# Supplementary material for: De novo transcriptome of Gymnema sylvestre identified putative lncRNA and genes regulating terpenoid biosynthesis pathway
Source: Sci Rep. 2019 Oct 16;9:14876. doi: 10.1038/s41598-019-51355-x (PMC6795813; doi:10.1038/s41598-019-51355-x)
Supplement: Supplementary file 2 — Supplementary Table S1 [file 41598_2019_51355_MOESM2_ESM.xlsx]

## Sheet: Sheet1
Sequence Name	sequence length	best hit to nr	hit length	E-value	Bit score	GO Biological Process	GO Cellular Component	GO Molecular Function	Enzyme	Domain	TransMem_num	TM_topology	LipoPep_class	LP_site	SignalP_class	SP_site	Psortb_Localization	WolfPsort_Localization (Animal)	WolfPsort_Localization (Plant)	WolfPsort_Localization (Fungi)	specis	genus	family	order	class	phylum	kingdom	superkingdom
TRINITY_DN83_c0_g1_i1	215	-	-	-	-	-	-	-	-	-	-	-	-	-	-	-	-	-	-	-	-	-	-	-	-	-	-	-
TRINITY_DN88_c0_g1_i1	360	gi|731398646|ref|XP_002268006.3| PREDICTED: phospholipid-transporting ATPase 1-like	93	5.47e-47	189.439	GO:0045332 phospholipid translocation | GO:0008152 metabolic process | GO:0006812 cation transport	GO:0016021 integral to membrane | GO:0005739 mitochondrion | GO:0005886 plasma membrane	GO:0019829 cation-transporting ATPase activity | GO:0005524 ATP binding | GO:0000287 magnesium ion binding | GO:0004012 phospholipid-translocating ATPase activity	-	-	-	-	-	-	-	-	-	mitochondria	extracellular	mitochondria	29760|Vitis vinifera	Vitis	Vitaceae	Vitales	-	Streptophyta	Viridiplantae	Eukaryota
TRINITY_DN3_c0_g1_i1	299	gi|590708781|ref|XP_007048374.1| Eukaryotic translation initiation factor 3 subunit A isoform 1	96	1.69e-36	156.237	GO:0001731 formation of translation preinitiation complex | GO:0006446 regulation of translational initiation	GO:0005829 cytosol | GO:0016282 eukaryotic 43S preinitiation complex | GO:0005852 eukaryotic translation initiation factor 3 complex | GO:0033290 eukaryotic 48S preinitiation complex | GO:0005886 plasma membrane	GO:0003743 translation initiation factor activity	-	-	-	-	-	-	-	-	-	nuclear	nuclear	nuclear	3641|Theobroma cacao	Theobroma	Malvaceae	Malvales	-	Streptophyta	Viridiplantae	Eukaryota
TRINITY_DN22_c0_g1_i1	241	gi|565384400|ref|XP_006358153.1| PREDICTED: probable LRR receptor-like serine/threonine-protein kinase At3g47570-like	42	9.05e-16	90.7301	GO:0006468 protein phosphorylation | GO:0009626 plant-type hypersensitive response | GO:0010359 regulation of anion channel activity | GO:0010204 defense response signaling pathway, resistance gene-independent | GO:0002764 immune response-regulating signaling pathway | GO:0016045 detection of bacterium	GO:0016021 integral to membrane | GO:0009507 chloroplast	GO:0004674 protein serine/threonine kinase activity | GO:0005524 ATP binding	-	-	-	-	-	-	-	-	-	cytosol	chloroplast	cytosol_nuclear	4113|Solanum tuberosum	Solanum	Solanaceae	Solanales	-	Streptophyta	Viridiplantae	Eukaryota
TRINITY_DN2_c0_g1_i1	226	gi|593699276|ref|XP_007150103.1| hypothetical protein PHAVU_005G127000g	59	6.35e-20	103.293	GO:0055085 transmembrane transport	GO:0005634 nucleus | GO:0009507 chloroplast | GO:0005886 plasma membrane	GO:0022857 transmembrane transporter activity	-	-	-	-	-	-	-	-	-	extracellular	nuclear	cytosol	3885|Phaseolus vulgaris	Phaseolus	Fabaceae	Fabales	-	Streptophyta	Viridiplantae	Eukaryota
TRINITY_DN16_c0_g1_i1	211	gi|661887459|emb|CDP09239.1| unnamed protein product	66	2.63e-26	122.138	-	GO:0009507 chloroplast	GO:0003676 nucleic acid binding | GO:0000166 nucleotide binding | GO:0008270 zinc ion binding	-	pfam08577 PI31_Prot_C | pfam12273 RCR	-	-	-	-	-	-	-	nuclear	nuclear	nuclear	49390|Coffea canephora	Coffea	Rubiaceae	Gentianales	-	Streptophyta	Viridiplantae	Eukaryota
TRINITY_DN31_c0_g1_i1	251	-	-	-	-	-	-	-	-	-	-	-	-	-	-	-	-	-	-	-	-	-	-	-	-	-	-	-
TRINITY_DN7_c0_g1_i1	252	-	-	-	-	-	-	-	-	-	2	i 7-29 o 34-56 i	-	-	-	-	-	extracellular	vacuolar membrane	plasma membrane	-	-	-	-	-	-	-	-
TRINITY_DN75_c0_g1_i1	242	gi|604340958|gb|EYU40367.1| hypothetical protein MIMGU_mgv1a005541mg	70	1.53e-34	148.161	GO:0006420 arginyl-tRNA aminoacylation | GO:0045995 regulation of embryonic development | GO:0006426 glycyl-tRNA aminoacylation | GO:0009793 embryo development ending in seed dormancy	GO:0009570 chloroplast stroma	GO:0046872 metal ion binding | GO:0005524 ATP binding | GO:0008081 phosphoric diester hydrolase activity | GO:0004814 arginine-tRNA ligase activity | GO:0004820 glycine-tRNA ligase activity	-	-	-	-	-	-	-	-	-	cytosol_nuclear	chloroplast	cytosol_nuclear	4155|Erythranthe guttata	Erythranthe	Phrymaceae	Lamiales	-	Streptophyta	Viridiplantae	Eukaryota
TRINITY_DN9_c0_g1_i1	219	gi|698495711|ref|XP_009793952.1| PREDICTED: uncharacterized protein LOC104240765	68	5.12e-34	145.469	GO:0006792 regulation of sulfur utilization | GO:0009658 chloroplast organization | GO:0010438 cellular response to sulfur starvation	-	-	-	pfam07719 TPR_2 | pfam00515 TPR_1 | pfam13181 TPR_8 | pfam13414 TPR_11 | pfam13424 TPR_12 | pfam13432 TPR_16 | pfam13176 TPR_7 | pfam13374 TPR_10 | pfam13174 TPR_6 | pfam13428 TPR_14	-	-	-	-	-	-	-	extracellular	mitochondria	mitochondria	4096|Nicotiana sylvestris	Nicotiana	Solanaceae	Solanales	-	Streptophyta	Viridiplantae	Eukaryota
TRINITY_DN18_c0_g1_i1	279	gi|661898252|emb|CDO98219.1| unnamed protein product	92	5e-14	85.7946	-	GO:0009506 plasmodesma	GO:0003725 double-stranded RNA binding | GO:0003677 DNA binding | GO:0043621 protein self-association	-	-	-	-	-	-	-	-	-	mitochondria	chloroplast	mitochondria	49390|Coffea canephora	Coffea	Rubiaceae	Gentianales	-	Streptophyta	Viridiplantae	Eukaryota
TRINITY_DN23_c0_g1_i1	276	gi|697111063|ref|XP_009609411.1| PREDICTED: uncharacterized protein LOC104103225	34	4.51e-12	79.5132	-	-	-	-	-	-	-	-	-	-	-	-	-	-	-	4098|Nicotiana tomentosiformis	Nicotiana	Solanaceae	Solanales	-	Streptophyta	Viridiplantae	Eukaryota
TRINITY_DN99_c0_g1_i1	464	gi|629098419|gb|KCW64184.1| hypothetical protein EUGRSUZ_G01834	35	8.28e-12	79.9618	GO:0006413 translational initiation | GO:0010114 response to red light | GO:0006364 rRNA processing | GO:0019288 isopentenyl diphosphate biosynthetic process, mevalonate-independent pathway | GO:0016117 carotenoid biosynthetic process | GO:0009637 response to blue light | GO:0010207 photosystem II assembly | GO:0010218 response to far red light	GO:0005739 mitochondrion | GO:0009534 chloroplast thylakoid	GO:0003743 translation initiation factor activity	-	-	-	-	-	-	-	-	-	extracellular	cytosol_nuclear	mitochondria	71139|Eucalyptus grandis	Eucalyptus	Myrtaceae	Myrtales	-	Streptophyta	Viridiplantae	Eukaryota
TRINITY_DN11_c0_g1_i1	231	gi|568836569|ref|XP_006472312.1| PREDICTED: uncharacterized protein LOC102628608 isoform X2	47	9.17e-07	62.0147	-	-	-	-	-	-	-	-	-	-	-	-	-	-	-	2711|Citrus sinensis	Citrus	Rutaceae	Sapindales	-	Streptophyta	Viridiplantae	Eukaryota
TRINITY_DN0_c0_g1_i1	254	-	-	-	-	-	-	-	-	-	-	-	-	-	-	-	-	-	-	-	-	-	-	-	-	-	-	-
TRINITY_DN17_c0_g1_i1	254	-	-	-	-	-	-	-	-	-	-	-	-	-	-	-	-	-	-	-	-	-	-	-	-	-	-	-
TRINITY_DN5_c0_g1_i1	353	gi|661896281|emb|CDO99470.1| unnamed protein product	114	1.38e-48	193.926	GO:0009734 auxin mediated signaling pathway | GO:0010050 vegetative phase change | GO:0006355 regulation of transcription, DNA-dependent | GO:0010158 abaxial cell fate specification	GO:0005634 nucleus	GO:0003677 DNA binding | GO:0046983 protein dimerization activity	-	pfam06507 Auxin_resp	-	-	-	-	-	-	-	mitochondria	cytosol	mitochondria	49390|Coffea canephora	Coffea	Rubiaceae	Gentianales	-	Streptophyta	Viridiplantae	Eukaryota
TRINITY_DN15_c0_g1_i1	280	gi|661897789|emb|CDO97756.1| unnamed protein product	64	1.09e-24	119.446	GO:0009767 photosynthetic electron transport chain | GO:0009791 post-embryonic development | GO:0070455 positive regulation of heme biosynthetic process	GO:0009534 chloroplast thylakoid | GO:0009570 chloroplast stroma	GO:0043495 protein anchor | GO:0016491 oxidoreductase activity | GO:0010181 FMN binding	-	-	-	-	-	-	-	-	-	cytosol_nuclear	chloroplast	nuclear	49390|Coffea canephora	Coffea	Rubiaceae	Gentianales	-	Streptophyta	Viridiplantae	Eukaryota
TRINITY_DN10_c0_g1_i1	253	gi|661885334|emb|CDP11009.1| unnamed protein product	52	7.73e-18	97.4603	-	GO:0009506 plasmodesma	GO:0005524 ATP binding | GO:0008270 zinc ion binding	-	-	-	-	-	-	-	-	-	-	-	-	49390|Coffea canephora	Coffea	Rubiaceae	Gentianales	-	Streptophyta	Viridiplantae	Eukaryota
TRINITY_DN4_c0_g1_i1	319	gi|703163467|ref|XP_010113352.1| Retrovirus-related Pol polyprotein from transposon TNT 1-94	73	4.95e-28	130.662	GO:0006278 RNA-dependent DNA replication | GO:0015074 DNA integration	-	GO:0003964 RNA-directed DNA polymerase activity | GO:0003723 RNA binding | GO:0008270 zinc ion binding	-	-	-	-	-	-	-	-	-	cytosol	cytosol	mitochondria	981085|Morus notabilis	Morus	Moraceae	Rosales	-	Streptophyta	Viridiplantae	Eukaryota
TRINITY_DN1_c0_g1_i1	272	gi|751438832|ref|XP_011180984.1| PREDICTED: LIM and SH3 domain protein Lasp isoform X1	39	0.0135	49.003	-	-	-	-	-	-	-	-	-	-	-	-	plasma membrane	nuclear	extracellular	28588|Bactrocera cucurbitae	Bactrocera	Tephritidae	Diptera	Insecta	Arthropoda	Metazoa	Eukaryota
TRINITY_DN14_c0_g1_i1	350	-	-	-	-	-	-	-	-	-	-	-	-	-	-	-	-	-	-	-	-	-	-	-	-	-	-	-
TRINITY_DN74_c0_g1_i1	297	gi|460414493|ref|XP_004252603.1| PREDICTED: crooked neck-like protein 1	54	6.78e-29	132.906	GO:0006397 mRNA processing	GO:0005634 nucleus	-	-	pfam02184 HAT	-	-	-	-	-	-	-	extracellular	chloroplast	nuclear	4081|Solanum lycopersicum	Solanum	Solanaceae	Solanales	-	Streptophyta	Viridiplantae	Eukaryota
TRINITY_DN71_c0_g1_i1	695	gi|747052723|ref|XP_011072490.1| PREDICTED: inactive protein kinase SELMODRAFT_444075	134	1.9e-84	305.198	GO:0046777 protein autophosphorylation | GO:0018108 peptidyl-tyrosine phosphorylation	GO:0005886 plasma membrane	GO:0004713 protein tyrosine kinase activity | GO:0005524 ATP binding | GO:0004674 protein serine/threonine kinase activity	-	-	-	-	-	-	-	-	-	extracellular	chloroplast	extracellular	4182|Sesamum indicum	Sesamum	Pedaliaceae	Lamiales	-	Streptophyta	Viridiplantae	Eukaryota
TRINITY_DN78_c0_g1_i1	736	gi|661888077|emb|CDP08194.1| unnamed protein product	190	4.27e-98	350.515	GO:0006364 rRNA processing | GO:0006508 proteolysis	GO:0009507 chloroplast	GO:0004521 endoribonuclease activity | GO:0004222 metalloendopeptidase activity | GO:0008270 zinc ion binding	-	pfam02130 UPF0054	-	-	-	-	-	-	-	cytosol	cytosol	cytosol	49390|Coffea canephora	Coffea	Rubiaceae	Gentianales	-	Streptophyta	Viridiplantae	Eukaryota
TRINITY_DN12_c0_g1_i1	428	gi|661880473|emb|CDP15826.1| unnamed protein product	138	2.15e-80	291.738	GO:0006334 nucleosome assembly	GO:0000786 nucleosome | GO:0005730 nucleolus	GO:0003677 DNA binding | GO:0046982 protein heterodimerization activity	-	pfam00125 Histone	-	-	-	-	-	-	-	nuclear	nuclear	nuclear	49390|Coffea canephora	Coffea	Rubiaceae	Gentianales	-	Streptophyta	Viridiplantae	Eukaryota
TRINITY_DN81_c0_g1_i1	308	gi|661893650|emb|CDP02091.1| unnamed protein product	65	6.03e-26	123.932	-	GO:0005739 mitochondrion	-	-	-	2	o 15-37 i 50-72 o	-	-	-	-	-	plasma membrane	extracellular	plasma membrane	49390|Coffea canephora	Coffea	Rubiaceae	Gentianales	-	Streptophyta	Viridiplantae	Eukaryota
TRINITY_DN21_c0_g1_i1	256	-	-	-	-	-	-	-	-	-	-	-	-	-	-	-	-	-	-	-	-	-	-	-	-	-	-	-
TRINITY_DN82_c0_g1_i1	401	gi|661893556|emb|CDP03365.1| unnamed protein product	51	8.8e-23	114.959	GO:0006278 RNA-dependent DNA replication | GO:0016226 iron-sulfur cluster assembly	GO:0009570 chloroplast stroma	GO:0003723 RNA binding | GO:0003964 RNA-directed DNA polymerase activity | GO:0005524 ATP binding	-	-	-	-	-	-	-	-	-	-	-	-	49390|Coffea canephora	Coffea	Rubiaceae	Gentianales	-	Streptophyta	Viridiplantae	Eukaryota
TRINITY_DN26_c0_g1_i1	282	gi|147774895|emb|CAN63767.1| hypothetical protein VITISV_044039	65	2.59e-13	83.5513	GO:0006278 RNA-dependent DNA replication	-	GO:0003964 RNA-directed DNA polymerase activity | GO:0003723 RNA binding	-	-	-	-	-	-	-	-	-	mitochondria	mitochondria	mitochondria	29760|Vitis vinifera	Vitis	Vitaceae	Vitales	-	Streptophyta	Viridiplantae	Eukaryota
TRINITY_DN25_c0_g1_i1	256	gi|747093515|ref|XP_011094567.1| PREDICTED: uncharacterized protein LOC105174236	66	5.94e-28	128.868	GO:0006355 regulation of transcription, DNA-dependent | GO:0009630 gravitropism	GO:0005634 nucleus	GO:0008270 zinc ion binding | GO:0003677 DNA binding | GO:0008080 N-acetyltransferase activity	-	-	-	-	-	-	-	-	-	cytosol_nuclear	cytosol_nuclear	mitochondria	4182|Sesamum indicum	Sesamum	Pedaliaceae	Lamiales	-	Streptophyta	Viridiplantae	Eukaryota
TRINITY_DN28_c0_g1_i1	274	gi|661891968|emb|CDP04194.1| unnamed protein product	77	1.63e-39	164.313	GO:0006470 protein dephosphorylation	GO:0005634 nucleus | GO:0005886 plasma membrane	GO:0003824 catalytic activity	-	-	-	-	-	-	-	-	-	extracellular	chloroplast	mitochondria	49390|Coffea canephora	Coffea	Rubiaceae	Gentianales	-	Streptophyta	Viridiplantae	Eukaryota
TRINITY_DN36_c0_g1_i1	235	gi|255569367|ref|XP_002525651.1| 1-phosphatidylinositol-4,5-bisphosphate phosphodiesterase, putative	44	2.71e-21	107.78	GO:0006629 lipid metabolic process | GO:0035556 intracellular signal transduction | GO:0051645 Golgi localization | GO:0051646 mitochondrion localization | GO:0060151 peroxisome localization | GO:0030048 actin filament-based movement	GO:0005886 plasma membrane	GO:0034480 phosphatidylcholine phospholipase C activity | GO:0004871 signal transducer activity | GO:0004435 phosphatidylinositol phospholipase C activity | GO:0005509 calcium ion binding	-	pfam00168 C2	-	-	-	-	-	-	-	extracellular	chloroplast	cytosol_nuclear	3988|Ricinus communis	Ricinus	Euphorbiaceae	Malpighiales	-	Streptophyta	Viridiplantae	Eukaryota
TRINITY_DN32_c0_g1_i1	247	gi|568867069|ref|XP_006486868.1| PREDICTED: aspartate--tRNA ligase, mitochondrial-like	75	1.29e-31	139.636	GO:0006422 aspartyl-tRNA aminoacylation	GO:0005739 mitochondrion | GO:0009507 chloroplast | GO:0016020 membrane	GO:0003676 nucleic acid binding | GO:0005524 ATP binding | GO:0004815 aspartate-tRNA ligase activity	-	-	-	-	-	-	-	-	-	cytosol	cytosol	cytosol	2711|Citrus sinensis	Citrus	Rutaceae	Sapindales	-	Streptophyta	Viridiplantae	Eukaryota
TRINITY_DN35_c0_g1_i1	416	gi|449445132|ref|XP_004140327.1| PREDICTED: 30S ribosomal protein S13, chloroplastic-like	83	1.13e-45	186.747	GO:0006412 translation	GO:0005840 ribosome | GO:0009941 chloroplast envelope | GO:0009570 chloroplast stroma | GO:0005739 mitochondrion	GO:0003735 structural constituent of ribosome | GO:0003723 RNA binding	-	pfam00416 Ribosomal_S13	-	-	-	-	-	-	-	cytosol	cytosol	nuclear	3659|Cucumis sativus	Cucumis	Cucurbitaceae	Cucurbitales	-	Streptophyta	Viridiplantae	Eukaryota
TRINITY_DN38_c0_g1_i1	223	-	-	-	-	-	-	-	-	-	-	-	-	-	-	-	-	-	-	-	-	-	-	-	-	-	-	-
TRINITY_DN34_c0_g1_i1	269	-	-	-	-	-	-	-	-	pfam00412 LIM	-	-	-	-	-	-	-	cytosol	cytosol	mitochondria	-	-	-	-	-	-	-	-
TRINITY_DN70_c0_g1_i1	254	gi|747053201|ref|XP_011072753.1| PREDICTED: kelch repeat-containing protein At3g27220	50	2.89e-06	60.6687	-	-	-	-	-	-	-	-	-	-	-	-	extracellular	cytosol	extracellular	4182|Sesamum indicum	Sesamum	Pedaliaceae	Lamiales	-	Streptophyta	Viridiplantae	Eukaryota
TRINITY_DN69_c0_g1_i1	638	gi|661890055|emb|CDP06775.1| unnamed protein product	109	1.58e-54	215.463	GO:0009793 embryo development ending in seed dormancy | GO:0043481 anthocyanin accumulation in tissues in response to UV light | GO:0048765 root hair cell differentiation | GO:0048443 stamen development | GO:0006200 ATP catabolic process | GO:0060919 auxin influx | GO:0010090 trichome morphogenesis | GO:0010315 auxin efflux | GO:0010048 vernalization response | GO:0009637 response to blue light |…	GO:0009506 plasmodesma | GO:0016023 cytoplasmic membrane-bounded vesicle | GO:0043190 ATP-binding cassette (ABC) transporter complex	GO:0010329 auxin efflux transmembrane transporter activity | GO:0005524 ATP binding | GO:0005516 calmodulin binding | GO:0042626 ATPase activity, coupled to transmembrane movement of substances | GO:0010328 auxin influx transmembrane transporter activity	-	-	2	i 78-100 o 105-127 i	-	-	-	-	-	plasma membrane	vacuolar membrane	plasma membrane	49390|Coffea canephora	Coffea	Rubiaceae	Gentianales	-	Streptophyta	Viridiplantae	Eukaryota
TRINITY_DN69_c0_g1_i2	220	gi|920682526|gb|KOM29298.1| hypothetical protein LR48_Vigan641s008600	69	3.38e-15	88.4867	GO:0006855 drug transmembrane transport | GO:0015682 ferric iron transport | GO:0006200 ATP catabolic process | GO:0042908 xenobiotic transport	GO:0016021 integral to membrane	GO:0015408 ferric-transporting ATPase activity | GO:0008559 xenobiotic-transporting ATPase activity | GO:0005524 ATP binding	-	-	-	-	-	-	-	-	-	-	-	-	3914|Vigna angularis	Vigna	Fabaceae	Fabales	-	Streptophyta	Viridiplantae	Eukaryota
TRINITY_DN69_c0_g1_i3	715	gi|823174862|ref|XP_012485913.1| PREDICTED: ABC transporter B family member 1	209	1.67e-46	191.234	GO:0009793 embryo development ending in seed dormancy | GO:0043481 anthocyanin accumulation in tissues in response to UV light | GO:0048765 root hair cell differentiation | GO:0048443 stamen development | GO:0006200 ATP catabolic process | GO:0060919 auxin influx | GO:0010090 trichome morphogenesis | GO:0010315 auxin efflux | GO:0010048 vernalization response | GO:0009637 response to blue light |…	GO:0016021 integral to membrane | GO:0009506 plasmodesma | GO:0005886 plasma membrane	GO:0010329 auxin efflux transmembrane transporter activity | GO:0005524 ATP binding | GO:0005516 calmodulin binding | GO:0042626 ATPase activity, coupled to transmembrane movement of substances | GO:0010328 auxin influx transmembrane transporter activity	-	-	1	i 131-153 o	-	-	-	-	-	extracellular	chloroplast	extracellular	29730|Gossypium raimondii	Gossypium	Malvaceae	Malvales	-	Streptophyta	Viridiplantae	Eukaryota
TRINITY_DN76_c0_g1_i1	232	-	-	-	-	-	-	-	-	-	-	-	-	-	-	-	-	-	-	-	-	-	-	-	-	-	-	-
TRINITY_DN76_c0_g1_i2	351	gi|255578194|ref|XP_002529965.1| DNA binding protein, putative	61	3.23e-22	112.715	GO:0055114 oxidation-reduction process	-	GO:0032440 2-alkenal reductase [NAD(P)] activity | GO:0046983 protein dimerization activity	-	-	-	-	-	-	-	-	-	-	-	-	3988|Ricinus communis	Ricinus	Euphorbiaceae	Malpighiales	-	Streptophyta	Viridiplantae	Eukaryota
TRINITY_DN92_c0_g1_i1	243	-	-	-	-	-	-	-	-	-	-	-	-	-	-	-	-	-	-	-	-	-	-	-	-	-	-	-
TRINITY_DN39_c0_g1_i1	557	gi|658309902|ref|NP_001280842.1| T-complex protein 1 subunit alpha	147	4.7e-41	173.736	GO:0006457 protein folding | GO:0007339 binding of sperm to zona pellucida | GO:0010043 response to zinc ion | GO:0046686 response to cadmium ion	GO:0005874 microtubule | GO:0044297 cell body | GO:0005832 chaperonin-containing T-complex | GO:0001669 acrosomal vesicle | GO:0016020 membrane	GO:0005524 ATP binding | GO:0051082 unfolded protein binding	-	-	-	-	-	-	-	-	-	extracellular	cytosol	cytosol	3750|Malus domestica	Malus	Rosaceae	Rosales	-	Streptophyta	Viridiplantae	Eukaryota
TRINITY_DN85_c0_g1_i1	277	gi|661881688|emb|CDP14641.1| unnamed protein product	34	3.37e-06	60.6687	-	-	-	-	-	-	-	-	-	-	-	-	-	-	-	49390|Coffea canephora	Coffea	Rubiaceae	Gentianales	-	Streptophyta	Viridiplantae	Eukaryota
TRINITY_DN40_c0_g1_i1	311	gi|661872849|emb|CDP21104.1| unnamed protein product	73	3.6e-34	149.507	GO:0009735 response to cytokinin stimulus | GO:0000082 G1/S transition of mitotic cell cycle | GO:0009744 response to sucrose stimulus | GO:0042127 regulation of cell proliferation | GO:0009741 response to brassinosteroid stimulus | GO:0048316 seed development	GO:0005634 nucleus	-	-	pfam00134 Cyclin_N	1	o 15-37 i	-	-	-	-	-	extracellular	chloroplast	cytosol	49390|Coffea canephora	Coffea	Rubiaceae	Gentianales	-	Streptophyta	Viridiplantae	Eukaryota
TRINITY_DN42_c0_g1_i1	243	gi|242034611|ref|XP_002464700.1| hypothetical protein SORBIDRAFT_01g024170	34	3.31e-12	79.5132	-	-	-	-	-	-	-	-	-	-	-	-	extracellular	nuclear	cytosol_nuclear	4558|Sorghum bicolor	Sorghum	Poaceae	Poales	Liliopsida	Streptophyta	Viridiplantae	Eukaryota
TRINITY_DN46_c0_g1_i1	262	-	-	-	-	-	-	-	-	-	-	-	-	-	-	-	-	-	-	-	-	-	-	-	-	-	-	-
TRINITY_DN44_c0_g1_i1	293	gi|566208874|ref|XP_006373782.1| hypothetical protein POPTR_0016s05590g	63	6.92e-24	117.202	GO:0015995 chlorophyll biosynthetic process	GO:0005829 cytosol | GO:0005739 mitochondrion	GO:0016851 magnesium chelatase activity	-	-	-	-	-	-	-	-	-	-	-	-	3694|Populus trichocarpa	Populus	Salicaceae	Malpighiales	-	Streptophyta	Viridiplantae	Eukaryota
TRINITY_DN47_c0_g1_i1	440	gi|661882311|emb|CDP13891.1| unnamed protein product	87	1.99e-31	142.777	GO:0008152 metabolic process	-	GO:0004386 helicase activity | GO:0003677 DNA binding | GO:0005524 ATP binding | GO:0008270 zinc ion binding	-	pfam00628 PHD	-	-	-	-	-	-	-	extracellular	cytosol	nuclear	49390|Coffea canephora	Coffea	Rubiaceae	Gentianales	-	Streptophyta	Viridiplantae	Eukaryota
TRINITY_DN87_c0_g1_i1	373	-	-	-	-	-	-	-	-	-	1	o 18-40 i	-	-	-	-	-	extracellular	chloroplast	mitochondria	-	-	-	-	-	-	-	-
TRINITY_DN48_c0_g1_i1	242	gi|747075584|ref|XP_011084833.1| PREDICTED: superoxide dismutase	76	1.89e-43	174.184	GO:0042742 defense response to bacterium | GO:0009793 embryo development ending in seed dormancy | GO:0010043 response to zinc ion | GO:0006801 superoxide metabolic process | GO:0009651 response to salt stress | GO:0055114 oxidation-reduction process | GO:0010227 floral organ abscission	-	GO:0005507 copper ion binding | GO:0004784 superoxide dismutase activity	-	pfam02777 Sod_Fe_C	-	-	-	-	-	-	-	cytosol	cytosol	cytosol	4182|Sesamum indicum	Sesamum	Pedaliaceae	Lamiales	-	Streptophyta	Viridiplantae	Eukaryota
TRINITY_DN50_c0_g1_i1	257	-	-	-	-	-	-	-	-	-	-	-	-	-	-	-	-	-	-	-	-	-	-	-	-	-	-	-
TRINITY_DN52_c0_g1_i1	235	gi|661896982|emb|CDO98694.1| unnamed protein product	78	4.04e-43	172.838	GO:0006412 translation	GO:0005840 ribosome | GO:0005739 mitochondrion	GO:0003735 structural constituent of ribosome | GO:0019843 rRNA binding	-	-	-	-	-	-	-	-	-	mitochondria	cytosol	cytosol	49390|Coffea canephora	Coffea	Rubiaceae	Gentianales	-	Streptophyta	Viridiplantae	Eukaryota
TRINITY_DN55_c0_g1_i1	213	-	-	-	-	-	-	-	-	-	-	-	-	-	-	-	-	-	-	-	-	-	-	-	-	-	-	-
TRINITY_DN56_c0_g1_i1	241	gi|565382916|ref|XP_006357775.1| PREDICTED: double-stranded RNA-binding protein 4-like	62	1.12e-09	71.4369	-	-	-	-	-	-	-	-	-	-	-	-	extracellular	cytosol	cytosol	4113|Solanum tuberosum	Solanum	Solanaceae	Solanales	-	Streptophyta	Viridiplantae	Eukaryota
TRINITY_DN53_c0_g1_i1	219	gi|747104984|ref|XP_011100750.1| PREDICTED: uncharacterized protein LOC105178880	27	1.57e-06	61.1173	-	-	-	-	-	-	-	-	-	-	-	-	-	-	-	4182|Sesamum indicum	Sesamum	Pedaliaceae	Lamiales	-	Streptophyta	Viridiplantae	Eukaryota
TRINITY_DN49_c0_g1_i1	378	gi|661898368|emb|CDO98335.1| unnamed protein product	43	3.78e-15	90.2814	GO:0006098 pentose-phosphate shunt | GO:0006355 regulation of transcription, DNA-dependent | GO:0006573 valine metabolic process | GO:0006096 glycolysis	GO:0005739 mitochondrion | GO:0005634 nucleus	GO:0008442 3-hydroxyisobutyrate dehydrogenase activity | GO:0008270 zinc ion binding | GO:0003677 DNA binding | GO:0003700 sequence-specific DNA binding transcription factor activity | GO:0004616 phosphogluconate dehydrogenase (decarboxylating) activity | GO:0050662 coenzyme binding | GO:0004332 fructose-bisphosphate aldolase activity	-	-	-	-	-	-	-	-	-	cytosol	mitochondria	nuclear	49390|Coffea canephora	Coffea	Rubiaceae	Gentianales	-	Streptophyta	Viridiplantae	Eukaryota
TRINITY_DN49_c0_g1_i2	465	gi|595856586|ref|XP_007210427.1| hypothetical protein PRUPE_ppa000357mg	83	8.84e-36	156.686	GO:0006098 pentose-phosphate shunt | GO:0006355 regulation of transcription, DNA-dependent | GO:0006573 valine metabolic process | GO:0006096 glycolysis	GO:0005739 mitochondrion | GO:0005634 nucleus	GO:0008442 3-hydroxyisobutyrate dehydrogenase activity | GO:0008270 zinc ion binding | GO:0003677 DNA binding | GO:0003700 sequence-specific DNA binding transcription factor activity | GO:0004616 phosphogluconate dehydrogenase (decarboxylating) activity | GO:0050662 coenzyme binding | GO:0004332 fructose-bisphosphate aldolase activity	-	-	-	-	-	-	-	-	-	cytosol	cytosol	cytosol_nuclear	3760|Prunus persica	Prunus	Rosaceae	Rosales	-	Streptophyta	Viridiplantae	Eukaryota
TRINITY_DN54_c0_g1_i1	392	gi|823121212|ref|XP_012458869.1| PREDICTED: protein LURP-one-related 5-like	100	1.25e-24	120.792	GO:0006355 regulation of transcription, DNA-dependent	GO:0005634 nucleus	-	-	-	-	-	-	-	-	-	-	cytosol	extracellular	cytosol_nuclear	29730|Gossypium raimondii	Gossypium	Malvaceae	Malvales	-	Streptophyta	Viridiplantae	Eukaryota
TRINITY_DN91_c0_g1_i1	234	gi|970063140|ref|XP_015058485.1| PREDICTED: endoribonuclease Dicer homolog 2-like	73	2.65e-30	135.149	GO:0031047 gene silencing by RNA | GO:0006396 RNA processing | GO:0006200 ATP catabolic process	GO:0005634 nucleus	GO:0004525 ribonuclease III activity | GO:0008026 ATP-dependent helicase activity | GO:0046872 metal ion binding | GO:0003677 DNA binding | GO:0003723 RNA binding | GO:0005524 ATP binding	-	-	-	-	-	-	-	-	-	extracellular	cytosol_nuclear	nuclear	28526|Solanum pennellii	Solanum	Solanaceae	Solanales	-	Streptophyta	Viridiplantae	Eukaryota
TRINITY_DN58_c0_g1_i1	324	gi|661877505|emb|CDP18666.1| unnamed protein product	102	6.58e-64	236.999	GO:0005975 carbohydrate metabolic process	GO:0016020 membrane | GO:0005829 cytosol | GO:0009341 beta-galactosidase complex | GO:0005634 nucleus | GO:0009507 chloroplast	GO:0030246 carbohydrate binding | GO:0004565 beta-galactosidase activity	-	-	-	-	-	-	-	-	-	cytosol	cytosol	mitochondria	49390|Coffea canephora	Coffea	Rubiaceae	Gentianales	-	Streptophyta	Viridiplantae	Eukaryota
TRINITY_DN79_c0_g1_i1	578	-	-	-	-	-	-	-	-	-	-	-	-	-	-	-	-	plasma membrane	cytosol	extracellular	-	-	-	-	-	-	-	-
TRINITY_DN94_c0_g1_i1	220	gi|658042360|ref|XP_008356794.1| PREDICTED: 60S ribosomal protein L6-3-like	37	3.38e-10	72.783	GO:0006412 translation	GO:0005730 nucleolus | GO:0009506 plasmodesma | GO:0005886 plasma membrane | GO:0022625 cytosolic large ribosomal subunit	GO:0003735 structural constituent of ribosome | GO:0016787 hydrolase activity	-	-	-	-	-	-	-	-	-	-	-	-	3750|Malus domestica	Malus	Rosaceae	Rosales	-	Streptophyta	Viridiplantae	Eukaryota
TRINITY_DN59_c0_g1_i1	211	-	-	-	-	-	-	-	-	-	-	-	-	-	-	-	-	-	-	-	-	-	-	-	-	-	-	-
TRINITY_DN93_c0_g1_i1	272	gi|460381807|ref|XP_004236633.1| PREDICTED: phosphatidylinositol 3-kinase, root isoform	68	5.08e-35	150.853	GO:0006278 RNA-dependent DNA replication | GO:0009651 response to salt stress | GO:0048015 phosphatidylinositol-mediated signaling | GO:0072593 reactive oxygen species metabolic process | GO:0046854 phosphatidylinositol phosphorylation | GO:0006897 endocytosis | GO:0055046 microgametogenesis	-	GO:0003723 RNA binding | GO:0003964 RNA-directed DNA polymerase activity | GO:0016303 1-phosphatidylinositol-3-kinase activity | GO:0005524 ATP binding | GO:0005525 GTP binding	-	-	-	-	-	-	-	-	-	cytosol	chloroplast	cytosol_nuclear	4081|Solanum lycopersicum	Solanum	Solanaceae	Solanales	-	Streptophyta	Viridiplantae	Eukaryota
TRINITY_DN61_c0_g1_i1	213	-	-	-	-	-	-	-	-	-	-	-	-	-	-	-	-	-	-	-	-	-	-	-	-	-	-	-
TRINITY_DN60_c0_g1_i1	294	gi|460415653|ref|XP_004253172.1| PREDICTED: protein ALWAYS EARLY 3-like isoform X1	81	6.78e-27	126.624	GO:0006351 transcription, DNA-dependent | GO:0007049 cell cycle	GO:0017053 transcriptional repressor complex	GO:0003700 sequence-specific DNA binding transcription factor activity | GO:0003677 DNA binding | GO:0003682 chromatin binding | GO:0005515 protein binding	-	-	-	-	-	-	SignalP-noTM	19 - 20	-	extracellular	nuclear	extracellular	4081|Solanum lycopersicum	Solanum	Solanaceae	Solanales	-	Streptophyta	Viridiplantae	Eukaryota
TRINITY_DN63_c0_g1_i1	301	gi|729319451|ref|XP_010532939.1| PREDICTED: 60S ribosomal protein L7a-2-like	47	1.03e-20	107.331	GO:0001510 RNA methylation | GO:0006412 translation | GO:0055114 oxidation-reduction process | GO:0042254 ribosome biogenesis	GO:0005730 nucleolus | GO:0009506 plasmodesma | GO:0005774 vacuolar membrane | GO:0009507 chloroplast | GO:0022625 cytosolic large ribosomal subunit | GO:0005794 Golgi apparatus	GO:0003735 structural constituent of ribosome | GO:0016491 oxidoreductase activity	-	-	-	-	-	-	-	-	-	-	-	-	28532|Tarenaya hassleriana	Tarenaya	Cleomaceae	Brassicales	-	Streptophyta	Viridiplantae	Eukaryota
TRINITY_DN64_c0_g1_i1	382	gi|527203331|gb|EPS69824.1| hypothetical protein M569_04932, partial	52	1.24e-26	127.073	GO:0009833 primary cell wall biogenesis | GO:0043255 regulation of carbohydrate biosynthetic process | GO:0030244 cellulose biosynthetic process | GO:0042742 defense response to bacterium | GO:0009834 secondary cell wall biogenesis | GO:0009809 lignin biosynthetic process | GO:0009846 pollen germination | GO:0050832 defense response to fungus	GO:0016021 integral to membrane | GO:0000139 Golgi membrane | GO:0009506 plasmodesma | GO:0005768 endosome | GO:0005802 trans-Golgi network | GO:0005886 plasma membrane	GO:0008270 zinc ion binding | GO:0016760 cellulose synthase (UDP-forming) activity	-	-	-	-	-	-	-	-	-	extracellular	chloroplast	extracellular	192259|Genlisea aurea	Genlisea	Lentibulariaceae	Lamiales	-	Streptophyta	Viridiplantae	Eukaryota
TRINITY_DN62_c0_g1_i1	272	gi|698532912|ref|XP_009763272.1| PREDICTED: uncharacterized protein LOC104215218	31	3.45e-07	63.8094	-	-	-	-	-	-	-	-	-	-	-	-	-	-	-	4096|Nicotiana sylvestris	Nicotiana	Solanaceae	Solanales	-	Streptophyta	Viridiplantae	Eukaryota
TRINITY_DN90_c0_g1_i1	280	gi|641825413|gb|KDO44684.1| hypothetical protein CISIN_1g012505mg	65	1.28e-29	134.701	GO:0005975 carbohydrate metabolic process | GO:0006048 UDP-N-acetylglucosamine biosynthetic process	GO:0009570 chloroplast stroma | GO:0005829 cytosol	GO:0004610 phosphoacetylglucosamine mutase activity	-	-	-	-	-	-	-	-	-	cytosol	cytosol	cytosol	2711|Citrus sinensis	Citrus	Rutaceae	Sapindales	-	Streptophyta	Viridiplantae	Eukaryota
TRINITY_DN96_c0_g1_i1	658	gi|698484935|ref|XP_009789258.1| PREDICTED: uncharacterized protein ycf45 isoform X1	191	1.9e-84	305.198	GO:0008152 metabolic process	GO:0009507 chloroplast	GO:0003676 nucleic acid binding | GO:0005524 ATP binding | GO:0017111 nucleoside-triphosphatase activity	-	-	-	-	-	-	-	-	-	cytosol_nuclear	nuclear	nuclear	4096|Nicotiana sylvestris	Nicotiana	Solanaceae	Solanales	-	Streptophyta	Viridiplantae	Eukaryota
TRINITY_DN67_c0_g1_i1	669	gi|661882636|emb|CDP13639.1| unnamed protein product	126	4.88e-34	152.199	-	-	-	-	-	-	-	-	-	-	-	-	nuclear	nuclear	nuclear	49390|Coffea canephora	Coffea	Rubiaceae	Gentianales	-	Streptophyta	Viridiplantae	Eukaryota
TRINITY_DN68_c0_g1_i1	610	gi|565389761|ref|XP_006360618.1| PREDICTED: DNA-binding protein HEXBP-like isoform X1	61	5.75e-40	170.595	GO:0006278 RNA-dependent DNA replication	-	GO:0003964 RNA-directed DNA polymerase activity | GO:0003723 RNA binding | GO:0008270 zinc ion binding	-	pfam00098 zf-CCHC	-	-	-	-	-	-	-	extracellular	cytosol	extracellular	4113|Solanum tuberosum	Solanum	Solanaceae	Solanales	-	Streptophyta	Viridiplantae	Eukaryota
TRINITY_DN95_c0_g1_i1	312	gi|674239697|gb|KFK32462.1| hypothetical protein AALP_AA6G244900	94	7.94e-63	233.41	GO:0045324 late endosome to vacuole transport | GO:0042594 response to starvation | GO:0006623 protein targeting to vacuole | GO:0009638 phototropism | GO:0009660 amyloplast organization | GO:0051301 cell division | GO:0009959 negative gravitropism | GO:0007033 vacuole organization | GO:0000578 embryonic axis specification | GO:0007032 endosome organization | GO:0009793 embryo development ending …	GO:0009536 plastid | GO:0005774 vacuolar membrane | GO:0005770 late endosome | GO:0005802 trans-Golgi network | GO:0005794 Golgi apparatus | GO:0005783 endoplasmic reticulum	-	-	-	-	-	-	-	-	-	-	extracellular	chloroplast	cytoskeleton	50452|Arabis alpina	Arabis	Brassicaceae	Brassicales	-	Streptophyta	Viridiplantae	Eukaryota
TRINITY_DN80_c0_g1_i1	257	-	-	-	-	-	-	-	-	-	-	-	-	-	-	-	-	-	-	-	-	-	-	-	-	-	-	-
TRINITY_DN98_c0_g1_i1	312	gi|661899202|emb|CDO97196.1| unnamed protein product	102	5.14e-34	149.058	-	-	-	-	pfam07926 TPR_MLP1_2 | pfam13863 DUF4200 | pfam12329 TMF_DNA_bd	-	-	-	-	-	-	-	cytosol	mitochondria	nuclear	49390|Coffea canephora	Coffea	Rubiaceae	Gentianales	-	Streptophyta	Viridiplantae	Eukaryota
TRINITY_DN185_c0_g1_i1	339	gi|460407520|ref|XP_004249200.1| PREDICTED: guanylate kinase 2-like	83	2.57e-41	171.941	GO:0006163 purine nucleotide metabolic process | GO:0046939 nucleotide phosphorylation	-	GO:0004385 guanylate kinase activity	-	pfam13207 AAA_17	-	-	-	-	-	-	-	mitochondria	chloroplast	mitochondria	4081|Solanum lycopersicum	Solanum	Solanaceae	Solanales	-	Streptophyta	Viridiplantae	Eukaryota
TRINITY_DN108_c0_g1_i1	278	gi|567867801|ref|XP_006426523.1| hypothetical protein CICLE_v10025421mg	92	2.23e-52	201.554	GO:0000184 nuclear-transcribed mRNA catabolic process, nonsense-mediated decay | GO:0006200 ATP catabolic process | GO:0006364 rRNA processing	GO:0005829 cytosol | GO:0005634 nucleus	GO:0008026 ATP-dependent helicase activity | GO:0003723 RNA binding | GO:0005524 ATP binding	-	pfam00271 Helicase_C	-	-	-	-	-	-	-	cytosol	cytosol_nuclear	mitochondria	85681|Citrus clementina	Citrus	Rutaceae	Sapindales	-	Streptophyta	Viridiplantae	Eukaryota
TRINITY_DN113_c0_g1_i1	207	-	-	-	-	-	-	-	-	-	-	-	-	-	-	-	-	-	-	-	-	-	-	-	-	-	-	-
TRINITY_DN188_c0_g1_i1	440	gi|747059180|ref|XP_011075958.1| PREDICTED: uncharacterized protein LOC105160326	62	9.97e-30	137.393	-	GO:0009508 plastid chromosome | GO:0009507 chloroplast	-	-	-	-	-	-	-	-	-	-	plasma membrane	cytosol	plasma membrane	4182|Sesamum indicum	Sesamum	Pedaliaceae	Lamiales	-	Streptophyta	Viridiplantae	Eukaryota
TRINITY_DN168_c0_g1_i1	348	gi|747082360|ref|XP_011088497.1| PREDICTED: arginine decarboxylase	86	2.38e-46	187.196	GO:0006979 response to oxidative stress | GO:0048316 seed development | GO:0009753 response to jasmonic acid stimulus | GO:0008295 spermidine biosynthetic process | GO:0006527 arginine catabolic process | GO:0009651 response to salt stress | GO:0009409 response to cold | GO:0009611 response to wounding | GO:0080167 response to karrikin | GO:0009737 response to abscisic acid stimulus	-	GO:0046872 metal ion binding | GO:0008792 arginine decarboxylase activity	-	-	-	-	-	-	-	-	-	extracellular	nuclear	cytosol	4182|Sesamum indicum	Sesamum	Pedaliaceae	Lamiales	-	Streptophyta	Viridiplantae	Eukaryota
TRINITY_DN111_c0_g1_i1	212	gi|595795934|ref|XP_007201080.1| hypothetical protein PRUPE_ppa007343mg	42	4.23e-13	81.7565	GO:0046183 L-idonate catabolic process | GO:0055114 oxidation-reduction process	-	GO:0003939 L-iditol 2-dehydrogenase activity | GO:0008270 zinc ion binding	-	-	-	-	-	-	-	-	-	-	-	-	3760|Prunus persica	Prunus	Rosaceae	Rosales	-	Streptophyta	Viridiplantae	Eukaryota
TRINITY_DN117_c0_g1_i1	280	gi|147858055|emb|CAN82509.1| hypothetical protein VITISV_012725	71	2.17e-22	112.267	-	-	-	-	-	-	-	-	-	-	-	-	cytosol_nuclear	cytosol_nuclear	cytosol_nuclear	29760|Vitis vinifera	Vitis	Vitaceae	Vitales	-	Streptophyta	Viridiplantae	Eukaryota
TRINITY_DN187_c0_g1_i2	815	gi|747060690|ref|XP_011076784.1| PREDICTED: uncharacterized protein At2g39795, mitochondrial-like	185	4.13e-83	301.16	GO:0009220 pyrimidine ribonucleotide biosynthetic process | GO:0001510 RNA methylation | GO:0010388 cullin deneddylation | GO:0009640 photomorphogenesis | GO:0009560 embryo sac egg cell differentiation | GO:0009909 regulation of flower development | GO:0034968 histone lysine methylation | GO:0006626 protein targeting to mitochondrion	GO:0005759 mitochondrial matrix	-	-	pfam02330 MAM33	-	-	-	-	-	-	-	mitochondria	chloroplast	mitochondria	4182|Sesamum indicum	Sesamum	Pedaliaceae	Lamiales	-	Streptophyta	Viridiplantae	Eukaryota
TRINITY_DN101_c0_g1_i1	258	-	-	-	-	-	-	-	-	-	-	-	-	-	-	-	-	-	-	-	-	-	-	-	-	-	-	-
TRINITY_DN134_c0_g1_i1	258	gi|672131932|ref|XP_008789534.1| PREDICTED: protein LUTEIN DEFICIENT 5, chloroplastic	85	3.16e-50	194.375	GO:0006655 phosphatidylglycerol biosynthetic process | GO:0006636 unsaturated fatty acid biosynthetic process | GO:0043085 positive regulation of catalytic activity | GO:0019252 starch biosynthetic process | GO:0016123 xanthophyll biosynthetic process | GO:0000023 maltose metabolic process | GO:0015995 chlorophyll biosynthetic process | GO:0019288 isopentenyl diphosphate biosynthetic process, mev…	GO:0009941 chloroplast envelope | GO:0009570 chloroplast stroma	GO:0010291 carotene beta-ring hydroxylase activity | GO:0020037 heme binding | GO:0019825 oxygen binding | GO:0005506 iron ion binding | GO:0009974 zeinoxanthin epsilon hydroxylase activity	-	-	-	-	-	-	-	-	-	cytosol	cytosol	cytosol_nuclear	42345|Phoenix dactylifera	Phoenix	Arecaceae	Arecales	Liliopsida	Streptophyta	Viridiplantae	Eukaryota
TRINITY_DN100_c0_g1_i1	487	gi|224077784|ref|XP_002305407.1| Mitochondrial import receptor subunit TOM6 family protein	53	3.05e-20	107.331	-	GO:0005739 mitochondrion	-	-	-	-	-	-	-	-	-	-	cytosol	cytosol	cytosol_nuclear	3694|Populus trichocarpa	Populus	Salicaceae	Malpighiales	-	Streptophyta	Viridiplantae	Eukaryota
TRINITY_DN104_c0_g1_i1	218	-	-	-	-	-	-	-	-	-	-	-	-	-	-	-	-	-	-	-	-	-	-	-	-	-	-	-
TRINITY_DN103_c0_g1_i1	463	gi|661895098|emb|CDP00903.1| unnamed protein product	146	1.67e-37	162.07	-	GO:0005829 cytosol	GO:0003723 RNA binding	-	pfam00013 KH_1 | pfam13014 KH_3	-	-	-	-	-	-	-	cytosol	nuclear	nuclear	49390|Coffea canephora	Coffea	Rubiaceae	Gentianales	-	Streptophyta	Viridiplantae	Eukaryota
TRINITY_DN105_c0_g1_i1	261	-	-	-	-	-	-	-	-	-	1	i 21-43 o	-	-	-	-	-	cytosol	cytosol	nuclear	-	-	-	-	-	-	-	-
TRINITY_DN106_c0_g1_i1	247	-	-	-	-	-	-	-	-	-	-	-	-	-	-	-	-	-	-	-	-	-	-	-	-	-	-	-
TRINITY_DN180_c0_g1_i1	552	gi|661877024|emb|CDP19070.1| unnamed protein product	100	1.15e-43	181.812	-	GO:0009506 plasmodesma	-	-	-	-	-	-	-	-	-	-	extracellular	nuclear	nuclear	49390|Coffea canephora	Coffea	Rubiaceae	Gentianales	-	Streptophyta	Viridiplantae	Eukaryota
TRINITY_DN109_c0_g1_i1	332	-	-	-	-	-	-	-	-	-	-	-	-	-	-	-	-	extracellular	chloroplast	mitochondria	-	-	-	-	-	-	-	-
TRINITY_DN115_c0_g1_i1	260	gi|324388025|gb|ADY38787.1| ethylene receptor	80	7.04e-35	149.956	GO:0009873 ethylene mediated signaling pathway | GO:0035556 intracellular signal transduction | GO:0018106 peptidyl-histidine phosphorylation | GO:0023014 signal transduction via phosphorylation event	GO:0005789 endoplasmic reticulum membrane	GO:0000156 two-component response regulator activity | GO:0051740 ethylene binding | GO:0005524 ATP binding | GO:0000155 two-component sensor activity	-	-	-	-	-	-	-	-	-	extracellular	cytosol	cytosol_nuclear	13443|Coffea arabica	Coffea	Rubiaceae	Gentianales	-	Streptophyta	Viridiplantae	Eukaryota
TRINITY_DN114_c0_g1_i1	323	gi|747074271|ref|XP_011084120.1| PREDICTED: TBC1 domain family member 15	107	5.7e-62	230.718	GO:0032851 positive regulation of Rab GTPase activity	GO:0005829 cytosol	GO:0005097 Rab GTPase activator activity	-	-	1	i 58-80 o	-	-	-	-	-	mitochondria	mitochondria	mitochondria	4182|Sesamum indicum	Sesamum	Pedaliaceae	Lamiales	-	Streptophyta	Viridiplantae	Eukaryota
TRINITY_DN116_c0_g1_i1	369	gi|697135896|ref|XP_009622019.1| PREDICTED: uncharacterized protein LOC104113532	78	6.43e-20	105.536	GO:0006278 RNA-dependent DNA replication	-	GO:0003964 RNA-directed DNA polymerase activity | GO:0003723 RNA binding	-	-	-	-	-	-	-	-	-	extracellular	chloroplast	mitochondria	4098|Nicotiana tomentosiformis	Nicotiana	Solanaceae	Solanales	-	Streptophyta	Viridiplantae	Eukaryota
TRINITY_DN176_c0_g1_i1	256	gi|338762845|gb|AEI98632.1| hypothetical protein 111018.19	61	4.17e-17	95.2169	-	GO:0016021 integral to membrane	-	-	-	1	o 4-26 i	-	-	-	-	-	cytosol	chloroplast	cytosol	49390|Coffea canephora	Coffea	Rubiaceae	Gentianales	-	Streptophyta	Viridiplantae	Eukaryota
TRINITY_DN196_c0_g1_i1	271	gi|661881041|emb|CDP15426.1| unnamed protein product	90	1.31e-24	118.997	GO:0006730 one-carbon metabolic process	GO:0009570 chloroplast stroma	GO:0004089 carbonate dehydratase activity | GO:0008270 zinc ion binding	4.2.1.1	-	-	-	-	-	-	-	-	cytosol	cytosol	cytosol	49390|Coffea canephora	Coffea	Rubiaceae	Gentianales	-	Streptophyta	Viridiplantae	Eukaryota
TRINITY_DN119_c0_g1_i1	428	gi|661887229|emb|CDP09009.1| unnamed protein product	133	6.31e-41	172.39	-	GO:0016020 membrane | GO:0005739 mitochondrion | GO:0009941 chloroplast envelope	-	-	-	1	i 109-126 o	-	-	-	-	-	mitochondria	chloroplast	extracellular	49390|Coffea canephora	Coffea	Rubiaceae	Gentianales	-	Streptophyta	Viridiplantae	Eukaryota
TRINITY_DN120_c0_g1_i1	450	gi|567887954|ref|XP_006436499.1| hypothetical protein CICLE_v100306171mg, partial	144	5.95e-72	263.92	GO:0009860 pollen tube growth | GO:0009846 pollen germination | GO:0048354 mucilage biosynthetic process involved in seed coat development | GO:0006904 vesicle docking involved in exocytosis | GO:0015031 protein transport	GO:0005829 cytosol | GO:0000145 exocyst | GO:0009506 plasmodesma | GO:0005886 plasma membrane	-	-	-	-	-	-	-	-	-	-	cytosol	cytosol	cytoskeleton	85681|Citrus clementina	Citrus	Rutaceae	Sapindales	-	Streptophyta	Viridiplantae	Eukaryota
TRINITY_DN122_c0_g1_i1	283	gi|970006189|ref|XP_015063944.1| PREDICTED: NAP1-related protein 2-like	36	1.95e-07	64.7068	GO:0006334 nucleosome assembly	GO:0005634 nucleus	-	-	-	-	-	-	-	-	-	-	-	-	-	28526|Solanum pennellii	Solanum	Solanaceae	Solanales	-	Streptophyta	Viridiplantae	Eukaryota
TRINITY_DN123_c0_g1_i1	310	gi|308453902|ref|XP_003089631.1| hypothetical protein CRE_23800	89	3.17e-42	173.736	-	-	-	-	-	-	-	-	-	-	-	-	cytosol_nuclear	nuclear	nuclear	31234|Caenorhabditis remanei	Caenorhabditis	Rhabditidae	Rhabditida	Chromadorea	Nematoda	Metazoa	Eukaryota
TRINITY_DN125_c0_g1_i1	232	gi|747049031|ref|XP_011070547.1| PREDICTED: LOW QUALITY PROTEIN: THO complex subunit 2	77	4.57e-45	178.222	GO:0000160 two-component signal transduction system (phosphorelay) | GO:0006468 protein phosphorylation | GO:0023014 signal transduction via phosphorylation event	GO:0016020 membrane | GO:0005634 nucleus	GO:0004674 protein serine/threonine kinase activity | GO:0005524 ATP binding | GO:0000155 two-component sensor activity	-	-	-	-	-	-	-	-	-	extracellular	nuclear	nuclear	4182|Sesamum indicum	Sesamum	Pedaliaceae	Lamiales	-	Streptophyta	Viridiplantae	Eukaryota
TRINITY_DN124_c0_g1_i1	202	gi|763817423|gb|KJB84252.1| hypothetical protein B456_N013500	51	1.36e-11	76.8211	-	-	-	-	pfam13855 LRR_8 | pfam12799 LRR_4	-	-	-	-	-	-	-	cytosol_nuclear	cytosol_nuclear	nuclear	29730|Gossypium raimondii	Gossypium	Malvaceae	Malvales	-	Streptophyta	Viridiplantae	Eukaryota
TRINITY_DN129_c0_g1_i1	429	gi|460393436|ref|XP_004242315.1| PREDICTED: cullin-1-like	59	3.26e-27	129.316	GO:0009733 response to auxin stimulus | GO:0006511 ubiquitin-dependent protein catabolic process | GO:0009753 response to jasmonic acid stimulus | GO:0042752 regulation of circadian rhythm | GO:0010265 SCF complex assembly | GO:0010087 phloem or xylem histogenesis | GO:0009793 embryo development ending in seed dormancy	GO:0005829 cytosol | GO:0000794 condensed nuclear chromosome | GO:0031461 cullin-RING ubiquitin ligase complex | GO:0009941 chloroplast envelope	GO:0031625 ubiquitin protein ligase binding	-	-	-	-	-	-	-	-	-	extracellular	extracellular	mitochondria	4081|Solanum lycopersicum	Solanum	Solanaceae	Solanales	-	Streptophyta	Viridiplantae	Eukaryota
TRINITY_DN183_c0_g1_i1	259	gi|661899247|emb|CDO97241.1| unnamed protein product	82	1.92e-43	175.082	GO:0045893 positive regulation of transcription, DNA-dependent	GO:0005634 nucleus	GO:0008270 zinc ion binding | GO:0043565 sequence-specific DNA binding | GO:0003700 sequence-specific DNA binding transcription factor activity	-	pfam00628 PHD	-	-	-	-	-	-	-	extracellular	nuclear	nuclear	49390|Coffea canephora	Coffea	Rubiaceae	Gentianales	-	Streptophyta	Viridiplantae	Eukaryota
TRINITY_DN132_c0_g1_i1	256	gi|661887850|emb|CDP08583.1| unnamed protein product	50	8e-20	103.742	GO:0006891 intra-Golgi vesicle-mediated transport | GO:0050790 regulation of catalytic activity	GO:0005737 cytoplasm | GO:0005886 plasma membrane	GO:0005086 ARF guanyl-nucleotide exchange factor activity	-	-	-	-	-	-	-	-	-	-	-	-	49390|Coffea canephora	Coffea	Rubiaceae	Gentianales	-	Streptophyta	Viridiplantae	Eukaryota
TRINITY_DN131_c0_g1_i1	457	gi|460374859|ref|XP_004233226.1| PREDICTED: exocyst complex component EXO84C	78	1.63e-34	152.648	-	-	-	-	-	-	-	-	-	-	-	-	mitochondria	chloroplast	cytosol_nuclear	4081|Solanum lycopersicum	Solanum	Solanaceae	Solanales	-	Streptophyta	Viridiplantae	Eukaryota
TRINITY_DN135_c0_g1_i1	205	gi|661889022|emb|CDP07465.1| unnamed protein product	68	5.12e-30	132.906	-	-	-	-	-	-	-	-	-	-	-	-	cytosol_nuclear	cytosol	mitochondria	49390|Coffea canephora	Coffea	Rubiaceae	Gentianales	-	Streptophyta	Viridiplantae	Eukaryota
TRINITY_DN133_c0_g1_i1	236	gi|255547385|ref|XP_002514750.1| malate dehydrogenase, putative	52	2.97e-19	101.498	GO:0044262 cellular carbohydrate metabolic process | GO:0009409 response to cold | GO:0006108 malate metabolic process | GO:0006099 tricarboxylic acid cycle	GO:0009941 chloroplast envelope | GO:0005774 vacuolar membrane | GO:0010319 stromule | GO:0048046 apoplast | GO:0005739 mitochondrion	GO:0030060 L-malate dehydrogenase activity	-	-	-	-	-	-	-	-	-	-	-	-	3988|Ricinus communis	Ricinus	Euphorbiaceae	Malpighiales	-	Streptophyta	Viridiplantae	Eukaryota
TRINITY_DN136_c0_g1_i1	222	-	-	-	-	-	-	-	-	-	-	-	-	-	-	-	-	-	-	-	-	-	-	-	-	-	-	-
TRINITY_DN138_c0_g1_i1	233	gi|661898959|emb|CDO96953.1| unnamed protein product	77	3.73e-26	122.586	-	-	-	-	-	-	-	-	-	-	-	-	extracellular	chloroplast	extracellular	49390|Coffea canephora	Coffea	Rubiaceae	Gentianales	-	Streptophyta	Viridiplantae	Eukaryota
TRINITY_DN137_c0_g1_i1	226	gi|661886535|emb|CDP09899.1| unnamed protein product	75	2.26e-29	132.008	GO:0006457 protein folding | GO:0046686 response to cadmium ion | GO:0045454 cell redox homeostasis | GO:0006662 glycerol ether metabolic process | GO:0010286 heat acclimation | GO:0051259 protein oligomerization | GO:0055114 oxidation-reduction process	GO:0005829 cytosol	GO:0016671 oxidoreductase activity, acting on a sulfur group of donors, disulfide as acceptor | GO:0030544 Hsp70 protein binding | GO:0015035 protein disulfide oxidoreductase activity	-	-	-	-	-	-	-	-	-	cytosol	chloroplast	nuclear	49390|Coffea canephora	Coffea	Rubiaceae	Gentianales	-	Streptophyta	Viridiplantae	Eukaryota
TRINITY_DN181_c0_g1_i1	251	gi|255542265|ref|XP_002512196.1| ATP binding protein, putative	42	7.38e-20	103.742	GO:0006468 protein phosphorylation	GO:0016023 cytoplasmic membrane-bounded vesicle	GO:0005524 ATP binding | GO:0017111 nucleoside-triphosphatase activity | GO:0004674 protein serine/threonine kinase activity	-	-	-	-	-	-	-	-	-	cytosol_nuclear	nuclear	nuclear	3988|Ricinus communis	Ricinus	Euphorbiaceae	Malpighiales	-	Streptophyta	Viridiplantae	Eukaryota
TRINITY_DN181_c0_g1_i2	276	gi|255542265|ref|XP_002512196.1| ATP binding protein, putative	42	1.06e-19	103.742	GO:0006468 protein phosphorylation	GO:0016023 cytoplasmic membrane-bounded vesicle	GO:0005524 ATP binding | GO:0017111 nucleoside-triphosphatase activity | GO:0004674 protein serine/threonine kinase activity	-	-	-	-	-	-	-	-	-	-	-	-	3988|Ricinus communis	Ricinus	Euphorbiaceae	Malpighiales	-	Streptophyta	Viridiplantae	Eukaryota
TRINITY_DN181_c0_g1_i3	358	gi|848857565|ref|XP_012829724.1| PREDICTED: potassium transporter 10	51	8.63e-21	108.229	GO:0009555 pollen development | GO:0071805 potassium ion transmembrane transport	GO:0005886 plasma membrane | GO:0016021 integral to membrane | GO:0009507 chloroplast	GO:0015079 potassium ion transmembrane transporter activity	-	-	-	-	-	-	-	-	-	cytoskeleton	cytosol	cytoskeleton	4155|Erythranthe guttata	Erythranthe	Phrymaceae	Lamiales	-	Streptophyta	Viridiplantae	Eukaryota
TRINITY_DN143_c0_g1_i1	346	gi|731398149|ref|XP_010653158.1| PREDICTED: probable ADP-ribosylation factor GTPase-activating protein AGD14	90	1.14e-21	110.921	GO:0046777 protein autophosphorylation | GO:0032312 regulation of ARF GTPase activity | GO:0043547 positive regulation of GTPase activity	GO:0005886 plasma membrane | GO:0005634 nucleus	GO:0008270 zinc ion binding | GO:0004674 protein serine/threonine kinase activity | GO:0003677 DNA binding | GO:0008060 ARF GTPase activator activity	-	pfam01412 ArfGap	-	-	-	-	-	-	-	-	-	-	29760|Vitis vinifera	Vitis	Vitaceae	Vitales	-	Streptophyta	Viridiplantae	Eukaryota
TRINITY_DN141_c0_g1_i2	391	gi|727445695|ref|XP_010504391.1| PREDICTED: ubiquitin-conjugating enzyme E2 14-like	69	3.66e-37	160.275	GO:0016579 protein deubiquitination | GO:0006511 ubiquitin-dependent protein catabolic process	-	GO:0004842 ubiquitin-protein ligase activity	-	-	-	-	-	-	-	-	-	mitochondria	chloroplast	mitochondria	90675|Camelina sativa	Camelina	Brassicaceae	Brassicales	-	Streptophyta	Viridiplantae	Eukaryota
TRINITY_DN184_c0_g1_i1	487	gi|661887874|emb|CDP08607.1| unnamed protein product	108	5.78e-45	185.401	GO:0033306 phytol metabolic process | GO:0019432 triglyceride biosynthetic process	-	GO:0004144 diacylglycerol O-acyltransferase activity	-	-	-	-	-	-	-	-	-	cytosol	cytosol	nuclear	49390|Coffea canephora	Coffea	Rubiaceae	Gentianales	-	Streptophyta	Viridiplantae	Eukaryota
TRINITY_DN145_c0_g1_i1	469	gi|747053179|ref|XP_011072741.1| PREDICTED: mannosyl-oligosaccharide 1,2-alpha-mannosidase MNS1 isoform X1	76	4.2e-42	176.428	GO:0006491 N-glycan processing | GO:0048364 root development	GO:0005739 mitochondrion | GO:0005768 endosome | GO:0005802 trans-Golgi network | GO:0016020 membrane | GO:0005794 Golgi apparatus	GO:0005509 calcium ion binding | GO:0004571 mannosyl-oligosaccharide 1,2-alpha-mannosidase activity	-	-	-	-	-	-	-	-	-	cytosol_nuclear	cytosol_nuclear	extracellular	4182|Sesamum indicum	Sesamum	Pedaliaceae	Lamiales	-	Streptophyta	Viridiplantae	Eukaryota
TRINITY_DN148_c0_g1_i1	407	gi|661878318|emb|CDP17927.1| unnamed protein product	69	5.34e-26	125.278	-	-	-	-	-	-	-	-	-	-	-	-	cytosol	cytoskeleton	cytosol_nuclear	49390|Coffea canephora	Coffea	Rubiaceae	Gentianales	-	Streptophyta	Viridiplantae	Eukaryota
TRINITY_DN149_c0_g1_i1	324	gi|747064531|ref|XP_011078851.1| PREDICTED: multiple C2 and transmembrane domain-containing protein 1-like	103	4.26e-63	234.307	GO:0010075 regulation of meristem growth | GO:0008152 metabolic process	GO:0009506 plasmodesma | GO:0005618 cell wall | GO:0005634 nucleus | GO:0005783 endoplasmic reticulum | GO:0005739 mitochondrion	GO:0016757 transferase activity, transferring glycosyl groups	-	pfam00168 C2	-	-	-	-	-	-	-	cytosol	chloroplast	cytosol	4182|Sesamum indicum	Sesamum	Pedaliaceae	Lamiales	-	Streptophyta	Viridiplantae	Eukaryota
TRINITY_DN147_c0_g1_i1	736	gi|661888271|emb|CDP08004.1| unnamed protein product	69	1.02e-06	64.2581	-	-	-	-	-	-	-	-	-	-	-	-	mitochondria	mitochondria	mitochondria	49390|Coffea canephora	Coffea	Rubiaceae	Gentianales	-	Streptophyta	Viridiplantae	Eukaryota
TRINITY_DN151_c0_g1_i1	217	gi|255556916|ref|XP_002519491.1| ATOZI1, putative	45	4.07e-18	97.4603	GO:0009617 response to bacterium | GO:0010193 response to ozone	GO:0005777 peroxisome | GO:0016023 cytoplasmic membrane-bounded vesicle | GO:0016020 membrane | GO:0009536 plastid | GO:0005739 mitochondrion	-	-	-	-	-	-	-	-	-	-	-	-	-	3988|Ricinus communis	Ricinus	Euphorbiaceae	Malpighiales	-	Streptophyta	Viridiplantae	Eukaryota
TRINITY_DN155_c0_g1_i1	228	gi|657991816|ref|XP_008388150.1| PREDICTED: LOW QUALITY PROTEIN: protein ACCUMULATION AND REPLICATION OF CHLOROPLASTS 6, chloroplastic-like	35	0.000113	55.2845	-	-	-	-	-	-	-	-	-	-	-	-	-	-	-	3750|Malus domestica	Malus	Rosaceae	Rosales	-	Streptophyta	Viridiplantae	Eukaryota
TRINITY_DN191_c0_g1_i1	248	gi|697172811|ref|XP_009595340.1| PREDICTED: uncharacterized protein LOC104091664 isoform X1	82	1.59e-45	180.466	-	-	-	-	-	-	-	-	-	-	-	-	extracellular	mitochondria	nuclear	4098|Nicotiana tomentosiformis	Nicotiana	Solanaceae	Solanales	-	Streptophyta	Viridiplantae	Eukaryota
TRINITY_DN144_c0_g1_i1	1097	gi|661878169|emb|CDP18058.1| unnamed protein product	235	4.56e-141	493.194	GO:0035672 oligopeptide transmembrane transport | GO:0010044 response to aluminum ion | GO:0006200 ATP catabolic process	GO:0000325 plant-type vacuole | GO:0005774 vacuolar membrane | GO:0043190 ATP-binding cassette (ABC) transporter complex	GO:0015421 oligopeptide-transporting ATPase activity | GO:0005524 ATP binding	-	pfam00664 ABC_membrane	3	o 29-51 i 119-141 o 156-178 i	-	-	-	-	-	plasma membrane	cytosol	plasma membrane	49390|Coffea canephora	Coffea	Rubiaceae	Gentianales	-	Streptophyta	Viridiplantae	Eukaryota
TRINITY_DN158_c0_g1_i1	268	-	-	-	-	-	-	-	-	-	1	i 7-29 o	-	-	SignalP-noTM	24 - 25	-	extracellular	chloroplast	mitochondria	-	-	-	-	-	-	-	-
TRINITY_DN156_c0_g1_i1	397	gi|661895576|emb|CDP01381.1| unnamed protein product	111	1.62e-60	229.82	-	GO:0005634 nucleus	-	-	-	-	-	-	-	-	-	-	cytosol	cytosol	cytosol	49390|Coffea canephora	Coffea	Rubiaceae	Gentianales	-	Streptophyta	Viridiplantae	Eukaryota
TRINITY_DN190_c0_g1_i1	220	-	-	-	-	-	-	-	-	-	-	-	-	-	-	-	-	-	-	-	-	-	-	-	-	-	-	-
TRINITY_DN160_c0_g1_i1	544	gi|661878521|emb|CDP17743.1| unnamed protein product	174	2.94e-80	291.289	GO:0000160 two-component signal transduction system (phosphorelay) | GO:0035556 intracellular signal transduction	-	GO:0000156 two-component response regulator activity	-	-	-	-	-	-	-	-	-	nuclear	nuclear	nuclear	49390|Coffea canephora	Coffea	Rubiaceae	Gentianales	-	Streptophyta	Viridiplantae	Eukaryota
TRINITY_DN162_c0_g1_i1	244	-	-	-	-	-	-	-	-	-	-	-	-	-	-	-	-	extracellular	nuclear	nuclear	-	-	-	-	-	-	-	-
TRINITY_DN159_c0_g1_i1	344	gi|702336358|ref|XP_010055530.1| PREDICTED: monocopper oxidase-like protein SKU5	86	2.45e-27	128.868	GO:0009932 cell tip growth | GO:0055114 oxidation-reduction process	GO:0009505 plant-type cell wall | GO:0046658 anchored to plasma membrane | GO:0009506 plasmodesma | GO:0005774 vacuolar membrane | GO:0048046 apoplast	GO:0016491 oxidoreductase activity | GO:0005507 copper ion binding	-	-	-	-	-	-	-	-	-	extracellular	extracellular	nuclear	71139|Eucalyptus grandis	Eucalyptus	Myrtaceae	Myrtales	-	Streptophyta	Viridiplantae	Eukaryota
TRINITY_DN159_c0_g1_i2	354	gi|661886551|emb|CDP09915.1| unnamed protein product	117	3.34e-63	235.653	GO:0009932 cell tip growth | GO:0055114 oxidation-reduction process	GO:0009505 plant-type cell wall | GO:0046658 anchored to plasma membrane | GO:0009506 plasmodesma | GO:0005774 vacuolar membrane | GO:0048046 apoplast	GO:0016491 oxidoreductase activity | GO:0005507 copper ion binding	-	pfam07731 Cu-oxidase_2	-	-	-	-	-	-	-	extracellular	chloroplast	cytosol_nuclear	49390|Coffea canephora	Coffea	Rubiaceae	Gentianales	-	Streptophyta	Viridiplantae	Eukaryota
TRINITY_DN161_c0_g1_i1	373	gi|661877648|emb|CDP18551.1| unnamed protein product	115	4.88e-57	219.052	GO:0008152 metabolic process	-	GO:0003950 NAD+ ADP-ribosyltransferase activity	-	pfam00644 PARP	-	-	-	-	-	-	-	extracellular	nuclear	cytosol_nuclear	49390|Coffea canephora	Coffea	Rubiaceae	Gentianales	-	Streptophyta	Viridiplantae	Eukaryota
TRINITY_DN193_c0_g1_i1	233	gi|747077453|ref|XP_011085846.1| PREDICTED: uncharacterized protein LOC105167724	50	1.76e-22	111.369	GO:0006886 intracellular protein transport	GO:0016021 integral to membrane | GO:0005783 endoplasmic reticulum	-	-	-	1	i 30-52 o	-	-	-	-	-	mitochondria	chloroplast	mitochondria	4182|Sesamum indicum	Sesamum	Pedaliaceae	Lamiales	-	Streptophyta	Viridiplantae	Eukaryota
TRINITY_DN163_c0_g1_i1	212	-	-	-	-	-	-	-	-	-	-	-	-	-	-	-	-	-	-	-	-	-	-	-	-	-	-	-
TRINITY_DN164_c0_g1_i1	326	gi|596050632|ref|XP_007220577.1| hypothetical protein PRUPE_ppa000110mg	99	4.49e-45	182.709	GO:0043087 regulation of GTPase activity | GO:0015074 DNA integration | GO:0016192 vesicle-mediated transport | GO:0032012 regulation of ARF protein signal transduction | GO:0009561 megagametogenesis	GO:0005802 trans-Golgi network | GO:0005829 cytosol | GO:0005634 nucleus	GO:0003676 nucleic acid binding | GO:0005086 ARF guanyl-nucleotide exchange factor activity	-	-	-	-	-	-	-	-	-	nuclear	nuclear	nuclear	3760|Prunus persica	Prunus	Rosaceae	Rosales	-	Streptophyta	Viridiplantae	Eukaryota
TRINITY_DN165_c0_g1_i1	342	gi|661884911|emb|CDP11443.1| unnamed protein product	48	8.43e-24	117.651	GO:0009409 response to cold | GO:0006355 regulation of transcription, DNA-dependent | GO:0009637 response to blue light | GO:0010378 temperature compensation of the circadian clock | GO:0010218 response to far red light | GO:0042542 response to hydrogen peroxide | GO:0080167 response to karrikin | GO:0048578 positive regulation of long-day photoperiodism, flowering	GO:0005654 nucleoplasm	-	-	-	-	-	-	-	-	-	-	-	-	-	49390|Coffea canephora	Coffea	Rubiaceae	Gentianales	-	Streptophyta	Viridiplantae	Eukaryota
TRINITY_DN165_c0_g1_i2	585	gi|661884911|emb|CDP11443.1| unnamed protein product	48	2.59e-23	117.651	GO:0009409 response to cold | GO:0006355 regulation of transcription, DNA-dependent | GO:0009637 response to blue light | GO:0010378 temperature compensation of the circadian clock | GO:0010218 response to far red light | GO:0042542 response to hydrogen peroxide | GO:0080167 response to karrikin | GO:0048578 positive regulation of long-day photoperiodism, flowering	GO:0005654 nucleoplasm	-	-	-	-	-	-	-	-	-	-	mitochondria	mitochondria	mitochondria	49390|Coffea canephora	Coffea	Rubiaceae	Gentianales	-	Streptophyta	Viridiplantae	Eukaryota
TRINITY_DN195_c0_g1_i1	362	gi|697109300|ref|XP_009608506.1| PREDICTED: 65-kDa microtubule-associated protein 6-like isoform X1	71	2.6e-37	160.275	GO:0000910 cytokinesis | GO:0000226 microtubule cytoskeleton organization	GO:0009574 preprophase band | GO:0009536 plastid	GO:0008017 microtubule binding	-	-	-	-	-	-	-	-	-	extracellular	nuclear	nuclear	4098|Nicotiana tomentosiformis	Nicotiana	Solanaceae	Solanales	-	Streptophyta	Viridiplantae	Eukaryota
TRINITY_DN166_c0_g1_i1	529	gi|661894474|emb|CDP01473.1| unnamed protein product	115	5.42e-50	201.105	GO:0010363 regulation of plant-type hypersensitive response | GO:0006468 protein phosphorylation | GO:0007169 transmembrane receptor protein tyrosine kinase signaling pathway | GO:0009963 positive regulation of flavonoid biosynthetic process | GO:0006612 protein targeting to membrane	GO:0016021 integral to membrane | GO:0005886 plasma membrane	GO:0004674 protein serine/threonine kinase activity | GO:0005524 ATP binding	-	-	-	-	-	-	-	-	-	mitochondria	extracellular	mitochondria	49390|Coffea canephora	Coffea	Rubiaceae	Gentianales	-	Streptophyta	Viridiplantae	Eukaryota
TRINITY_DN167_c0_g1_i1	337	gi|661899239|emb|CDO97233.1| unnamed protein product	73	8.41e-31	139.636	GO:0010264 myo-inositol hexakisphosphate biosynthetic process	-	-	-	-	-	-	-	-	-	-	-	extracellular	chloroplast	cytosol_nuclear	49390|Coffea canephora	Coffea	Rubiaceae	Gentianales	-	Streptophyta	Viridiplantae	Eukaryota
TRINITY_DN170_c0_g1_i1	229	-	-	-	-	-	-	-	-	-	-	-	-	-	-	-	-	cytosol_nuclear	cytosol	cytosol	-	-	-	-	-	-	-	-
TRINITY_DN171_c0_g1_i1	246	gi|595834425|ref|XP_007206864.1| hypothetical protein PRUPE_ppa1027201mg, partial	74	1.18e-09	71.4369	-	-	-	-	pfam13041 PPR_2 | pfam13812 PPR_3	-	-	-	-	-	-	-	cytosol	cytosol	mitochondria	3760|Prunus persica	Prunus	Rosaceae	Rosales	-	Streptophyta	Viridiplantae	Eukaryota
TRINITY_DN174_c0_g1_i1	419	-	-	-	-	-	-	-	-	-	-	-	-	-	-	-	-	-	-	-	-	-	-	-	-	-	-	-
TRINITY_DN173_c0_g1_i1	495	gi|661878030|emb|CDP18189.1| unnamed protein product	47	1.29e-16	95.6656	GO:0010224 response to UV-B | GO:0042276 error-prone translesion synthesis | GO:0042732 D-xylose metabolic process | GO:0006261 DNA-dependent DNA replication | GO:0009650 UV protection	GO:0005634 nucleus	GO:0003684 damaged DNA binding | GO:0003887 DNA-directed DNA polymerase activity | GO:0005515 protein binding	-	-	-	-	-	-	-	-	-	-	-	-	49390|Coffea canephora	Coffea	Rubiaceae	Gentianales	-	Streptophyta	Viridiplantae	Eukaryota
TRINITY_DN175_c0_g1_i1	233	gi|590662293|ref|XP_007035908.1| Mitochondrial lipoamide dehydrogenase 1	70	8.75e-28	127.522	GO:0055114 oxidation-reduction process | GO:0045454 cell redox homeostasis | GO:0046686 response to cadmium ion	GO:0005747 mitochondrial respiratory chain complex I | GO:0009507 chloroplast | GO:0048046 apoplast	GO:0005507 copper ion binding | GO:0008270 zinc ion binding | GO:0050897 cobalt ion binding | GO:0015043 leghemoglobin reductase activity | GO:0005524 ATP binding | GO:0050660 flavin adenine dinucleotide binding | GO:0004148 dihydrolipoyl dehydrogenase activity	-	-	-	-	-	-	-	-	-	extracellular	chloroplast	mitochondria	3641|Theobroma cacao	Theobroma	Malvaceae	Malvales	-	Streptophyta	Viridiplantae	Eukaryota
TRINITY_DN182_c0_g1_i1	395	gi|242063676|ref|XP_002453127.1| hypothetical protein SORBIDRAFT_04g000460	44	6.34e-17	96.1142	GO:0006412 translation | GO:0009955 adaxial/abaxial pattern specification	GO:0005730 nucleolus | GO:0009506 plasmodesma | GO:0009941 chloroplast envelope | GO:0005774 vacuolar membrane | GO:0022625 cytosolic large ribosomal subunit | GO:0005886 plasma membrane	GO:0019843 rRNA binding | GO:0003735 structural constituent of ribosome	-	pfam00347 Ribosomal_L6	-	-	-	-	-	-	-	cytosol	chloroplast	nuclear	4558|Sorghum bicolor	Sorghum	Poaceae	Poales	Liliopsida	Streptophyta	Viridiplantae	Eukaryota
TRINITY_DN189_c1_g1_i1	281	-	-	-	-	-	-	-	-	-	-	-	-	-	-	-	-	-	-	-	-	-	-	-	-	-	-	-
TRINITY_DN194_c0_g1_i1	470	gi|593784179|ref|XP_007155130.1| hypothetical protein PHAVU_003G176000g	52	6.05e-30	138.29	-	-	-	-	-	-	-	-	-	SignalP-noTM	15 - 16	-	extracellular	cytosol	extracellular	3885|Phaseolus vulgaris	Phaseolus	Fabaceae	Fabales	-	Streptophyta	Viridiplantae	Eukaryota
TRINITY_DN200_c0_g1_i1	365	gi|698544608|ref|XP_009767117.1| PREDICTED: villin-2-like	110	1.13e-59	226.231	GO:0051014 actin filament severing | GO:0051017 actin filament bundle assembly	GO:0005884 actin filament	GO:0051015 actin filament binding	-	-	-	-	-	-	-	-	-	cytoskeleton	nuclear	cytoskeleton	4096|Nicotiana sylvestris	Nicotiana	Solanaceae	Solanales	-	Streptophyta	Viridiplantae	Eukaryota
TRINITY_DN197_c1_g1_i1	208	-	-	-	-	-	-	-	-	-	-	-	-	-	-	-	-	-	-	-	-	-	-	-	-	-	-	-
TRINITY_DN203_c0_g1_i1	289	gi|460375368|ref|XP_004233478.1| PREDICTED: probable protein kinase At2g41970	66	1.71e-33	146.815	GO:0006468 protein phosphorylation	GO:0005886 plasma membrane	GO:0030246 carbohydrate binding | GO:0005524 ATP binding | GO:0004674 protein serine/threonine kinase activity	-	-	-	-	-	-	-	-	-	cytosol	cytosol	mitochondria	4081|Solanum lycopersicum	Solanum	Solanaceae	Solanales	-	Streptophyta	Viridiplantae	Eukaryota
TRINITY_DN299_c0_g1_i1	250	gi|657983793|ref|XP_008383974.1| PREDICTED: histone H3.v1-like	81	6.83e-12	78.6158	-	GO:0005622 intracellular	GO:0008270 zinc ion binding	-	-	1	i 20-37 o	-	-	-	-	-	mitochondria	nuclear	mitochondria	3750|Malus domestica	Malus	Rosaceae	Rosales	-	Streptophyta	Viridiplantae	Eukaryota
TRINITY_DN206_c0_g1_i1	395	gi|698525560|ref|XP_009759598.1| PREDICTED: uncharacterized bolA-like protein C8C9.11	93	2.01e-43	179.568	-	-	-	-	pfam01722 BolA	-	-	-	-	-	-	-	nuclear	nuclear	nuclear	4096|Nicotiana sylvestris	Nicotiana	Solanaceae	Solanales	-	Streptophyta	Viridiplantae	Eukaryota
TRINITY_DN286_c0_g1_i1	278	-	-	-	-	-	-	-	-	-	-	-	-	-	-	-	-	-	-	-	-	-	-	-	-	-	-	-
TRINITY_DN252_c0_g1_i1	394	gi|697163669|ref|XP_009590656.1| PREDICTED: prosaposin-like isoform X1	90	3.14e-16	93.8709	GO:0006665 sphingolipid metabolic process	GO:0005764 lysosome	-	-	pfam05184 SapB_1	-	-	-	-	-	-	-	extracellular	nuclear	mitochondria	4098|Nicotiana tomentosiformis	Nicotiana	Solanaceae	Solanales	-	Streptophyta	Viridiplantae	Eukaryota
TRINITY_DN255_c0_g1_i1	215	-	-	-	-	-	-	-	-	-	-	-	-	-	-	-	-	-	-	-	-	-	-	-	-	-	-	-
TRINITY_DN276_c0_g1_i1	477	gi|661882795|emb|CDP13798.1| unnamed protein product	115	2.85e-53	210.527	GO:0015824 proline transport	GO:0005886 plasma membrane	-	-	pfam02681 DUF212	-	-	-	-	-	-	-	mitochondria	chloroplast	cytosol_nuclear	49390|Coffea canephora	Coffea	Rubiaceae	Gentianales	-	Streptophyta	Viridiplantae	Eukaryota
TRINITY_DN210_c0_g1_i1	849	gi|604322402|gb|EYU32788.1| hypothetical protein MIMGU_mgv1a0077221mg, partial	235	3.33e-111	394.037	GO:0010971 positive regulation of G2/M transition of mitotic cell cycle | GO:0010388 cullin deneddylation	GO:0043234 protein complex | GO:0005829 cytosol	-	-	-	-	-	-	-	-	-	-	mitochondria	mitochondria	mitochondria	4155|Erythranthe guttata	Erythranthe	Phrymaceae	Lamiales	-	Streptophyta	Viridiplantae	Eukaryota
TRINITY_DN219_c0_g1_i1	270	gi|700191264|gb|KGN46468.1| hypothetical protein Csa_6G095350	56	9.74e-22	110.023	GO:0048440 carpel development | GO:0048507 meristem development | GO:0010103 stomatal complex morphogenesis | GO:0010093 specification of floral organ identity	GO:0005634 nucleus	-	-	-	-	-	-	-	-	-	-	cytosol_nuclear	cytosol_nuclear	nuclear	3659|Cucumis sativus	Cucumis	Cucurbitaceae	Cucurbitales	-	Streptophyta	Viridiplantae	Eukaryota
TRINITY_DN296_c0_g1_i1	362	gi|697096107|ref|XP_009614766.1| PREDICTED: E3 ubiquitin-protein ligase COP1-like isoform X1	110	1.18e-39	167.454	GO:0046283 anthocyanin metabolic process | GO:0006281 DNA repair | GO:0048573 photoperiodism, flowering | GO:0009640 photomorphogenesis | GO:0010119 regulation of stomatal movement | GO:0009649 entrainment of circadian clock | GO:0016567 protein ubiquitination | GO:0009641 shade avoidance	GO:0016604 nuclear body	GO:0008270 zinc ion binding | GO:0042802 identical protein binding | GO:0004842 ubiquitin-protein ligase activity	-	-	-	-	-	-	-	-	-	extracellular	cytosol	nuclear	4098|Nicotiana tomentosiformis	Nicotiana	Solanaceae	Solanales	-	Streptophyta	Viridiplantae	Eukaryota
TRINITY_DN300_c0_g1_i1	276	gi|460408370|ref|XP_004249618.1| PREDICTED: UDP-glycosyltransferase 73C3-like	69	2.71e-08	67.3988	GO:0016131 brassinosteroid metabolic process | GO:0010224 response to UV-B | GO:0051707 response to other organism | GO:0051555 flavonol biosynthetic process	-	GO:0080046 quercetin 4'-O-glucosyltransferase activity | GO:0050502 cis-zeatin O-beta-D-glucosyltransferase activity | GO:0080043 quercetin 3-O-glucosyltransferase activity | GO:0080044 quercetin 7-O-glucosyltransferase activity | GO:0050403 trans-zeatin O-beta-D-glucosyltransferase activity	-	-	-	-	-	-	-	-	-	-	-	-	4081|Solanum lycopersicum	Solanum	Solanaceae	Solanales	-	Streptophyta	Viridiplantae	Eukaryota
TRINITY_DN278_c0_g1_i1	625	gi|747068397|ref|XP_011080955.1| PREDICTED: T-complex protein 1 subunit gamma	207	7.49e-120	422.752	GO:0006457 protein folding	GO:0016023 cytoplasmic membrane-bounded vesicle | GO:0005829 cytosol	GO:0005524 ATP binding | GO:0051082 unfolded protein binding | GO:0008270 zinc ion binding	-	-	-	-	-	-	-	-	-	cytosol	cytosol	cytosol	4182|Sesamum indicum	Sesamum	Pedaliaceae	Lamiales	-	Streptophyta	Viridiplantae	Eukaryota
TRINITY_DN202_c0_g1_i1	216	gi|593700351|ref|XP_007150614.1| hypothetical protein PHAVU_005G166900g	65	1.73e-31	137.841	GO:0009733 response to auxin stimulus | GO:0010072 primary shoot apical meristem specification | GO:0006355 regulation of transcription, DNA-dependent | GO:0045597 positive regulation of cell differentiation | GO:0010089 xylem development | GO:0008284 positive regulation of cell proliferation | GO:0010067 procambium histogenesis	GO:0005634 nucleus	GO:0008289 lipid binding | GO:0043565 sequence-specific DNA binding | GO:0003700 sequence-specific DNA binding transcription factor activity	-	-	-	-	-	-	-	-	-	extracellular	chloroplast	mitochondria	3885|Phaseolus vulgaris	Phaseolus	Fabaceae	Fabales	-	Streptophyta	Viridiplantae	Eukaryota
TRINITY_DN204_c0_g1_i2	264	gi|590577205|ref|XP_007013171.1| AAA-type ATPase family protein / ankyrin repeat family protein isoform 1	63	2.12e-31	139.636	GO:0019538 protein metabolic process	GO:0005886 plasma membrane | GO:0009507 chloroplast	GO:0016887 ATPase activity | GO:0005524 ATP binding | GO:0051537 2 iron, 2 sulfur cluster binding	-	-	-	-	-	-	-	-	-	cytosol	cytosol	cytoskeleton	3641|Theobroma cacao	Theobroma	Malvaceae	Malvales	-	Streptophyta	Viridiplantae	Eukaryota
TRINITY_DN207_c0_g1_i1	214	gi|604330038|gb|EYU35158.1| hypothetical protein MIMGU_mgv1a010365mg	29	0.000697	52.5925	-	-	-	-	-	-	-	-	-	-	-	-	-	-	-	4155|Erythranthe guttata	Erythranthe	Phrymaceae	Lamiales	-	Streptophyta	Viridiplantae	Eukaryota
TRINITY_DN205_c0_g1_i1	501	gi|697103525|ref|XP_009605574.1| PREDICTED: uncharacterized protein LOC104100114	95	1.42e-32	146.815	-	GO:0005576 extracellular region | GO:0005773 vacuole	-	-	-	-	-	-	-	SignalP-noTM	26 - 27	-	extracellular	cytosol	extracellular	4098|Nicotiana tomentosiformis	Nicotiana	Solanaceae	Solanales	-	Streptophyta	Viridiplantae	Eukaryota
TRINITY_DN208_c0_g1_i1	643	gi|661883313|emb|CDP12957.1| unnamed protein product	149	7.02e-87	313.274	GO:0032259 methylation	GO:0005802 trans-Golgi network | GO:0005774 vacuolar membrane | GO:0009505 plant-type cell wall | GO:0005768 endosome	GO:0008168 methyltransferase activity	-	-	1	o 51-70 i	-	-	-	-	-	plasma membrane	nuclear	endoplasmic reticulum	49390|Coffea canephora	Coffea	Rubiaceae	Gentianales	-	Streptophyta	Viridiplantae	Eukaryota
TRINITY_DN212_c0_g1_i1	236	gi|747048170|ref|XP_011070085.1| PREDICTED: cytochrome P450 94A1	78	1.07e-35	151.302	GO:0055114 oxidation-reduction process | GO:0010345 suberin biosynthetic process | GO:0009611 response to wounding | GO:0042761 very long-chain fatty acid biosynthetic process	GO:0009507 chloroplast	GO:0019825 oxygen binding | GO:0018685 alkane 1-monooxygenase activity | GO:0020037 heme binding | GO:0005506 iron ion binding	-	-	-	-	-	-	-	-	-	extracellular	chloroplast	cytosol	4182|Sesamum indicum	Sesamum	Pedaliaceae	Lamiales	-	Streptophyta	Viridiplantae	Eukaryota
TRINITY_DN214_c0_g1_i1	244	gi|848880133|ref|XP_012840450.1| PREDICTED: F-box protein PP2-B10-like	60	4.68e-20	104.19	-	-	-	-	-	-	-	-	-	-	-	-	cytosol	nuclear	nuclear	4155|Erythranthe guttata	Erythranthe	Phrymaceae	Lamiales	-	Streptophyta	Viridiplantae	Eukaryota
TRINITY_DN211_c0_g1_i1	442	gi|723708888|ref|XP_010322621.1| PREDICTED: serine/threonine-protein kinase EDR1-like isoform X1	131	1.72e-69	256.741	GO:0009414 response to water deprivation | GO:0000186 activation of MAPKK activity | GO:0002229 defense response to oomycetes | GO:0009651 response to salt stress | GO:2000031 regulation of salicylic acid mediated signaling pathway | GO:0046777 protein autophosphorylation | GO:0008219 cell death | GO:0009788 negative regulation of abscisic acid mediated signaling pathway | GO:0009723 response to …	GO:0009536 plastid | GO:0005802 trans-Golgi network | GO:0005829 cytosol | GO:0005886 plasma membrane	GO:0004709 MAP kinase kinase kinase activity | GO:0005524 ATP binding	-	-	-	-	-	-	-	-	-	cytosol_nuclear	cytosol	nuclear	4081|Solanum lycopersicum	Solanum	Solanaceae	Solanales	-	Streptophyta	Viridiplantae	Eukaryota
TRINITY_DN211_c0_g1_i2	331	gi|723708888|ref|XP_010322621.1| PREDICTED: serine/threonine-protein kinase EDR1-like isoform X1	74	7.94e-27	127.073	GO:0006468 protein phosphorylation | GO:0009651 response to salt stress	GO:0005886 plasma membrane	GO:0005524 ATP binding | GO:0004674 protein serine/threonine kinase activity	-	-	-	-	-	-	-	-	-	extracellular	mitochondria	mitochondria	4081|Solanum lycopersicum	Solanum	Solanaceae	Solanales	-	Streptophyta	Viridiplantae	Eukaryota
TRINITY_DN213_c0_g1_i1	318	gi|661898532|emb|CDO98499.1| unnamed protein product	93	3.44e-23	115.407	GO:0009555 pollen development | GO:0071277 cellular response to calcium ion | GO:0009704 de-etiolation | GO:0090333 regulation of stomatal closure | GO:0010027 thylakoid membrane organization	GO:0005773 vacuole | GO:0009534 chloroplast thylakoid | GO:0005739 mitochondrion	-	-	-	-	-	-	-	-	-	-	mitochondria	chloroplast	mitochondria	49390|Coffea canephora	Coffea	Rubiaceae	Gentianales	-	Streptophyta	Viridiplantae	Eukaryota
TRINITY_DN215_c0_g1_i1	377	gi|747049172|ref|XP_011070622.1| PREDICTED: 10 kDa chaperonin-like	72	2.25e-37	160.724	GO:0006457 protein folding	GO:0005739 mitochondrion	GO:0005507 copper ion binding | GO:0005524 ATP binding	-	pfam00166 Cpn10	-	-	-	-	-	-	-	cytosol	nuclear	cytosol	4182|Sesamum indicum	Sesamum	Pedaliaceae	Lamiales	-	Streptophyta	Viridiplantae	Eukaryota
TRINITY_DN216_c0_g1_i1	352	-	-	-	-	-	-	-	-	-	-	-	-	-	-	-	-	extracellular	cytosol	cytosol	-	-	-	-	-	-	-	-
TRINITY_DN280_c0_g1_i1	407	gi|697160725|ref|XP_009589137.1| PREDICTED: auxin-induced protein 22D-like	91	1.16e-47	192.58	GO:0009723 response to ethylene stimulus | GO:0009734 auxin mediated signaling pathway | GO:0006355 regulation of transcription, DNA-dependent | GO:0009791 post-embryonic development	GO:0005634 nucleus	GO:0042802 identical protein binding | GO:0046983 protein dimerization activity	-	-	-	-	-	-	-	-	-	cytosol	cytosol	mitochondria	4098|Nicotiana tomentosiformis	Nicotiana	Solanaceae	Solanales	-	Streptophyta	Viridiplantae	Eukaryota
TRINITY_DN217_c0_g1_i1	354	gi|661892322|emb|CDP04548.1| unnamed protein product	117	5.63e-43	177.325	-	-	-	-	-	-	-	-	-	-	-	-	cytosol	chloroplast	cytosol_nuclear	49390|Coffea canephora	Coffea	Rubiaceae	Gentianales	-	Streptophyta	Viridiplantae	Eukaryota
TRINITY_DN220_c0_g1_i1	397	gi|661877024|emb|CDP19070.1| unnamed protein product	86	2.22e-42	176.428	-	GO:0009506 plasmodesma	-	-	-	-	-	-	-	-	-	-	cytosol_nuclear	nuclear	nuclear	49390|Coffea canephora	Coffea	Rubiaceae	Gentianales	-	Streptophyta	Viridiplantae	Eukaryota
TRINITY_DN218_c0_g1_i1	656	gi|527193926|gb|EPS63751.1| hypothetical protein M569_11033	103	2.13e-65	248.216	GO:0019853 L-ascorbic acid biosynthetic process	GO:0005829 cytosol	GO:0047918 GDP-mannose 3,5-epimerase activity | GO:0050662 coenzyme binding	-	-	-	-	-	-	-	-	-	cytosol	cytosol	cytosol	192259|Genlisea aurea	Genlisea	Lentibulariaceae	Lamiales	-	Streptophyta	Viridiplantae	Eukaryota
TRINITY_DN221_c0_g1_i1	327	-	-	-	-	-	-	-	-	-	-	-	-	-	SignalP-noTM	15 - 16	-	extracellular	cytosol	extracellular	-	-	-	-	-	-	-	-
TRINITY_DN222_c0_g1_i1	205	gi|661896252|emb|CDP00830.1| unnamed protein product	67	8.08e-36	149.956	GO:0010413 glucuronoxylan metabolic process | GO:0045492 xylan biosynthetic process | GO:0006487 protein N-linked glycosylation	GO:0016592 mediator complex	-	-	-	-	-	-	-	-	-	-	cytosol_nuclear	cytosol_nuclear	nuclear	49390|Coffea canephora	Coffea	Rubiaceae	Gentianales	-	Streptophyta	Viridiplantae	Eukaryota
TRINITY_DN225_c0_g1_i1	286	gi|731341149|ref|XP_010681761.1| PREDICTED: U3 small nucleolar RNA-associated protein 21 homolog	86	1.95e-48	190.785	GO:0006457 protein folding | GO:0009220 pyrimidine ribonucleotide biosynthetic process | GO:0000398 nuclear mRNA splicing, via spliceosome | GO:0006606 protein import into nucleus | GO:0000413 protein peptidyl-prolyl isomerization | GO:0006364 rRNA processing	GO:0080008 CUL4 RING ubiquitin ligase complex | GO:0032040 small-subunit processome | GO:0005634 nucleus	GO:0003755 peptidyl-prolyl cis-trans isomerase activity | GO:0005524 ATP binding	-	-	-	-	-	-	-	-	-	cytosol	cytosol	mitochondria	161934|Beta vulgaris	Beta	Amaranthaceae	Caryophyllales	-	Streptophyta	Viridiplantae	Eukaryota
TRINITY_DN227_c0_g1_i1	372	gi|565383057|ref|XP_006357843.1| PREDICTED: plastidic glucose transporter 4	60	0.0288	48.5544	-	-	-	-	-	-	-	-	-	-	-	-	mitochondria	chloroplast	mitochondria	4113|Solanum tuberosum	Solanum	Solanaceae	Solanales	-	Streptophyta	Viridiplantae	Eukaryota
TRINITY_DN279_c0_g1_i1	410	gi|747060858|ref|XP_011076877.1| PREDICTED: LOW QUALITY PROTEIN: nuclear pore complex protein NUP1-like	67	1.3e-11	79.0645	-	-	-	-	-	-	-	-	-	-	-	-	extracellular	chloroplast	extracellular	4182|Sesamum indicum	Sesamum	Pedaliaceae	Lamiales	-	Streptophyta	Viridiplantae	Eukaryota
TRINITY_DN228_c0_g1_i1	371	gi|661888886|emb|CDP07329.1| unnamed protein product	111	2.62e-51	202.451	GO:0033542 fatty acid beta-oxidation, unsaturated, even number	-	GO:0016491 oxidoreductase activity | GO:0080023 3R-hydroxyacyl-CoA dehydratase activity	-	-	-	-	-	-	-	-	-	extracellular	nuclear	nuclear	49390|Coffea canephora	Coffea	Rubiaceae	Gentianales	-	Streptophyta	Viridiplantae	Eukaryota
TRINITY_DN231_c0_g1_i1	235	gi|802546957|ref|XP_012087784.1| PREDICTED: glycosyltransferase family 64 protein C4	47	3.79e-21	107.331	GO:0045087 innate immune response | GO:0009617 response to bacterium | GO:0016337 cell-cell adhesion | GO:0010087 phloem or xylem histogenesis | GO:0008152 metabolic process	GO:0005768 endosome | GO:0031227 intrinsic to endoplasmic reticulum membrane | GO:0005794 Golgi apparatus | GO:0005802 trans-Golgi network | GO:0005739 mitochondrion	GO:0035251 UDP-glucosyltransferase activity | GO:0001888 glucuronyl-galactosyl-proteoglycan 4-alpha-N-acetylglucosaminyltransferase activity	-	-	-	-	-	-	-	-	-	-	-	-	180498|Jatropha curcas	Jatropha	Euphorbiaceae	Malpighiales	-	Streptophyta	Viridiplantae	Eukaryota
TRINITY_DN229_c0_g1_i1	365	gi|703147528|ref|XP_010109085.1| K(+) efflux antiporter 5	111	3.76e-60	227.577	GO:0010351 lithium ion transport | GO:0006813 potassium ion transport | GO:0006814 sodium ion transport	GO:0005886 plasma membrane | GO:0016021 integral to membrane | GO:0005739 mitochondrion	GO:0015386 potassium:hydrogen antiporter activity	-	-	3	i 7-26 o 36-58 i 65-84 o	-	-	-	-	-	plasma membrane	cytosol	plasma membrane	981085|Morus notabilis	Morus	Moraceae	Rosales	-	Streptophyta	Viridiplantae	Eukaryota
TRINITY_DN232_c0_g1_i1	258	gi|720056901|ref|XP_010273819.1| PREDICTED: 1-phosphatidylinositol-3-phosphate 5-kinase FAB1B	55	3.01e-15	89.3841	GO:0046854 phosphatidylinositol phosphorylation | GO:0044267 cellular protein metabolic process	-	GO:0046872 metal ion binding | GO:0005524 ATP binding | GO:0000285 1-phosphatidylinositol-3-phosphate 5-kinase activity	-	-	-	-	-	-	-	-	-	-	-	-	4432|Nelumbo nucifera	Nelumbo	Nelumbonaceae	Proteales	-	Streptophyta	Viridiplantae	Eukaryota
TRINITY_DN230_c0_g1_i1	480	-	-	-	-	-	-	-	-	-	-	-	-	-	-	-	-	-	-	-	-	-	-	-	-	-	-	-
TRINITY_DN235_c0_g1_i1	227	-	-	-	-	-	-	-	-	-	-	-	-	-	-	-	-	-	-	-	-	-	-	-	-	-	-	-
TRINITY_DN234_c0_g1_i1	354	gi|590711670|ref|XP_007049173.1| O-Glycosyl hydrolases family 17 protein isoform 1	108	5.25e-32	143.674	GO:0005975 carbohydrate metabolic process	GO:0005886 plasma membrane	GO:0004553 hydrolase activity, hydrolyzing O-glycosyl compounds	-	-	-	-	-	-	-	-	-	nuclear	nuclear	mitochondria	3641|Theobroma cacao	Theobroma	Malvaceae	Malvales	-	Streptophyta	Viridiplantae	Eukaryota
TRINITY_DN236_c0_g1_i1	317	gi|297742514|emb|CBI34663.3| unnamed protein product	72	1.94e-39	165.659	GO:0006541 glutamine metabolic process | GO:0006529 asparagine biosynthetic process | GO:0006177 GMP biosynthetic process	GO:0005829 cytosol	GO:0003922 GMP synthase (glutamine-hydrolyzing) activity | GO:0043565 sequence-specific DNA binding | GO:0005524 ATP binding | GO:0016462 pyrophosphatase activity | GO:0046982 protein heterodimerization activity | GO:0004066 asparagine synthase (glutamine-hydrolyzing) activity	-	pfam00958 GMP_synt_C	-	-	-	-	-	-	-	cytosol	cytosol	nuclear	29760|Vitis vinifera	Vitis	Vitaceae	Vitales	-	Streptophyta	Viridiplantae	Eukaryota
TRINITY_DN238_c0_g1_i1	414	gi|460379882|ref|XP_004235689.1| PREDICTED: uncharacterized protein LOC101268850 isoform X3	102	2.36e-36	158.032	GO:0006355 regulation of transcription, DNA-dependent	GO:0005739 mitochondrion	GO:0003723 RNA binding | GO:0003824 catalytic activity	-	-	-	-	-	-	-	-	-	cytosol	cytosol	cytosol	4081|Solanum lycopersicum	Solanum	Solanaceae	Solanales	-	Streptophyta	Viridiplantae	Eukaryota
TRINITY_DN237_c0_g1_i1	426	gi|802550776|ref|XP_012093163.1| PREDICTED: uncharacterized protein LOC105650815 isoform X1	128	2.73e-61	232.961	GO:0006744 ubiquinone biosynthetic process | GO:0006364 rRNA processing | GO:0032259 methylation	GO:0009507 chloroplast	GO:0008168 methyltransferase activity	-	-	-	-	-	-	-	-	-	cytosol_nuclear	chloroplast	mitochondria	180498|Jatropha curcas	Jatropha	Euphorbiaceae	Malpighiales	-	Streptophyta	Viridiplantae	Eukaryota
TRINITY_DN239_c0_g1_i1	329	gi|747074443|ref|XP_011084213.1| PREDICTED: UDP-glucuronate 4-epimerase 6	107	4.03e-27	127.97	GO:0005975 carbohydrate metabolic process | GO:0009225 nucleotide-sugar metabolic process	GO:0005768 endosome | GO:0005794 Golgi apparatus | GO:0005802 trans-Golgi network | GO:0005739 mitochondrion	GO:0050662 coenzyme binding | GO:0050378 UDP-glucuronate 4-epimerase activity	-	-	-	-	-	-	-	-	-	mitochondria	chloroplast	mitochondria	4182|Sesamum indicum	Sesamum	Pedaliaceae	Lamiales	-	Streptophyta	Viridiplantae	Eukaryota
TRINITY_DN233_c0_g1_i2	1249	gi|661892690|emb|CDP03848.1| unnamed protein product	282	2.16e-145	507.552	GO:0010111 glyoxysome organization | GO:0009789 positive regulation of abscisic acid mediated signaling pathway | GO:0008152 metabolic process	GO:0005739 mitochondrion | GO:0005730 nucleolus | GO:0005774 vacuolar membrane | GO:0009507 chloroplast	GO:0003988 acetyl-CoA C-acyltransferase activity	-	pfam00108 Thiolase_N | pfam02803 Thiolase_C	-	-	-	-	-	-	-	cytosol	cytosol	cytosol	49390|Coffea canephora	Coffea	Rubiaceae	Gentianales	-	Streptophyta	Viridiplantae	Eukaryota
TRINITY_DN242_c0_g1_i1	256	gi|661878458|emb|CDP17760.1| unnamed protein product	85	2.31e-48	188.991	-	GO:0005886 plasma membrane	-	-	-	-	-	-	-	-	-	-	extracellular	cytosol	extracellular	49390|Coffea canephora	Coffea	Rubiaceae	Gentianales	-	Streptophyta	Viridiplantae	Eukaryota
TRINITY_DN240_c0_g1_i1	289	-	-	-	-	-	-	-	-	-	-	-	-	-	-	-	-	cytosol	chloroplast	mitochondria	-	-	-	-	-	-	-	-
TRINITY_DN241_c0_g1_i1	538	gi|747075933|ref|XP_011085019.1| PREDICTED: probable methyltransferase PMT11	178	2.29e-113	401.215	GO:0032259 methylation	GO:0005802 trans-Golgi network | GO:0005794 Golgi apparatus | GO:0005768 endosome	GO:0008270 zinc ion binding | GO:0008168 methyltransferase activity	-	pfam08241 Methyltransf_11 | pfam08242 Methyltransf_12 | pfam13489 Methyltransf_23 | pfam13847 Methyltransf_31 | pfam13649 Methyltransf_25	-	-	-	-	-	-	-	cytosol	cytosol	cytosol	4182|Sesamum indicum	Sesamum	Pedaliaceae	Lamiales	-	Streptophyta	Viridiplantae	Eukaryota
TRINITY_DN243_c0_g1_i1	615	gi|661890013|emb|CDP06733.1| unnamed protein product	97	8.71e-53	210.078	-	-	-	-	-	-	-	-	-	-	-	-	nuclear	chloroplast	cytosol_nuclear	49390|Coffea canephora	Coffea	Rubiaceae	Gentianales	-	Streptophyta	Viridiplantae	Eukaryota
TRINITY_DN246_c0_g1_i1	216	-	-	-	-	-	-	-	-	-	-	-	-	-	-	-	-	-	-	-	-	-	-	-	-	-	-	-
TRINITY_DN245_c0_g1_i1	746	gi|659091870|ref|XP_008446776.1| PREDICTED: cell division control protein 2 homolog A	236	1.68e-98	351.861	GO:0006468 protein phosphorylation | GO:0009409 response to cold | GO:0009555 pollen development | GO:0008356 asymmetric cell division | GO:0042023 DNA endoreduplication | GO:0008284 positive regulation of cell proliferation | GO:0040020 regulation of meiosis | GO:0009793 embryo development ending in seed dormancy	GO:0005829 cytosol | GO:0010005 cortical microtubule, transverse to long axis | GO:0005886 plasma membrane	GO:0004674 protein serine/threonine kinase activity | GO:0005524 ATP binding	-	pfam00069 Pkinase	-	-	-	-	-	-	-	mitochondria	mitochondria	mitochondria	3656|Cucumis melo	Cucumis	Cucurbitaceae	Cucurbitales	-	Streptophyta	Viridiplantae	Eukaryota
TRINITY_DN248_c0_g1_i1	361	gi|661884236|emb|CDP12153.1| unnamed protein product	112	2.59e-69	254.946	GO:0009805 coumarin biosynthetic process | GO:0006633 fatty acid biosynthetic process | GO:0009611 response to wounding | GO:0002213 defense response to insect | GO:0001676 long-chain fatty acid metabolic process	GO:0005829 cytosol | GO:0005783 endoplasmic reticulum | GO:0005794 Golgi apparatus | GO:0005634 nucleus | GO:0005886 plasma membrane	GO:0004467 long-chain fatty acid-CoA ligase activity	6.2.1.3	-	-	-	-	-	-	-	-	plasma membrane	chloroplast	mitochondria	49390|Coffea canephora	Coffea	Rubiaceae	Gentianales	-	Streptophyta	Viridiplantae	Eukaryota
TRINITY_DN253_c0_g1_i1	287	gi|593232752|ref|XP_007132729.1| hypothetical protein PHAVU_011G120000g	68	2.14e-40	167.454	GO:0008152 metabolic process	GO:0016020 membrane | GO:0009536 plastid	GO:0004386 helicase activity | GO:0003677 DNA binding | GO:0005524 ATP binding	-	-	-	-	-	-	-	-	-	extracellular	nuclear	nuclear	3885|Phaseolus vulgaris	Phaseolus	Fabaceae	Fabales	-	Streptophyta	Viridiplantae	Eukaryota
TRINITY_DN249_c0_g1_i1	383	gi|661891129|emb|CDP05011.1| unnamed protein product	100	6.34e-38	162.519	GO:0032851 positive regulation of Rab GTPase activity	GO:0009536 plastid	GO:0005097 Rab GTPase activator activity	-	-	-	-	-	-	-	-	-	cytosol_nuclear	cytosol_nuclear	nuclear	49390|Coffea canephora	Coffea	Rubiaceae	Gentianales	-	Streptophyta	Viridiplantae	Eukaryota
TRINITY_DN250_c0_g1_i1	279	gi|661889108|emb|CDP07551.1| unnamed protein product	44	1.22e-11	78.1671	GO:0071483 cellular response to blue light | GO:0007015 actin filament organization | GO:0009904 chloroplast accumulation movement | GO:0009903 chloroplast avoidance movement	GO:0009507 chloroplast	-	-	-	-	-	-	-	-	-	-	-	-	-	49390|Coffea canephora	Coffea	Rubiaceae	Gentianales	-	Streptophyta	Viridiplantae	Eukaryota
TRINITY_DN250_c0_g1_i2	427	gi|661889108|emb|CDP07551.1| unnamed protein product	44	2.61e-11	78.1671	GO:0071483 cellular response to blue light | GO:0007015 actin filament organization | GO:0009904 chloroplast accumulation movement | GO:0009903 chloroplast avoidance movement	-	-	-	-	-	-	-	-	-	-	-	cytosol	nuclear	nuclear	49390|Coffea canephora	Coffea	Rubiaceae	Gentianales	-	Streptophyta	Viridiplantae	Eukaryota
TRINITY_DN256_c0_g1_i1	369	gi|661889358|emb|CDP06945.1| unnamed protein product	121	4.97e-49	195.721	GO:0009611 response to wounding | GO:0010025 wax biosynthetic process | GO:0010345 suberin biosynthetic process | GO:0009651 response to salt stress | GO:0055114 oxidation-reduction process	-	GO:0050062 long-chain-fatty-acyl-CoA reductase activity | GO:0080019 fatty-acyl-CoA reductase (alcohol-forming) activity	-	-	-	-	-	-	-	-	-	mitochondria	cytosol	cytosol	49390|Coffea canephora	Coffea	Rubiaceae	Gentianales	-	Streptophyta	Viridiplantae	Eukaryota
TRINITY_DN282_c0_g1_i2	321	gi|970068428|ref|XP_015061339.1| PREDICTED: golgin candidate 1	68	5.44e-16	92.5248	-	-	-	-	-	-	-	-	-	-	-	-	-	-	-	28526|Solanum pennellii	Solanum	Solanaceae	Solanales	-	Streptophyta	Viridiplantae	Eukaryota
TRINITY_DN257_c0_g1_i1	427	gi|225464089|ref|XP_002271011.1| PREDICTED: protein EXECUTER 1, chloroplastic	113	3.63e-33	148.161	GO:0055072 iron ion homeostasis | GO:0010343 singlet oxygen-mediated programmed cell death | GO:0010039 response to iron ion	GO:0042651 thylakoid membrane | GO:0009507 chloroplast	-	-	-	-	-	-	-	-	-	-	cytosol	nuclear	nuclear	29760|Vitis vinifera	Vitis	Vitaceae	Vitales	-	Streptophyta	Viridiplantae	Eukaryota
TRINITY_DN254_c0_g1_i1	396	gi|645235805|ref|XP_008224439.1| PREDICTED: 3-ketoacyl-CoA synthase 19	105	4.63e-63	236.999	GO:0006633 fatty acid biosynthetic process | GO:0009611 response to wounding | GO:0009409 response to cold | GO:0010345 suberin biosynthetic process | GO:0006970 response to osmotic stress | GO:0009416 response to light stimulus	GO:0016020 membrane	GO:0009922 fatty acid elongase activity	-	pfam08541 ACP_syn_III_C	-	-	-	-	-	-	-	cytosol	chloroplast	mitochondria	102107|Prunus mume	Prunus	Rosaceae	Rosales	-	Streptophyta	Viridiplantae	Eukaryota
TRINITY_DN254_c0_g1_i4	582	gi|645235805|ref|XP_008224439.1| PREDICTED: 3-ketoacyl-CoA synthase 19	146	1.31e-91	328.978	GO:0006633 fatty acid biosynthetic process | GO:0009611 response to wounding | GO:0009409 response to cold | GO:0010345 suberin biosynthetic process | GO:0006970 response to osmotic stress | GO:0009416 response to light stimulus	GO:0016020 membrane	GO:0009922 fatty acid elongase activity	-	pfam08541 ACP_syn_III_C	-	-	-	-	-	-	-	cytosol	chloroplast	mitochondria	102107|Prunus mume	Prunus	Rosaceae	Rosales	-	Streptophyta	Viridiplantae	Eukaryota
TRINITY_DN259_c0_g1_i1	350	-	-	-	-	-	-	-	-	-	-	-	-	-	-	-	-	extracellular	nuclear	mitochondria	-	-	-	-	-	-	-	-
TRINITY_DN260_c0_g1_i1	233	gi|356504607|ref|XP_003521087.1| PREDICTED: squamosa promoter-binding-like protein 8	30	1.07e-10	74.5777	-	-	-	-	-	-	-	-	-	-	-	-	-	-	-	3847|Glycine max	Glycine	Fabaceae	Fabales	-	Streptophyta	Viridiplantae	Eukaryota
TRINITY_DN262_c0_g1_i1	214	gi|255557927|ref|XP_002519992.1| 5'->3' exoribonuclease, putative	54	1.57e-08	67.3988	-	GO:0005634 nucleus	GO:0004534 5'-3' exoribonuclease activity | GO:0003676 nucleic acid binding | GO:0008270 zinc ion binding	-	-	-	-	-	-	-	-	-	cytosol_nuclear	nuclear	mitochondria	3988|Ricinus communis	Ricinus	Euphorbiaceae	Malpighiales	-	Streptophyta	Viridiplantae	Eukaryota
TRINITY_DN264_c0_g1_i1	215	gi|697146724|ref|XP_009627508.1| PREDICTED: probable ADP-ribosylation factor GTPase-activating protein AGD14 isoform X1	51	2.42e-28	128.419	GO:0009615 response to virus | GO:0006913 nucleocytoplasmic transport | GO:0046777 protein autophosphorylation | GO:0032312 regulation of ARF GTPase activity | GO:0043547 positive regulation of GTPase activity	GO:0005829 cytosol | GO:0005886 plasma membrane | GO:0005634 nucleus	GO:0008270 zinc ion binding | GO:0005525 GTP binding | GO:0004674 protein serine/threonine kinase activity | GO:0003677 DNA binding | GO:0003924 GTPase activity | GO:0008060 ARF GTPase activator activity	-	-	-	-	-	-	-	-	-	nuclear	extracellular	nuclear	4098|Nicotiana tomentosiformis	Nicotiana	Solanaceae	Solanales	-	Streptophyta	Viridiplantae	Eukaryota
TRINITY_DN263_c0_g1_i1	757	gi|661893983|emb|CDP02424.1| unnamed protein product	97	5.54e-55	217.257	-	-	-	-	-	-	-	-	-	-	-	-	cytosol	nuclear	nuclear	49390|Coffea canephora	Coffea	Rubiaceae	Gentianales	-	Streptophyta	Viridiplantae	Eukaryota
TRINITY_DN285_c0_g1_i1	339	gi|719984782|ref|XP_010251176.1| PREDICTED: uncharacterized protein LOC104593155 isoform X1	108	5.01e-37	158.929	-	GO:0016020 membrane	GO:0035091 phosphatidylinositol binding	-	-	-	-	-	-	-	-	-	extracellular	nuclear	mitochondria	4432|Nelumbo nucifera	Nelumbo	Nelumbonaceae	Proteales	-	Streptophyta	Viridiplantae	Eukaryota
TRINITY_DN265_c0_g1_i1	965	gi|661893442|emb|CDP03251.1| unnamed protein product	142	1.69e-72	270.201	GO:0006468 protein phosphorylation	GO:0016023 cytoplasmic membrane-bounded vesicle | GO:0005886 plasma membrane | GO:0016021 integral to membrane	GO:0005524 ATP binding | GO:0004674 protein serine/threonine kinase activity	2.7.11.1	-	-	-	-	-	-	-	-	mitochondria	extracellular	nuclear	49390|Coffea canephora	Coffea	Rubiaceae	Gentianales	-	Streptophyta	Viridiplantae	Eukaryota
TRINITY_DN261_c0_g1_i1	1636	gi|661898926|emb|CDO96920.1| unnamed protein product	498	1.33e-276	943.219	GO:0042023 DNA endoreduplication | GO:0010091 trichome branching | GO:0016567 protein ubiquitination	GO:0005886 plasma membrane	GO:0004842 ubiquitin-protein ligase activity	-	-	-	-	-	-	-	-	-	nuclear	nuclear	cytosol_nuclear	49390|Coffea canephora	Coffea	Rubiaceae	Gentianales	-	Streptophyta	Viridiplantae	Eukaryota
TRINITY_DN267_c0_g1_i1	259	gi|661883712|emb|CDP12665.1| unnamed protein product	84	1.11e-22	112.715	GO:0006468 protein phosphorylation	-	GO:0004672 protein kinase activity | GO:0005524 ATP binding	-	-	-	-	-	-	-	-	-	extracellular	nuclear	nuclear	49390|Coffea canephora	Coffea	Rubiaceae	Gentianales	-	Streptophyta	Viridiplantae	Eukaryota
TRINITY_DN266_c0_g1_i1	1033	gi|502139937|ref|XP_004503979.1| PREDICTED: probable mannitol dehydrogenase	205	4.55e-116	410.189	GO:0009908 flower development | GO:0006094 gluconeogenesis | GO:0009816 defense response to bacterium, incompatible interaction | GO:0006007 glucose catabolic process | GO:0009651 response to salt stress | GO:0052544 defense response by callose deposition in cell wall | GO:0009809 lignin biosynthetic process | GO:0050832 defense response to fungus | GO:0009700 indole phytoalexin biosynthetic proc…	GO:0048046 apoplast | GO:0009570 chloroplast stroma	GO:0008270 zinc ion binding | GO:0045551 cinnamyl-alcohol dehydrogenase activity | GO:0004357 glutamate-cysteine ligase activity	-	pfam00107 ADH_zinc_N	-	-	-	-	-	-	-	cytosol	chloroplast	cytosol	3827|Cicer arietinum	Cicer	Fabaceae	Fabales	-	Streptophyta	Viridiplantae	Eukaryota
TRINITY_DN291_c0_g1_i1	233	-	-	-	-	-	-	-	-	-	-	-	-	-	-	-	-	mitochondria	nuclear	mitochondria	-	-	-	-	-	-	-	-
TRINITY_DN269_c0_g1_i1	241	gi|147859987|emb|CAN81052.1| hypothetical protein VITISV_021450	76	3.71e-43	173.287	GO:0035556 intracellular signal transduction | GO:0009409 response to cold | GO:0009611 response to wounding | GO:0007205 activation of protein kinase C activity by G-protein coupled receptor protein signaling pathway | GO:0016310 phosphorylation | GO:0048366 leaf development | GO:0048193 Golgi vesicle transport | GO:0048527 lateral root development	GO:0005634 nucleus	GO:0004143 diacylglycerol kinase activity | GO:0003951 NAD+ kinase activity	-	-	-	-	-	-	-	-	-	cytosol	cytosol	cytosol_nuclear	29760|Vitis vinifera	Vitis	Vitaceae	Vitales	-	Streptophyta	Viridiplantae	Eukaryota
TRINITY_DN271_c0_g1_i1	287	-	-	-	-	-	-	-	-	-	-	-	-	-	-	-	-	-	-	-	-	-	-	-	-	-	-	-
TRINITY_DN270_c0_g1_i1	322	gi|568815603|ref|NP_001275626.1| uncharacterized protein LOC102589149	88	6.44e-33	145.918	-	-	-	-	-	-	-	-	-	-	-	-	extracellular	cytosol	cytosol	4113|Solanum tuberosum	Solanum	Solanaceae	Solanales	-	Streptophyta	Viridiplantae	Eukaryota
TRINITY_DN274_c0_g1_i1	364	gi|747095372|ref|XP_011095559.1| PREDICTED: E3 ubiquitin-protein ligase UPL1-like	69	4.21e-30	137.841	GO:0042787 protein ubiquitination involved in ubiquitin-dependent protein catabolic process	GO:0009506 plasmodesma | GO:0016020 membrane | GO:0005634 nucleus | GO:0005829 cytosol | GO:0005739 mitochondrion | GO:0000151 ubiquitin ligase complex	GO:0004842 ubiquitin-protein ligase activity	-	-	-	-	-	-	-	-	-	extracellular	nuclear	extracellular	4182|Sesamum indicum	Sesamum	Pedaliaceae	Lamiales	-	Streptophyta	Viridiplantae	Eukaryota
TRINITY_DN273_c0_g1_i1	759	gi|661898017|emb|CDO97984.1| unnamed protein product	103	2.14e-58	227.577	GO:0006468 protein phosphorylation | GO:0006278 RNA-dependent DNA replication	GO:0009536 plastid	GO:0003723 RNA binding | GO:0004674 protein serine/threonine kinase activity | GO:0003964 RNA-directed DNA polymerase activity | GO:0005524 ATP binding	-	-	-	-	-	-	-	-	-	extracellular	vacuolar membrane	plasma membrane	49390|Coffea canephora	Coffea	Rubiaceae	Gentianales	-	Streptophyta	Viridiplantae	Eukaryota
TRINITY_DN293_c0_g1_i1	418	gi|661896147|emb|CDP00725.1| unnamed protein product	66	6.61e-35	153.545	GO:0016480 negative regulation of transcription from RNA polymerase III promoter	-	-	-	-	1	i 77-99 o	-	-	-	-	-	mitochondria	chloroplast	mitochondria	49390|Coffea canephora	Coffea	Rubiaceae	Gentianales	-	Streptophyta	Viridiplantae	Eukaryota
TRINITY_DN277_c0_g1_i1	258	gi|661889118|emb|CDP07561.1| unnamed protein product	67	2.13e-14	86.692	GO:0008299 isoprenoid biosynthetic process	-	GO:0004161 dimethylallyltranstransferase activity	-	-	-	-	-	-	-	-	-	cytosol	cytosol	mitochondria	49390|Coffea canephora	Coffea	Rubiaceae	Gentianales	-	Streptophyta	Viridiplantae	Eukaryota
TRINITY_DN281_c0_g1_i1	494	gi|823176339|ref|XP_012486413.1| PREDICTED: eukaryotic peptide chain release factor GTP-binding subunit ERF3A isoform X2	124	1.12e-45	187.645	GO:0006414 translational elongation | GO:0006184 GTP catabolic process | GO:0006415 translational termination	GO:0005829 cytosol | GO:0005773 vacuole	GO:0003746 translation elongation factor activity | GO:0003747 translation release factor activity | GO:0003924 GTPase activity | GO:0005525 GTP binding	-	-	-	-	-	-	-	-	-	nuclear	nuclear	nuclear	29730|Gossypium raimondii	Gossypium	Malvaceae	Malvales	-	Streptophyta	Viridiplantae	Eukaryota
TRINITY_DN287_c0_g1_i1	266	-	-	-	-	-	-	-	-	-	-	-	-	-	-	-	-	-	-	-	-	-	-	-	-	-	-	-
TRINITY_DN295_c0_g1_i1	252	gi|661890420|emb|CDP05917.1| unnamed protein product	83	3.92e-45	179.568	GO:0008152 metabolic process	GO:0005773 vacuole | GO:0005794 Golgi apparatus | GO:0009506 plasmodesma | GO:0005886 plasma membrane	GO:0005524 ATP binding | GO:0017111 nucleoside-triphosphatase activity	-	-	-	-	-	-	-	-	-	extracellular	chloroplast	cytosol	49390|Coffea canephora	Coffea	Rubiaceae	Gentianales	-	Streptophyta	Viridiplantae	Eukaryota
TRINITY_DN297_c0_g1_i1	379	gi|565353329|ref|XP_006343585.1| PREDICTED: secologanin synthase-like	124	3.37e-28	132.008	GO:0007623 circadian rhythm | GO:0055114 oxidation-reduction process	GO:0005783 endoplasmic reticulum	GO:0004497 monooxygenase activity | GO:0005506 iron ion binding | GO:0020037 heme binding | GO:0016705 oxidoreductase activity, acting on paired donors, with incorporation or reduction of molecular oxygen	-	-	-	-	-	-	-	-	-	cytosol	cytosol	cytosol	4113|Solanum tuberosum	Solanum	Solanaceae	Solanales	-	Streptophyta	Viridiplantae	Eukaryota
TRINITY_DN398_c0_g1_i1	765	gi|661892664|emb|CDP03822.1| unnamed protein product	169	2.76e-92	331.222	GO:0051645 Golgi localization | GO:0010154 fruit development | GO:0060151 peroxisome localization | GO:0030048 actin filament-based movement | GO:0051646 mitochondrion localization | GO:0051301 cell division | GO:0048193 Golgi vesicle transport | GO:0048467 gynoecium development | GO:0048768 root hair cell tip growth | GO:0008152 metabolic process | GO:0010091 trichome branching	GO:0005777 peroxisome | GO:0009506 plasmodesma | GO:0005634 nucleus | GO:0016459 myosin complex	GO:0030742 GTP-dependent protein binding | GO:0017137 Rab GTPase binding | GO:0003779 actin binding | GO:0003774 motor activity | GO:0005524 ATP binding	-	-	-	-	-	-	-	-	-	cytoskeleton	chloroplast	cytosol	49390|Coffea canephora	Coffea	Rubiaceae	Gentianales	-	Streptophyta	Viridiplantae	Eukaryota
TRINITY_DN389_c0_g1_i1	273	gi|18652325|gb|AAL77065.1| ribulose-1,5-bisphosphate carboxylase/oxygenase large subunit, partial (chloroplast)	33	0.00145	52.1438	-	-	-	-	-	-	-	-	-	-	-	-	-	-	-	185461|Adenophorus haalilioanus	Adenophorus	Polypodiaceae	Polypodiales	-	Streptophyta	Viridiplantae	Eukaryota
TRINITY_DN391_c0_g1_i1	272	gi|645278114|ref|XP_008244084.1| PREDICTED: 4-alpha-glucanotransferase DPE2	86	8.13e-29	132.008	GO:0000025 maltose catabolic process | GO:0005977 glycogen metabolic process	-	GO:0004134 4-alpha-glucanotransferase activity | GO:0010297 heteropolysaccharide binding | GO:2001070 starch binding	-	-	-	-	-	-	-	-	-	extracellular	chloroplast	mitochondria	102107|Prunus mume	Prunus	Rosaceae	Rosales	-	Streptophyta	Viridiplantae	Eukaryota
TRINITY_DN388_c0_g1_i1	315	gi|661885610|emb|CDP10790.1| unnamed protein product	43	3.61e-15	89.8327	GO:0016568 chromatin modification | GO:0009658 chloroplast organization | GO:0006508 proteolysis	GO:0016021 integral to membrane | GO:0005634 nucleus | GO:0009706 chloroplast inner membrane	GO:0004222 metalloendopeptidase activity | GO:0008270 zinc ion binding	-	-	-	-	-	-	SignalP-noTM	18 - 19	-	extracellular	chloroplast	nuclear	49390|Coffea canephora	Coffea	Rubiaceae	Gentianales	-	Streptophyta	Viridiplantae	Eukaryota
TRINITY_DN338_c0_g1_i1	610	gi|460402118|ref|XP_004246561.1| PREDICTED: 1,4-alpha-glucan-branching enzyme 2-2, chloroplastic/amyloplastic isoform X1	112	1.7e-70	263.023	GO:0071482 cellular response to light stimulus | GO:0010021 amylopectin biosynthetic process | GO:0071333 cellular response to glucose stimulus | GO:0071332 cellular response to fructose stimulus | GO:0071329 cellular response to sucrose stimulus | GO:0019252 starch biosynthetic process | GO:0009664 plant-type cell wall organization | GO:0000272 polysaccharide catabolic process | GO:0005978 glyco…	GO:0009570 chloroplast stroma	GO:0043169 cation binding | GO:0003844 1,4-alpha-glucan branching enzyme activity | GO:0004553 hydrolase activity, hydrolyzing O-glycosyl compounds	-	-	-	-	-	-	-	-	-	cytosol_nuclear	cytosol	nuclear	4081|Solanum lycopersicum	Solanum	Solanaceae	Solanales	-	Streptophyta	Viridiplantae	Eukaryota
TRINITY_DN312_c0_g1_i1	540	-	-	-	-	-	-	-	-	-	-	-	-	-	-	-	-	cytosol	nuclear	nuclear	-	-	-	-	-	-	-	-
TRINITY_DN332_c0_g1_i1	279	gi|460377322|ref|XP_004234442.1| PREDICTED: leucine-rich repeat receptor protein kinase EXS	82	4.81e-34	148.161	GO:0010584 pollen exine formation | GO:0060548 negative regulation of cell death | GO:0010268 brassinosteroid homeostasis | GO:0009911 positive regulation of flower development | GO:0009729 detection of brassinosteroid stimulus | GO:0007156 homophilic cell adhesion | GO:0009647 skotomorphogenesis | GO:0010224 response to UV-B | GO:0048657 tapetal cell differentiation | GO:0009742 brassinosteroid …	GO:0016023 cytoplasmic membrane-bounded vesicle | GO:0043234 protein complex | GO:0016021 integral to membrane	GO:0004713 protein tyrosine kinase activity | GO:0005509 calcium ion binding | GO:0046982 protein heterodimerization activity | GO:0004674 protein serine/threonine kinase activity | GO:0004903 growth hormone receptor activity | GO:0042803 protein homodimerization activity | GO:0005524 ATP binding	-	pfam13855 LRR_8 | pfam12799 LRR_4 | pfam13516 LRR_6	-	-	-	-	-	-	-	cytosol	cytosol	cytosol_nuclear	4081|Solanum lycopersicum	Solanum	Solanaceae	Solanales	-	Streptophyta	Viridiplantae	Eukaryota
TRINITY_DN397_c0_g1_i1	372	gi|698538638|ref|XP_009765203.1| PREDICTED: solute carrier family 35 member F1-like isoform X1	84	3.21e-34	150.853	GO:0006810 transport	GO:0016021 integral to membrane	-	-	-	2	o 28-47 i 60-82 o	-	-	-	-	-	plasma membrane	chloroplast	mitochondria	4096|Nicotiana sylvestris	Nicotiana	Solanaceae	Solanales	-	Streptophyta	Viridiplantae	Eukaryota
TRINITY_DN397_c0_g1_i2	351	gi|698538638|ref|XP_009765203.1| PREDICTED: solute carrier family 35 member F1-like isoform X1	116	1.51e-56	216.809	GO:0006810 transport	GO:0016021 integral to membrane	-	-	-	2	o 46-65 i 78-100 o	-	-	-	-	-	plasma membrane	vacuolar membrane	plasma membrane	4096|Nicotiana sylvestris	Nicotiana	Solanaceae	Solanales	-	Streptophyta	Viridiplantae	Eukaryota
TRINITY_DN399_c0_g1_i1	388	-	-	-	-	-	-	-	-	-	-	-	-	-	-	-	-	nuclear	nuclear	nuclear	-	-	-	-	-	-	-	-
TRINITY_DN318_c0_g1_i1	712	gi|661897062|emb|CDO98774.1| unnamed protein product	206	1.02e-89	322.697	GO:0006511 ubiquitin-dependent protein catabolic process	GO:0005783 endoplasmic reticulum | GO:0048471 perinuclear region of cytoplasm	GO:0016881 acid-amino acid ligase activity	-	-	1	o 181-198 i	-	-	-	-	-	cytosol	nuclear	cytosol	49390|Coffea canephora	Coffea	Rubiaceae	Gentianales	-	Streptophyta	Viridiplantae	Eukaryota
TRINITY_DN374_c0_g1_i1	358	gi|661879215|emb|CDP17075.1| unnamed protein product	110	6.17e-60	226.68	GO:0032508 DNA duplex unwinding | GO:0006270 DNA-dependent DNA replication initiation	GO:0042555 MCM complex | GO:0005737 cytoplasm | GO:0005634 nucleus	GO:0003678 DNA helicase activity | GO:0003677 DNA binding | GO:0005524 ATP binding	-	-	-	-	-	-	-	-	-	cytosol	mitochondria	mitochondria	49390|Coffea canephora	Coffea	Rubiaceae	Gentianales	-	Streptophyta	Viridiplantae	Eukaryota
TRINITY_DN301_c0_g1_i1	241	gi|697105711|ref|XP_009606679.1| PREDICTED: mRNA-capping enzyme isoform X1	58	2.52e-25	120.343	GO:0006266 DNA ligation | GO:0035335 peptidyl-tyrosine dephosphorylation | GO:0006310 DNA recombination | GO:0006281 DNA repair | GO:0006370 mRNA capping	GO:0009506 plasmodesma | GO:0005634 nucleus	GO:0004651 polynucleotide 5'-phosphatase activity | GO:0003910 DNA ligase (ATP) activity | GO:0005524 ATP binding | GO:0004725 protein tyrosine phosphatase activity | GO:0008138 protein tyrosine/serine/threonine phosphatase activity | GO:0004484 mRNA guanylyltransferase activity	-	-	-	-	-	-	-	-	-	cytosol	cytosol	nuclear	4098|Nicotiana tomentosiformis	Nicotiana	Solanaceae	Solanales	-	Streptophyta	Viridiplantae	Eukaryota
TRINITY_DN302_c0_g1_i1	319	gi|224060461|ref|XP_002300211.1| mannitol dehydrogenase 1 family protein	91	1.43e-50	198.413	GO:0055114 oxidation-reduction process	GO:0048046 apoplast	GO:0016491 oxidoreductase activity | GO:0000166 nucleotide binding | GO:0008270 zinc ion binding	-	-	-	-	-	-	-	-	-	mitochondria	cytosol	mitochondria	3694|Populus trichocarpa	Populus	Salicaceae	Malpighiales	-	Streptophyta	Viridiplantae	Eukaryota
TRINITY_DN303_c0_g1_i1	205	gi|661894777|emb|CDP01776.1| unnamed protein product	50	3.74e-13	81.7565	GO:0034220 ion transmembrane transport | GO:0007186 G-protein coupled receptor signaling pathway | GO:0035235 ionotropic glutamate receptor signaling pathway	GO:0016021 integral to membrane	GO:0005234 extracellular-glutamate-gated ion channel activity | GO:0004970 ionotropic glutamate receptor activity | GO:0004965 GABA-B receptor activity	-	-	-	-	-	-	-	-	-	-	-	-	49390|Coffea canephora	Coffea	Rubiaceae	Gentianales	-	Streptophyta	Viridiplantae	Eukaryota
TRINITY_DN304_c0_g1_i1	206	gi|661878820|emb|CDP17440.1| unnamed protein product	56	6.79e-16	90.2814	GO:0006278 RNA-dependent DNA replication	GO:0016021 integral to membrane	GO:0003964 RNA-directed DNA polymerase activity | GO:0003723 RNA binding	-	-	-	-	-	-	-	-	-	mitochondria	chloroplast	nuclear	49390|Coffea canephora	Coffea	Rubiaceae	Gentianales	-	Streptophyta	Viridiplantae	Eukaryota
TRINITY_DN306_c0_g1_i1	335	gi|802701379|ref|XP_012083938.1| PREDICTED: isoleucine--tRNA ligase, mitochondrial isoform X1	88	2.45e-48	192.58	GO:0016117 carotenoid biosynthetic process | GO:0009793 embryo development ending in seed dormancy | GO:0006450 regulation of translational fidelity | GO:0016226 iron-sulfur cluster assembly | GO:0006428 isoleucyl-tRNA aminoacylation | GO:0010228 vegetative to reproductive phase transition of meristem | GO:0048481 ovule development | GO:0010027 thylakoid membrane organization	GO:0009570 chloroplast stroma	GO:0004822 isoleucine-tRNA ligase activity | GO:0008270 zinc ion binding | GO:0002161 aminoacyl-tRNA editing activity | GO:0005524 ATP binding	-	-	-	-	-	-	-	-	-	cytosol	cytosol	nuclear	180498|Jatropha curcas	Jatropha	Euphorbiaceae	Malpighiales	-	Streptophyta	Viridiplantae	Eukaryota
TRINITY_DN308_c0_g1_i1	496	gi|747091469|ref|XP_011093464.1| PREDICTED: putative ABC transporter C family member 15	156	9.58e-87	312.826	GO:0030007 cellular potassium ion homeostasis | GO:0009651 response to salt stress | GO:0007165 signal transduction | GO:0055085 transmembrane transport | GO:0006200 ATP catabolic process	GO:0000325 plant-type vacuole | GO:0005774 vacuolar membrane | GO:0016021 integral to membrane	GO:0008281 sulfonylurea receptor activity | GO:0042626 ATPase activity, coupled to transmembrane movement of substances | GO:0005524 ATP binding	-	-	1	i 58-80 o	-	-	-	-	-	plasma membrane	cytosol	plasma membrane	4182|Sesamum indicum	Sesamum	Pedaliaceae	Lamiales	-	Streptophyta	Viridiplantae	Eukaryota
TRINITY_DN310_c0_g1_i1	829	gi|661899360|emb|CDO97354.1| unnamed protein product	115	4.72e-50	202.451	GO:0009294 DNA mediated transformation	-	-	-	-	2	i 67-98 o 108-130 i	-	-	-	-	-	plasma membrane	plasma membrane	plasma membrane	49390|Coffea canephora	Coffea	Rubiaceae	Gentianales	-	Streptophyta	Viridiplantae	Eukaryota
TRINITY_DN311_c0_g1_i1	213	gi|147852314|emb|CAN82222.1| hypothetical protein VITISV_011870	36	2.23e-10	73.2317	GO:0055114 oxidation-reduction process | GO:0006355 regulation of transcription, DNA-dependent	GO:0005634 nucleus	GO:0003677 DNA binding | GO:0003700 sequence-specific DNA binding transcription factor activity | GO:0032440 2-alkenal reductase [NAD(P)] activity	-	-	-	-	-	-	-	-	-	-	-	-	29760|Vitis vinifera	Vitis	Vitaceae	Vitales	-	Streptophyta	Viridiplantae	Eukaryota
TRINITY_DN320_c0_g1_i1	244	gi|698502783|ref|XP_009797016.1| PREDICTED: uncharacterized protein LOC104243514 isoform X1	74	2.47e-13	83.1026	GO:0010492 maintenance of shoot apical meristem identity	-	GO:0008270 zinc ion binding	-	-	-	-	-	-	-	-	-	extracellular	chloroplast	nuclear	4096|Nicotiana sylvestris	Nicotiana	Solanaceae	Solanales	-	Streptophyta	Viridiplantae	Eukaryota
TRINITY_DN319_c0_g1_i1	384	-	-	-	-	-	-	-	-	-	-	-	-	-	-	-	-	mitochondria	cytosol	mitochondria	-	-	-	-	-	-	-	-
TRINITY_DN384_c0_g1_i1	266	gi|661876356|emb|CDP19537.1| unnamed protein product	70	5.83e-38	159.378	GO:0042255 ribosome assembly	GO:0005730 nucleolus | GO:0005829 cytosol	-	-	pfam01472 PUA	-	-	-	-	-	-	-	cytosol	cytosol	cytosol_nuclear	49390|Coffea canephora	Coffea	Rubiaceae	Gentianales	-	Streptophyta	Viridiplantae	Eukaryota
TRINITY_DN323_c0_g1_i1	226	gi|661884148|emb|CDP12065.1| unnamed protein product	73	2.22e-32	140.982	GO:0046777 protein autophosphorylation | GO:0048767 root hair elongation | GO:0009651 response to salt stress | GO:0005975 carbohydrate metabolic process | GO:0009637 response to blue light | GO:0010155 regulation of proton transport | GO:0006816 calcium ion transport | GO:0007030 Golgi organization	GO:0009505 plant-type cell wall | GO:0005576 extracellular region | GO:0005773 vacuole	GO:0004650 polygalacturonase activity	-	-	-	-	-	-	-	-	-	cytosol_nuclear	nuclear	cytosol_nuclear	49390|Coffea canephora	Coffea	Rubiaceae	Gentianales	-	Streptophyta	Viridiplantae	Eukaryota
TRINITY_DN317_c0_g1_i1	715	gi|661895732|emb|CDP00310.1| unnamed protein product	159	7.72e-39	167.454	-	-	-	-	-	1	o 15-37 i	-	-	-	-	-	mitochondria	nuclear	nuclear	49390|Coffea canephora	Coffea	Rubiaceae	Gentianales	-	Streptophyta	Viridiplantae	Eukaryota
TRINITY_DN322_c0_g1_i2	343	gi|848914377|ref|XP_012855121.1| PREDICTED: mediator of RNA polymerase II transcription subunit 15a isoform X1	71	1.73e-31	141.879	GO:0009751 response to salicylic acid stimulus | GO:0006278 RNA-dependent DNA replication | GO:0006355 regulation of transcription, DNA-dependent | GO:0006508 proteolysis	GO:0005829 cytosol | GO:0016592 mediator complex	GO:0003723 RNA binding | GO:0003712 transcription cofactor activity | GO:0008270 zinc ion binding | GO:0003964 RNA-directed DNA polymerase activity | GO:0004190 aspartic-type endopeptidase activity	-	-	-	-	-	-	-	-	-	cytosol_nuclear	cytosol_nuclear	nuclear	4155|Erythranthe guttata	Erythranthe	Phrymaceae	Lamiales	-	Streptophyta	Viridiplantae	Eukaryota
TRINITY_DN325_c0_g1_i1	334	-	-	-	-	-	-	-	-	-	-	-	-	-	-	-	-	cytosol_nuclear	nuclear	nuclear	-	-	-	-	-	-	-	-
TRINITY_DN326_c0_g1_i1	224	gi|661892894|emb|CDP04052.1| unnamed protein product	74	3.12e-34	146.366	GO:0008152 metabolic process	-	GO:0016779 nucleotidyltransferase activity	-	-	-	-	-	-	-	-	-	extracellular	chloroplast	nuclear	49390|Coffea canephora	Coffea	Rubiaceae	Gentianales	-	Streptophyta	Viridiplantae	Eukaryota
TRINITY_DN327_c0_g1_i1	299	gi|596047750|ref|XP_007220311.1| hypothetical protein PRUPE_ppa000126mg	99	1.14e-46	186.299	-	GO:0005739 mitochondrion | GO:0005634 nucleus	GO:0003677 DNA binding | GO:0003682 chromatin binding	-	-	-	-	-	-	-	-	-	extracellular	cytosol	cytoskeleton	3760|Prunus persica	Prunus	Rosaceae	Rosales	-	Streptophyta	Viridiplantae	Eukaryota
TRINITY_DN387_c0_g1_i1	354	gi|697105706|ref|XP_009606677.1| PREDICTED: bet1-like protein At4g14600	116	4.46e-62	232.512	-	GO:0005886 plasma membrane	-	-	pfam05739 SNARE	-	-	-	-	-	-	-	cytosol_nuclear	cytosol_nuclear	nuclear	4098|Nicotiana tomentosiformis	Nicotiana	Solanaceae	Solanales	-	Streptophyta	Viridiplantae	Eukaryota
TRINITY_DN330_c0_g1_i1	439	-	-	-	-	-	-	-	-	-	-	-	-	-	-	-	-	cytosol_nuclear	nuclear	nuclear	-	-	-	-	-	-	-	-
TRINITY_DN333_c0_g1_i1	243	gi|661895133|emb|CDP00938.1| unnamed protein product	64	8.07e-23	112.715	GO:0016567 protein ubiquitination	-	GO:0004842 ubiquitin-protein ligase activity	-	-	-	-	-	-	-	-	-	extracellular	nuclear	nuclear	49390|Coffea canephora	Coffea	Rubiaceae	Gentianales	-	Streptophyta	Viridiplantae	Eukaryota
TRINITY_DN336_c0_g1_i1	251	gi|747095307|ref|XP_011095524.1| PREDICTED: serine acetyltransferase 1, chloroplastic-like	77	1.14e-36	154.891	GO:0009409 response to cold | GO:0009970 cellular response to sulfate starvation | GO:0006535 cysteine biosynthetic process from serine | GO:0046686 response to cadmium ion	GO:0005737 cytoplasm | GO:0005634 nucleus	GO:0008270 zinc ion binding | GO:0009001 serine O-acetyltransferase activity | GO:0046983 protein dimerization activity	-	pfam06426 SATase_N	-	-	-	-	-	-	-	extracellular	cytosol	mitochondria	4182|Sesamum indicum	Sesamum	Pedaliaceae	Lamiales	-	Streptophyta	Viridiplantae	Eukaryota
TRINITY_DN337_c0_g1_i1	890	gi|225459864|ref|XP_002285932.1| PREDICTED: uncharacterized protein LOC100247161 isoform X1	130	6.9e-71	265.266	-	GO:0009570 chloroplast stroma	-	-	pfam05542 DUF760	-	-	-	-	-	-	-	cytosol	cytosol	cytosol_nuclear	29760|Vitis vinifera	Vitis	Vitaceae	Vitales	-	Streptophyta	Viridiplantae	Eukaryota
TRINITY_DN339_c0_g1_i1	242	gi|567869355|ref|XP_006427299.1| hypothetical protein CICLE_v10025774mg	41	4.7e-18	97.909	GO:0018108 peptidyl-tyrosine phosphorylation	GO:0009506 plasmodesma | GO:0005886 plasma membrane	GO:0004713 protein tyrosine kinase activity | GO:0005524 ATP binding | GO:0004674 protein serine/threonine kinase activity	-	-	-	-	-	-	-	-	-	-	-	-	85681|Citrus clementina	Citrus	Rutaceae	Sapindales	-	Streptophyta	Viridiplantae	Eukaryota
TRINITY_DN340_c0_g1_i1	452	gi|590627995|ref|XP_007026599.1| TRNA pseudouridine synthase B	75	1.18e-17	98.8063	GO:0006278 RNA-dependent DNA replication | GO:0045037 protein import into chloroplast stroma	GO:0009706 chloroplast inner membrane	GO:0008565 protein transporter activity | GO:0003723 RNA binding | GO:0003964 RNA-directed DNA polymerase activity	-	-	-	-	-	-	-	-	-	mitochondria	nuclear	nuclear	3641|Theobroma cacao	Theobroma	Malvaceae	Malvales	-	Streptophyta	Viridiplantae	Eukaryota
TRINITY_DN386_c0_g1_i1	486	gi|643715695|gb|KDP27636.1| hypothetical protein JCGZ_19641	86	4.48e-49	197.964	GO:0044237 cellular metabolic process | GO:0010020 chloroplast fission | GO:0051301 cell division	GO:0009941 chloroplast envelope	GO:0050662 coenzyme binding | GO:0003824 catalytic activity	-	-	-	-	-	-	-	-	-	cytoskeleton	chloroplast	cytoskeleton	180498|Jatropha curcas	Jatropha	Euphorbiaceae	Malpighiales	-	Streptophyta	Viridiplantae	Eukaryota
TRINITY_DN341_c0_g1_i1	406	gi|75305971|sp|Q941H7.1|PROF_LITCN RecName: Full=Profilin; AltName: Full=Minor allergen Lit c 1; AltName: Allergen=Lit c 1	30	2.26e-10	75.0264	GO:0030036 actin cytoskeleton organization	GO:0005856 cytoskeleton | GO:0005737 cytoplasm	GO:0003779 actin binding	-	-	-	-	-	-	-	-	-	-	-	-	151069|Litchi chinensis	Litchi	Sapindaceae	Sapindales	-	Streptophyta	Viridiplantae	Eukaryota
TRINITY_DN343_c0_g1_i1	288	gi|147815455|emb|CAN61876.1| hypothetical protein VITISV_001730	56	4.41e-27	127.073	GO:0006468 protein phosphorylation	GO:0009524 phragmoplast | GO:0005886 plasma membrane | GO:0005634 nucleus | GO:0005829 cytosol	GO:0005524 ATP binding | GO:0004674 protein serine/threonine kinase activity	-	-	-	-	-	-	-	-	-	extracellular	cytosol_nuclear	mitochondria	29760|Vitis vinifera	Vitis	Vitaceae	Vitales	-	Streptophyta	Viridiplantae	Eukaryota
TRINITY_DN346_c0_g1_i1	223	gi|702303815|ref|XP_010049447.1| PREDICTED: serine/threonine-protein kinase tricorner isoform X2	61	2.03e-29	132.008	GO:0006468 protein phosphorylation	-	GO:0005524 ATP binding | GO:0004674 protein serine/threonine kinase activity	-	-	-	-	-	-	-	-	-	extracellular	cytosol	cytosol	71139|Eucalyptus grandis	Eucalyptus	Myrtaceae	Myrtales	-	Streptophyta	Viridiplantae	Eukaryota
TRINITY_DN344_c0_g1_i1	405	gi|661877201|emb|CDP18920.1| unnamed protein product	67	2.98e-29	135.598	GO:0006457 protein folding | GO:0000413 protein peptidyl-prolyl isomerization	GO:0009543 chloroplast thylakoid lumen | GO:0016020 membrane	GO:0005528 FK506 binding | GO:0003755 peptidyl-prolyl cis-trans isomerase activity	-	-	-	-	-	-	-	-	-	cytosol_nuclear	chloroplast	cytosol_nuclear	49390|Coffea canephora	Coffea	Rubiaceae	Gentianales	-	Streptophyta	Viridiplantae	Eukaryota
TRINITY_DN347_c0_g1_i1	258	-	-	-	-	-	-	-	-	-	-	-	-	-	-	-	-	nuclear	nuclear	nuclear	-	-	-	-	-	-	-	-
TRINITY_DN348_c0_g1_i1	823	gi|661879182|emb|CDP17042.1| unnamed protein product	130	3.6e-61	236.102	-	GO:0005634 nucleus | GO:0005829 cytosol	-	-	-	-	-	-	-	-	-	-	cytoskeleton	chloroplast	cytoskeleton	49390|Coffea canephora	Coffea	Rubiaceae	Gentianales	-	Streptophyta	Viridiplantae	Eukaryota
TRINITY_DN342_c0_g1_i1	1546	gi|661894409|emb|CDP01408.1| unnamed protein product	514	2.62e-234	802.782	GO:0051211 anisotropic cell growth | GO:0030244 cellulose biosynthetic process | GO:0015991 ATP hydrolysis coupled proton transport	GO:0000221 vacuolar proton-transporting V-type ATPase, V1 domain | GO:0009506 plasmodesma | GO:0005886 plasma membrane	GO:0046961 proton-transporting ATPase activity, rotational mechanism	-	-	-	-	-	-	-	-	-	extracellular	cytosol	cytosol	49390|Coffea canephora	Coffea	Rubiaceae	Gentianales	-	Streptophyta	Viridiplantae	Eukaryota
TRINITY_DN349_c0_g1_i1	420	gi|357133539|ref|XP_003568382.1| PREDICTED: subtilisin-like protease SBT3.5	34	1.64e-05	59.3226	-	-	-	-	-	-	-	-	-	-	-	-	-	-	-	15368|Brachypodium distachyon	Brachypodium	Poaceae	Poales	Liliopsida	Streptophyta	Viridiplantae	Eukaryota
TRINITY_DN351_c0_g1_i1	275	gi|747066246|ref|XP_011079801.1| PREDICTED: BTB/POZ and MATH domain-containing protein 2-like	81	1.09e-47	188.093	GO:0071472 cellular response to salt stress | GO:0000956 nuclear-transcribed mRNA catabolic process | GO:0042631 cellular response to water deprivation	GO:0005829 cytosol | GO:0009536 plastid | GO:0005634 nucleus	GO:0042802 identical protein binding	-	-	-	-	-	-	-	-	-	extracellular	cytosol	nuclear	4182|Sesamum indicum	Sesamum	Pedaliaceae	Lamiales	-	Streptophyta	Viridiplantae	Eukaryota
TRINITY_DN352_c0_g1_i1	447	gi|661890558|emb|CDP06055.1| unnamed protein product	129	7.66e-65	243.729	-	-	GO:0046983 protein dimerization activity | GO:0003677 DNA binding	-	-	-	-	-	-	-	-	-	extracellular	cytosol	nuclear	49390|Coffea canephora	Coffea	Rubiaceae	Gentianales	-	Streptophyta	Viridiplantae	Eukaryota
TRINITY_DN356_c0_g1_i1	258	-	-	-	-	-	-	-	-	-	-	-	-	-	-	-	-	-	-	-	-	-	-	-	-	-	-	-
TRINITY_DN392_c0_g1_i1	238	gi|697185785|ref|XP_009601930.1| PREDICTED: ubiquitin domain-containing protein DSK2b-like isoform X1	75	1.95e-42	171.043	-	GO:0005829 cytosol	GO:0031593 polyubiquitin binding	-	pfam09280 XPC-binding | pfam13658 UCH37_bd | pfam14327 CSTF2_hinge	-	-	-	-	-	-	-	cytosol_nuclear	cytosol	nuclear	4098|Nicotiana tomentosiformis	Nicotiana	Solanaceae	Solanales	-	Streptophyta	Viridiplantae	Eukaryota
TRINITY_DN354_c0_g1_i1	1109	gi|661885130|emb|CDP11270.1| unnamed protein product	293	5.17e-167	579.341	GO:0006468 protein phosphorylation | GO:0006486 protein glycosylation	GO:0005829 cytosol | GO:0005634 nucleus	GO:0004674 protein serine/threonine kinase activity | GO:0004712 protein serine/threonine/tyrosine kinase activity | GO:0005524 ATP binding	-	pfam07714 Pkinase_Tyr | pfam00069 Pkinase	-	-	-	-	-	-	-	cytosol_nuclear	nuclear	nuclear	49390|Coffea canephora	Coffea	Rubiaceae	Gentianales	-	Streptophyta	Viridiplantae	Eukaryota
TRINITY_DN355_c0_g1_i1	670	gi|351721849|ref|NP_001238503.1| uncharacterized protein LOC100499696	169	2.6e-104	371.154	GO:0030834 regulation of actin filament depolymerization | GO:0000226 microtubule cytoskeleton organization | GO:0017157 regulation of exocytosis | GO:0010119 regulation of stomatal movement | GO:0051650 establishment of vesicle localization | GO:0006184 GTP catabolic process | GO:0030833 regulation of actin filament polymerization | GO:0007264 small GTPase mediated signal transduction | GO:00097…	GO:0030427 site of polarized growth | GO:0009524 phragmoplast | GO:0005730 nucleolus | GO:0005819 spindle | GO:0045177 apical part of cell | GO:0005886 plasma membrane	GO:0019901 protein kinase binding | GO:0032794 GTPase activating protein binding | GO:0005525 GTP binding | GO:0003924 GTPase activity	-	pfam00071 Ras | pfam08477 Miro	-	-	-	-	-	-	-	cytosol	cytosol	cytosol	3847|Glycine max	Glycine	Fabaceae	Fabales	-	Streptophyta	Viridiplantae	Eukaryota
TRINITY_DN357_c0_g1_i1	344	gi|661891076|emb|CDP04958.1| unnamed protein product	110	1.02e-41	173.287	GO:0010027 thylakoid membrane organization	GO:0009507 chloroplast	-	-	-	-	-	-	-	-	-	-	extracellular	cytosol	extracellular	49390|Coffea canephora	Coffea	Rubiaceae	Gentianales	-	Streptophyta	Viridiplantae	Eukaryota
TRINITY_DN359_c0_g1_i1	331	gi|743808069|ref|XP_010928248.1| PREDICTED: probable adenylate kinase 5, chloroplastic isoform X1	69	6.49e-36	155.34	GO:0046939 nucleotide phosphorylation	GO:0009941 chloroplast envelope | GO:0009535 chloroplast thylakoid membrane	GO:0004017 adenylate kinase activity | GO:0005524 ATP binding	-	-	-	-	-	-	-	-	-	cytosol	cytosol	cytoskeleton	51953|Elaeis guineensis	Elaeis	Arecaceae	Arecales	Liliopsida	Streptophyta	Viridiplantae	Eukaryota
TRINITY_DN390_c0_g1_i1	474	-	-	-	-	-	-	-	-	-	-	-	-	-	-	-	-	nuclear	nuclear	nuclear	-	-	-	-	-	-	-	-
TRINITY_DN363_c0_g1_i1	321	gi|747046486|ref|XP_011099903.1| PREDICTED: LOW QUALITY PROTEIN: U5 small nuclear ribonucleoprotein 200 kDa helicase-like	107	2.59e-69	254.946	GO:0006200 ATP catabolic process	GO:0005829 cytosol | GO:0005730 nucleolus | GO:0009506 plasmodesma | GO:0016020 membrane	GO:0003676 nucleic acid binding | GO:0008026 ATP-dependent helicase activity | GO:0005524 ATP binding	-	-	-	-	-	-	-	-	-	cytoskeleton	cytosol	nuclear	4182|Sesamum indicum	Sesamum	Pedaliaceae	Lamiales	-	Streptophyta	Viridiplantae	Eukaryota
TRINITY_DN358_c0_g1_i1	472	-	-	-	-	-	-	-	-	-	1	o 32-54 i	-	-	-	-	-	extracellular	chloroplast	extracellular	-	-	-	-	-	-	-	-
TRINITY_DN360_c0_g1_i1	492	gi|661897946|emb|CDO97913.1| unnamed protein product	163	4.84e-99	353.656	GO:0006066 alcohol metabolic process | GO:0007267 cell-cell signaling | GO:0009553 embryo sac development | GO:0010430 fatty acid omega-oxidation	GO:0016023 cytoplasmic membrane-bounded vesicle | GO:0005576 extracellular region	GO:0008812 choline dehydrogenase activity | GO:0046593 mandelonitrile lyase activity | GO:0050660 flavin adenine dinucleotide binding	-	-	-	-	-	-	-	-	-	cytosol_nuclear	chloroplast	extracellular	49390|Coffea canephora	Coffea	Rubiaceae	Gentianales	-	Streptophyta	Viridiplantae	Eukaryota
TRINITY_DN361_c0_g1_i1	635	gi|661879290|emb|CDP16999.1| unnamed protein product	99	2.13e-43	181.363	GO:0035278 negative regulation of translation involved in gene silencing by miRNA | GO:0006351 transcription, DNA-dependent	GO:0000932 cytoplasmic mRNA processing body | GO:0005576 extracellular region | GO:0005634 nucleus	GO:0003677 DNA binding | GO:0003682 chromatin binding	-	pfam08711 Med26	-	-	-	-	-	-	-	nuclear	nuclear	mitochondria	49390|Coffea canephora	Coffea	Rubiaceae	Gentianales	-	Streptophyta	Viridiplantae	Eukaryota
TRINITY_DN366_c0_g1_i1	548	gi|567853053|ref|XP_006419690.1| hypothetical protein CICLE_v10004115mg	180	4.01e-100	357.245	GO:0010182 sugar mediated signaling pathway | GO:0010267 production of ta-siRNAs involved in RNA interference | GO:0009793 embryo development ending in seed dormancy | GO:0000911 cytokinesis by cell plate formation | GO:0050826 response to freezing | GO:0006306 DNA methylation | GO:0016567 protein ubiquitination | GO:0043044 ATP-dependent chromatin remodeling | GO:0009616 virus induced gene silen…	GO:0005829 cytosol | GO:0005634 nucleus	GO:0008107 galactoside 2-alpha-L-fucosyltransferase activity | GO:0008270 zinc ion binding | GO:0003677 DNA binding | GO:0005524 ATP binding | GO:0003682 chromatin binding | GO:0016887 ATPase activity | GO:0004386 helicase activity	-	pfam00271 Helicase_C	-	-	-	-	-	-	-	cytosol	chloroplast	cytosol	85681|Citrus clementina	Citrus	Rutaceae	Sapindales	-	Streptophyta	Viridiplantae	Eukaryota
TRINITY_DN367_c0_g1_i1	534	gi|661894497|emb|CDP01496.1| unnamed protein product	154	6.6e-94	336.606	-	GO:0005774 vacuolar membrane	GO:0008143 poly(A) RNA binding | GO:0000166 nucleotide binding	-	pfam00076 RRM_1 | pfam14259 RRM_6	-	-	-	-	-	-	-	nuclear	chloroplast	nuclear	49390|Coffea canephora	Coffea	Rubiaceae	Gentianales	-	Streptophyta	Viridiplantae	Eukaryota
TRINITY_DN371_c0_g1_i1	309	gi|225436958|ref|XP_002271866.1| PREDICTED: HUA2-like protein 3	74	4.31e-28	130.662	GO:0048510 regulation of timing of transition from vegetative to reproductive phase | GO:0009910 negative regulation of flower development | GO:0048497 maintenance of floral organ identity	GO:0016023 cytoplasmic membrane-bounded vesicle	-	-	-	-	-	-	-	-	-	-	cytosol	cytosol	nuclear	29760|Vitis vinifera	Vitis	Vitaceae	Vitales	-	Streptophyta	Viridiplantae	Eukaryota
TRINITY_DN368_c0_g1_i1	1166	gi|661883525|emb|CDP12869.1| unnamed protein product	308	1.16e-48	198.862	GO:0006278 RNA-dependent DNA replication	-	GO:0003964 RNA-directed DNA polymerase activity | GO:0003723 RNA binding	-	-	-	-	-	-	SignalP-noTM	19 - 20	-	extracellular	extracellular	plasma membrane	49390|Coffea canephora	Coffea	Rubiaceae	Gentianales	-	Streptophyta	Viridiplantae	Eukaryota
TRINITY_DN393_c0_g1_i1	516	gi|661894307|emb|CDP02748.1| unnamed protein product	158	9.33e-21	109.126	-	-	-	-	-	-	-	-	-	-	-	-	nuclear	nuclear	nuclear	49390|Coffea canephora	Coffea	Rubiaceae	Gentianales	-	Streptophyta	Viridiplantae	Eukaryota
TRINITY_DN372_c0_g1_i1	409	gi|719984388|ref|XP_010251060.1| PREDICTED: putative glucose-6-phosphate 1-epimerase	85	1.33e-46	189.439	GO:0006012 galactose metabolic process	GO:0005634 nucleus	GO:0030246 carbohydrate binding | GO:0004034 aldose 1-epimerase activity	-	-	-	-	-	-	-	-	-	extracellular	nuclear	nuclear	4432|Nelumbo nucifera	Nelumbo	Nelumbonaceae	Proteales	-	Streptophyta	Viridiplantae	Eukaryota
TRINITY_DN373_c0_g1_i1	625	gi|661889465|emb|CDP07052.1| unnamed protein product	79	5.86e-19	103.742	GO:0030001 metal ion transport	-	GO:0046872 metal ion binding	-	-	1	o 153-175 i	-	-	-	-	-	mitochondria	mitochondria	mitochondria	49390|Coffea canephora	Coffea	Rubiaceae	Gentianales	-	Streptophyta	Viridiplantae	Eukaryota
TRINITY_DN376_c0_g1_i1	411	gi|661880257|emb|CDP16053.1| unnamed protein product	78	1.14e-28	133.803	GO:0055114 oxidation-reduction process	GO:0010287 plastoglobule | GO:0009941 chloroplast envelope | GO:0009535 chloroplast thylakoid membrane	GO:0004033 aldo-keto reductase (NADP) activity	-	-	-	-	-	-	-	-	-	extracellular	chloroplast	extracellular	49390|Coffea canephora	Coffea	Rubiaceae	Gentianales	-	Streptophyta	Viridiplantae	Eukaryota
TRINITY_DN378_c0_g1_i1	287	gi|566202711|ref|XP_006375224.1| hypothetical protein POPTR_0014s05430g	63	2.35e-20	105.985	GO:0034976 response to endoplasmic reticulum stress | GO:0031348 negative regulation of defense response | GO:0009627 systemic acquired resistance | GO:0009863 salicylic acid mediated signaling pathway | GO:0002237 response to molecule of bacterial origin | GO:0009697 salicylic acid biosynthetic process	GO:0005829 cytosol | GO:0009507 chloroplast | GO:0005634 nucleus	GO:0003824 catalytic activity	-	-	-	-	-	-	-	-	-	cytosol_nuclear	chloroplast	nuclear	3694|Populus trichocarpa	Populus	Salicaceae	Malpighiales	-	Streptophyta	Viridiplantae	Eukaryota
TRINITY_DN377_c0_g1_i1	414	gi|747082801|ref|XP_011088739.1| PREDICTED: uncharacterized protein LOC105169883, partial	130	4.83e-79	287.251	GO:0006623 protein targeting to vacuole | GO:0009651 response to salt stress | GO:0009266 response to temperature stimulus | GO:0006972 hyperosmotic response | GO:0006833 water transport | GO:0007030 Golgi organization | GO:0046686 response to cadmium ion | GO:0006096 glycolysis	GO:0005618 cell wall | GO:0016023 cytoplasmic membrane-bounded vesicle | GO:0009507 chloroplast | GO:0005783 endoplasmic reticulum | GO:0005794 Golgi apparatus	-	-	pfam04199 Cyclase	-	-	-	-	-	-	-	cytosol	cytosol	cytosol	4182|Sesamum indicum	Sesamum	Pedaliaceae	Lamiales	-	Streptophyta	Viridiplantae	Eukaryota
TRINITY_DN379_c0_g1_i1	281	gi|747101038|ref|XP_011098632.1| PREDICTED: defective in cullin neddylation protein 1	38	3.25e-11	76.8211	-	-	-	-	-	-	-	-	-	-	-	-	extracellular	chloroplast	mitochondria	4182|Sesamum indicum	Sesamum	Pedaliaceae	Lamiales	-	Streptophyta	Viridiplantae	Eukaryota
TRINITY_DN380_c0_g1_i1	419	gi|449463328|ref|XP_004149386.1| PREDICTED: thioredoxin reductase NTRC	69	4.75e-36	157.134	GO:0010581 regulation of starch biosynthetic process | GO:0042744 hydrogen peroxide catabolic process | GO:0016117 carotenoid biosynthetic process | GO:0043085 positive regulation of catalytic activity | GO:0019430 removal of superoxide radicals | GO:0019288 isopentenyl diphosphate biosynthetic process, mevalonate-independent pathway | GO:0045454 cell redox homeostasis | GO:0046686 response to ca…	GO:0009570 chloroplast stroma	GO:0050660 flavin adenine dinucleotide binding | GO:0008047 enzyme activator activity | GO:0042802 identical protein binding | GO:0016671 oxidoreductase activity, acting on a sulfur group of donors, disulfide as acceptor | GO:0004791 thioredoxin-disulfide reductase activity	-	-	-	-	-	-	-	-	-	cytosol	chloroplast	cytosol	3659|Cucumis sativus	Cucumis	Cucurbitaceae	Cucurbitales	-	Streptophyta	Viridiplantae	Eukaryota
TRINITY_DN381_c0_g1_i1	597	gi|661890419|emb|CDP05916.1| unnamed protein product	188	9.11e-72	266.612	GO:0008152 metabolic process	GO:0005634 nucleus | GO:0009536 plastid	GO:0016881 acid-amino acid ligase activity	-	-	-	-	-	-	-	-	-	extracellular	extracellular	extracellular	49390|Coffea canephora	Coffea	Rubiaceae	Gentianales	-	Streptophyta	Viridiplantae	Eukaryota
TRINITY_DN382_c0_g1_i1	397	gi|661889212|emb|CDP07181.1| unnamed protein product	132	5.64e-52	205.143	GO:0006278 RNA-dependent DNA replication | GO:0015074 DNA integration	-	GO:0003964 RNA-directed DNA polymerase activity | GO:0003723 RNA binding	-	-	-	-	-	-	-	-	-	mitochondria	cytosol_nuclear	mitochondria	49390|Coffea canephora	Coffea	Rubiaceae	Gentianales	-	Streptophyta	Viridiplantae	Eukaryota
TRINITY_DN395_c0_g1_i1	332	gi|661891955|emb|CDP04181.1| unnamed protein product	49	2.33e-17	97.0116	GO:0016050 vesicle organization | GO:0010027 thylakoid membrane organization | GO:0016032 viral reproduction	GO:0009508 plastid chromosome | GO:0009570 chloroplast stroma | GO:0009706 chloroplast inner membrane | GO:0009535 chloroplast thylakoid membrane	-	-	-	-	-	-	-	-	-	-	-	-	-	49390|Coffea canephora	Coffea	Rubiaceae	Gentianales	-	Streptophyta	Viridiplantae	Eukaryota
TRINITY_DN396_c0_g1_i1	377	gi|661881993|emb|CDP14387.1| unnamed protein product	79	1.25e-34	152.199	-	GO:0005730 nucleolus | GO:0009506 plasmodesma | GO:0005886 plasma membrane | GO:0005618 cell wall | GO:0005774 vacuolar membrane | GO:0022625 cytosolic large ribosomal subunit | GO:0009507 chloroplast	-	-	pfam08079 Ribosomal_L30_N	-	-	-	-	-	-	-	cytosol_nuclear	nuclear	nuclear	49390|Coffea canephora	Coffea	Rubiaceae	Gentianales	-	Streptophyta	Viridiplantae	Eukaryota
TRINITY_DN459_c0_g1_i1	416	gi|661880989|emb|CDP15374.1| unnamed protein product	88	1.66e-29	136.495	-	GO:0005634 nucleus	-	-	-	-	-	-	-	-	-	-	extracellular	nuclear	mitochondria	49390|Coffea canephora	Coffea	Rubiaceae	Gentianales	-	Streptophyta	Viridiplantae	Eukaryota
TRINITY_DN500_c0_g1_i1	429	gi|661884892|emb|CDP11424.1| unnamed protein product	49	1.4e-22	114.51	GO:0016192 vesicle-mediated transport | GO:0010222 stem vascular tissue pattern formation | GO:0006886 intracellular protein transport	GO:0030132 clathrin coat of coated pit | GO:0030130 clathrin coat of trans-Golgi network vesicle | GO:0005768 endosome | GO:0005802 trans-Golgi network	GO:0005198 structural molecule activity	-	-	-	-	-	-	-	-	-	cytoskeleton	cytosol	cytoskeleton	49390|Coffea canephora	Coffea	Rubiaceae	Gentianales	-	Streptophyta	Viridiplantae	Eukaryota
TRINITY_DN421_c0_g1_i1	539	gi|661872865|emb|CDP21095.1| unnamed protein product	107	8.45e-67	251.357	GO:0006412 translation | GO:0009620 response to fungus	GO:0009506 plasmodesma | GO:0005886 plasma membrane | GO:0022625 cytosolic large ribosomal subunit	GO:0003735 structural constituent of ribosome	-	pfam01248 Ribosomal_L7Ae	-	-	-	-	-	-	-	cytosol	chloroplast	mitochondria	49390|Coffea canephora	Coffea	Rubiaceae	Gentianales	-	Streptophyta	Viridiplantae	Eukaryota
TRINITY_DN411_c0_g1_i1	223	gi|225425067|ref|XP_002271912.1| PREDICTED: uncharacterized protein LOC100247903 isoform X3	42	0.0136	48.5544	-	-	-	-	-	-	-	-	-	-	-	-	-	-	-	29760|Vitis vinifera	Vitis	Vitaceae	Vitales	-	Streptophyta	Viridiplantae	Eukaryota
TRINITY_DN429_c0_g1_i1	402	gi|747062710|ref|XP_011077879.1| PREDICTED: uridine nucleosidase 1-like	124	1.65e-62	235.653	GO:0006218 uridine catabolic process | GO:0006152 purine nucleoside catabolic process	GO:0005829 cytosol	GO:0045437 uridine nucleosidase activity | GO:0047622 adenosine nucleosidase activity | GO:0072585 xanthosine nucleotidase activity | GO:0047724 inosine nucleosidase activity	-	-	-	-	-	-	-	-	-	cytosol	cytosol	cytosol	4182|Sesamum indicum	Sesamum	Pedaliaceae	Lamiales	-	Streptophyta	Viridiplantae	Eukaryota
TRINITY_DN447_c0_g1_i1	409	gi|645273968|ref|XP_008242129.1| PREDICTED: kinesin-like calmodulin-binding protein	127	1.38e-41	174.184	GO:0007018 microtubule-based movement | GO:0055114 oxidation-reduction process	GO:0005871 kinesin complex | GO:0005874 microtubule	GO:0008017 microtubule binding | GO:0016491 oxidoreductase activity | GO:0005524 ATP binding | GO:0005516 calmodulin binding | GO:0003777 microtubule motor activity	-	-	-	-	-	-	-	-	-	extracellular	cytosol	nuclear	102107|Prunus mume	Prunus	Rosaceae	Rosales	-	Streptophyta	Viridiplantae	Eukaryota
TRINITY_DN470_c0_g1_i1	245	-	-	-	-	-	-	-	-	-	-	-	-	-	-	-	-	extracellular	nuclear	nuclear	-	-	-	-	-	-	-	-
TRINITY_DN487_c0_g1_i1	364	gi|567909495|ref|XP_006447061.1| hypothetical protein CICLE_v10016720mg	72	2.17e-32	145.02	GO:0045040 protein import into mitochondrial outer membrane	GO:0016021 integral to membrane | GO:0005743 mitochondrial inner membrane | GO:0005742 mitochondrial outer membrane translocase complex | GO:0005774 vacuolar membrane | GO:0022626 cytosolic ribosome	GO:0046872 metal ion binding	-	-	-	-	-	-	-	-	-	cytosol	chloroplast	cytosol	85681|Citrus clementina	Citrus	Rutaceae	Sapindales	-	Streptophyta	Viridiplantae	Eukaryota
TRINITY_DN481_c0_g1_i1	245	-	-	-	-	-	-	-	-	-	-	-	-	-	-	-	-	extracellular	nuclear	mitochondria	-	-	-	-	-	-	-	-
TRINITY_DN401_c0_g1_i1	228	-	-	-	-	-	-	-	-	-	-	-	-	-	-	-	-	mitochondria	mitochondria	mitochondria	-	-	-	-	-	-	-	-
TRINITY_DN422_c0_g1_i1	235	gi|567892999|ref|XP_006439020.1| hypothetical protein CICLE_v10030476mg	55	5.95e-25	118.997	GO:0006075 (1->3)-beta-D-glucan biosynthetic process	GO:0009504 cell plate | GO:0009506 plasmodesma | GO:0000148 1,3-beta-D-glucan synthase complex	GO:0003843 1,3-beta-D-glucan synthase activity	-	-	1	i 13-35 o	-	-	-	-	-	extracellular	chloroplast	mitochondria	85681|Citrus clementina	Citrus	Rutaceae	Sapindales	-	Streptophyta	Viridiplantae	Eukaryota
TRINITY_DN457_c0_g1_i2	280	-	-	-	-	-	-	-	-	-	-	-	-	-	-	-	-	extracellular	vacuolar membrane	plasma membrane	-	-	-	-	-	-	-	-
TRINITY_DN402_c0_g1_i1	405	gi|848930072|ref|XP_012828328.1| PREDICTED: uncharacterized protein LOC105949576	51	2.05e-19	104.19	-	-	GO:0046983 protein dimerization activity	-	-	-	-	-	-	-	-	-	-	-	-	4155|Erythranthe guttata	Erythranthe	Phrymaceae	Lamiales	-	Streptophyta	Viridiplantae	Eukaryota
TRINITY_DN403_c0_g1_i1	297	-	-	-	-	-	-	-	-	-	-	-	-	-	-	-	-	-	-	-	-	-	-	-	-	-	-	-
TRINITY_DN404_c0_g1_i1	211	gi|674949223|emb|CDX84219.1| BnaC04g09810D	62	2.91e-25	118.997	GO:0006511 ubiquitin-dependent protein catabolic process	-	GO:0008270 zinc ion binding	-	pfam13920 zf-C3HC4_3 | pfam13923 zf-C3HC4_2 | pfam13639 zf-RING_2 | pfam00097 zf-C3HC4 | pfam14447 Prok-RING_4	-	-	-	-	-	-	-	-	-	-	3708|Brassica napus	Brassica	Brassicaceae	Brassicales	-	Streptophyta	Viridiplantae	Eukaryota
TRINITY_DN405_c0_g1_i1	215	-	-	-	-	-	-	-	-	-	-	-	-	-	-	-	-	-	-	-	-	-	-	-	-	-	-	-
TRINITY_DN406_c0_g1_i1	469	gi|661888697|emb|CDP07733.1| unnamed protein product	122	2e-26	127.073	GO:0007276 gamete generation | GO:0006396 RNA processing | GO:0010212 response to ionizing radiation | GO:0000706 meiotic DNA double-strand break processing	GO:0005634 nucleus	GO:0003723 RNA binding	-	pfam01805 Surp	-	-	-	-	-	-	-	cytosol	nuclear	nuclear	49390|Coffea canephora	Coffea	Rubiaceae	Gentianales	-	Streptophyta	Viridiplantae	Eukaryota
TRINITY_DN407_c0_g1_i1	479	gi|359472760|ref|XP_003631193.1| PREDICTED: protein CHROMATIN REMODELING 4	46	1.43e-05	59.7713	-	-	-	-	-	-	-	-	-	-	-	-	extracellular	nuclear	extracellular	29760|Vitis vinifera	Vitis	Vitaceae	Vitales	-	Streptophyta	Viridiplantae	Eukaryota
TRINITY_DN409_c0_g1_i1	505	gi|661895757|emb|CDP00335.1| unnamed protein product	80	1.92e-30	140.085	GO:0010584 pollen exine formation | GO:0008152 metabolic process | GO:0009901 anther dehiscence	GO:0005773 vacuole | GO:0009507 chloroplast	GO:0016787 hydrolase activity	-	-	-	-	-	-	-	-	-	extracellular	nuclear	extracellular	49390|Coffea canephora	Coffea	Rubiaceae	Gentianales	-	Streptophyta	Viridiplantae	Eukaryota
TRINITY_DN410_c0_g1_i1	263	gi|698585122|ref|XP_009778560.1| PREDICTED: phosphatidylinositol 4-phosphate 5-kinase 2-like	85	1.95e-47	186.747	GO:0009958 positive gravitropism | GO:0040007 growth | GO:0010311 lateral root formation | GO:0046854 phosphatidylinositol phosphorylation | GO:0003006 developmental process involved in reproduction	GO:0005886 plasma membrane	GO:0003785 actin monomer binding | GO:0051015 actin filament binding | GO:0016308 1-phosphatidylinositol-4-phosphate 5-kinase activity | GO:0005524 ATP binding	-	-	-	-	-	-	-	-	-	extracellular	nuclear	nuclear	4096|Nicotiana sylvestris	Nicotiana	Solanaceae	Solanales	-	Streptophyta	Viridiplantae	Eukaryota
TRINITY_DN414_c0_g1_i1	310	gi|645243345|ref|XP_008227932.1| PREDICTED: condensin complex subunit 3	95	1.82e-38	162.519	GO:0007076 mitotic chromosome condensation	GO:0000796 condensin complex | GO:0009506 plasmodesma	-	-	-	-	-	-	-	-	-	-	cytosol_nuclear	chloroplast	nuclear	102107|Prunus mume	Prunus	Rosaceae	Rosales	-	Streptophyta	Viridiplantae	Eukaryota
TRINITY_DN408_c0_g1_i1	826	gi|661897918|emb|CDO97885.1| unnamed protein product	272	1.02e-144	505.309	GO:0006090 pyruvate metabolic process | GO:0046686 response to cadmium ion	GO:0009941 chloroplast envelope | GO:0045254 pyruvate dehydrogenase complex | GO:0005739 mitochondrion	GO:0005507 copper ion binding | GO:0004742 dihydrolipoyllysine-residue acetyltransferase activity	-	pfam00198 2-oxoacid_dh | pfam02817 E3_binding	-	-	-	-	-	-	-	cytosol	cytosol	cytosol	49390|Coffea canephora	Coffea	Rubiaceae	Gentianales	-	Streptophyta	Viridiplantae	Eukaryota
TRINITY_DN474_c0_g1_i1	374	gi|698432657|ref|XP_009796362.1| PREDICTED: probable LRR receptor-like serine/threonine-protein kinase At4g30520	63	3.34e-31	141.431	GO:0006468 protein phosphorylation | GO:0010150 leaf senescence | GO:0051607 defense response to virus	GO:0016021 integral to membrane | GO:0016023 cytoplasmic membrane-bounded vesicle	GO:0004674 protein serine/threonine kinase activity | GO:0005524 ATP binding	-	-	1	i 61-83 o	-	-	-	-	-	cytosol	nuclear	nuclear	4096|Nicotiana sylvestris	Nicotiana	Solanaceae	Solanales	-	Streptophyta	Viridiplantae	Eukaryota
TRINITY_DN415_c0_g1_i1	203	-	-	-	-	-	-	-	-	-	-	-	-	-	-	-	-	-	-	-	-	-	-	-	-	-	-	-
TRINITY_DN413_c0_g1_i1	795	gi|747106990|ref|XP_011101797.1| PREDICTED: uncharacterized protein LOC105179857 isoform X1	183	5.48e-105	373.397	GO:0006487 protein N-linked glycosylation	GO:0005794 Golgi apparatus | GO:0016020 membrane	GO:0003830 beta-1,4-mannosylglycoprotein 4-beta-N-acetylglucosaminyltransferase activity	-	-	1	o 172-194 i	-	-	-	-	-	cytoskeleton	cytosol	nuclear	4182|Sesamum indicum	Sesamum	Pedaliaceae	Lamiales	-	Streptophyta	Viridiplantae	Eukaryota
TRINITY_DN416_c0_g1_i1	422	gi|661894903|emb|CDP01902.1| unnamed protein product	127	5.64e-47	190.785	GO:0008283 cell proliferation | GO:0048451 petal formation | GO:0048453 sepal formation	GO:0009507 chloroplast	-	-	-	-	-	-	-	-	-	-	cytosol_nuclear	cytosol_nuclear	mitochondria	49390|Coffea canephora	Coffea	Rubiaceae	Gentianales	-	Streptophyta	Viridiplantae	Eukaryota
TRINITY_DN418_c0_g1_i1	366	gi|747096840|ref|XP_011096357.1| PREDICTED: uncharacterized protein LOC105175572 isoform X1	114	3.93e-50	198.862	GO:0006355 regulation of transcription, DNA-dependent | GO:0010228 vegetative to reproductive phase transition of meristem	GO:0005634 nucleus	GO:0043565 sequence-specific DNA binding | GO:0003700 sequence-specific DNA binding transcription factor activity	-	pfam00046 Homeobox | pfam05920 Homeobox_KN	-	-	-	-	-	-	-	cytosol	nuclear	nuclear	4182|Sesamum indicum	Sesamum	Pedaliaceae	Lamiales	-	Streptophyta	Viridiplantae	Eukaryota
TRINITY_DN419_c0_g1_i1	427	gi|720035149|ref|XP_010266944.1| PREDICTED: prolyl endopeptidase-like	66	2.56e-31	142.328	GO:0030244 cellulose biosynthetic process | GO:0006508 proteolysis | GO:0048193 Golgi vesicle transport	GO:0005829 cytosol | GO:0009507 chloroplast	GO:0070008 serine-type exopeptidase activity | GO:0004252 serine-type endopeptidase activity	-	-	-	-	-	-	-	-	-	cytosol	cytoskeleton	cytoskeleton	4432|Nelumbo nucifera	Nelumbo	Nelumbonaceae	Proteales	-	Streptophyta	Viridiplantae	Eukaryota
TRINITY_DN423_c0_g1_i1	237	gi|697159580|ref|XP_009588552.1| PREDICTED: zinc finger CCCH domain-containing protein 44-like	75	3.79e-22	110.472	GO:0016570 histone modification | GO:0006352 transcription initiation, DNA-dependent	GO:0005634 nucleus	GO:0003677 DNA binding | GO:0008270 zinc ion binding	-	-	-	-	-	-	-	-	-	nuclear	cytosol	cytosol	4098|Nicotiana tomentosiformis	Nicotiana	Solanaceae	Solanales	-	Streptophyta	Viridiplantae	Eukaryota
TRINITY_DN424_c0_g1_i1	279	gi|661879670|emb|CDP16743.1| unnamed protein product	75	6.04e-31	138.739	GO:0006633 fatty acid biosynthetic process | GO:0002213 defense response to insect | GO:0001676 long-chain fatty acid metabolic process | GO:0006301 postreplication repair	GO:0005737 cytoplasm	GO:0008080 N-acetyltransferase activity	-	-	-	-	-	-	-	-	-	cytosol	nuclear	nuclear	49390|Coffea canephora	Coffea	Rubiaceae	Gentianales	-	Streptophyta	Viridiplantae	Eukaryota
TRINITY_DN471_c0_g1_i1	398	gi|747053910|ref|XP_011073137.1| PREDICTED: protein transport protein Sec24-like At4g32640	132	7.01e-77	280.072	GO:0006979 response to oxidative stress | GO:0006886 intracellular protein transport | GO:0006888 ER to Golgi vesicle-mediated transport	GO:0030127 COPII vesicle coat | GO:0005829 cytosol	GO:0008270 zinc ion binding	-	pfam04811 Sec23_trunk	-	-	-	-	-	-	-	extracellular	chloroplast	cytosol_nuclear	4182|Sesamum indicum	Sesamum	Pedaliaceae	Lamiales	-	Streptophyta	Viridiplantae	Eukaryota
TRINITY_DN493_c0_g1_i1	354	gi|661899544|emb|CDO97538.1| unnamed protein product	69	5.17e-27	127.97	-	GO:0005739 mitochondrion | GO:0009706 chloroplast inner membrane	-	-	-	-	-	-	-	-	-	-	extracellular	chloroplast	cytosol_nuclear	49390|Coffea canephora	Coffea	Rubiaceae	Gentianales	-	Streptophyta	Viridiplantae	Eukaryota
TRINITY_DN425_c0_g1_i1	659	gi|661890595|emb|CDP06092.1| unnamed protein product	102	1.81e-36	159.827	GO:0006414 translational elongation | GO:0006184 GTP catabolic process | GO:2000012 regulation of auxin polar transport	GO:0090404 pollen tube tip | GO:0005634 nucleus	GO:0003746 translation elongation factor activity | GO:0005525 GTP binding | GO:0003924 GTPase activity	-	pfam13870 DUF4201 | pfam06005 DUF904 | pfam12709 Kinetocho_Slk19 | pfam12329 TMF_DNA_bd	-	-	-	-	-	-	-	mitochondria	chloroplast	mitochondria	49390|Coffea canephora	Coffea	Rubiaceae	Gentianales	-	Streptophyta	Viridiplantae	Eukaryota
TRINITY_DN427_c0_g1_i1	223	gi|764579619|ref|XP_011463701.1| PREDICTED: preprotein translocase subunit SECE1	61	3.2e-28	128.419	GO:0006605 protein targeting | GO:0009306 protein secretion | GO:0071806 protein transmembrane transport	GO:0016021 integral to membrane | GO:0009536 plastid	GO:0015450 P-P-bond-hydrolysis-driven protein transmembrane transporter activity	-	-	-	-	-	-	-	-	-	nuclear	nuclear	mitochondria	57918|Fragaria vesca	Fragaria	Rosaceae	Rosales	-	Streptophyta	Viridiplantae	Eukaryota
TRINITY_DN426_c0_g1_i1	411	gi|697176677|ref|XP_009597288.1| PREDICTED: DAG protein, chloroplastic	101	1.66e-36	158.481	-	GO:0009941 chloroplast envelope | GO:0009570 chloroplast stroma	-	-	-	-	-	-	-	-	-	-	mitochondria	chloroplast	mitochondria	4098|Nicotiana tomentosiformis	Nicotiana	Solanaceae	Solanales	-	Streptophyta	Viridiplantae	Eukaryota
TRINITY_DN428_c0_g1_i1	266	-	-	-	-	-	-	-	-	pfam05595 DUF771	-	-	-	-	-	-	-	nuclear	nuclear	nuclear	-	-	-	-	-	-	-	-
TRINITY_DN496_c0_g1_i1	891	gi|747074317|ref|XP_011084145.1| PREDICTED: probable UDP-N-acetylglucosamine--peptide N-acetylglucosaminyltransferase SEC	296	5.51e-185	639.015	GO:0006493 protein O-linked glycosylation	-	GO:0016262 protein N-acetylglucosaminyltransferase activity	-	pfam13414 TPR_11 | pfam13424 TPR_12 | pfam13432 TPR_16 | pfam00515 TPR_1 | pfam07719 TPR_2 | pfam13181 TPR_8 | pfam13176 TPR_7 | pfam13371 TPR_9 | pfam13431 TPR_17 | pfam13428 TPR_14	-	-	-	-	-	-	-	cytoskeleton	cytosol	cytoskeleton	4182|Sesamum indicum	Sesamum	Pedaliaceae	Lamiales	-	Streptophyta	Viridiplantae	Eukaryota
TRINITY_DN431_c0_g1_i1	365	gi|848858165|ref|XP_012830014.1| PREDICTED: protein FIZZY-RELATED 3	121	1.48e-77	282.316	GO:0032877 positive regulation of DNA endoreduplication | GO:0016049 cell growth | GO:0006278 RNA-dependent DNA replication | GO:0051301 cell division | GO:0008361 regulation of cell size | GO:0010492 maintenance of shoot apical meristem identity | GO:0010091 trichome branching	GO:0009536 plastid | GO:0005634 nucleus	GO:0003723 RNA binding | GO:0003964 RNA-directed DNA polymerase activity	-	pfam00400 WD40	1	o 20-42 i	-	-	-	-	-	nuclear	chloroplast	nuclear	4155|Erythranthe guttata	Erythranthe	Phrymaceae	Lamiales	-	Streptophyta	Viridiplantae	Eukaryota
TRINITY_DN430_c0_g1_i1	236	-	-	-	-	-	-	-	-	-	-	-	-	-	-	-	-	-	-	-	-	-	-	-	-	-	-	-
TRINITY_DN433_c0_g1_i1	340	-	-	-	-	-	-	-	-	-	1	i 23-45 o	-	-	-	-	-	extracellular	chloroplast	nuclear	-	-	-	-	-	-	-	-
TRINITY_DN432_c0_g1_i1	286	gi|460392529|ref|XP_004241868.1| PREDICTED: uncharacterized protein At1g04910-like isoform X1	72	5.42e-38	160.275	-	GO:0005802 trans-Golgi network | GO:0009505 plant-type cell wall | GO:0005794 Golgi apparatus | GO:0005768 endosome	-	-	-	1	i 7-29 o	-	-	-	-	-	extracellular	extracellular	plasma membrane	4081|Solanum lycopersicum	Solanum	Solanaceae	Solanales	-	Streptophyta	Viridiplantae	Eukaryota
TRINITY_DN472_c0_g1_i1	643	gi|970001310|ref|XP_015057519.1| PREDICTED: zinc finger CCCH domain-containing protein 30-like	128	1.11e-67	254.946	GO:0006355 regulation of transcription, DNA-dependent | GO:0006486 protein glycosylation	GO:0005737 cytoplasm | GO:0005634 nucleus	GO:0046872 metal ion binding | GO:0003677 DNA binding | GO:0003700 sequence-specific DNA binding transcription factor activity	-	-	-	-	-	-	-	-	-	mitochondria	chloroplast	nuclear	28526|Solanum pennellii	Solanum	Solanaceae	Solanales	-	Streptophyta	Viridiplantae	Eukaryota
TRINITY_DN435_c0_g1_i1	240	gi|922327137|ref|XP_013442961.1| hypothetical protein MTR_0055s0030	24	1.3e-05	58.4253	-	-	-	-	-	-	-	-	-	-	-	-	mitochondria	chloroplast	mitochondria	3880|Medicago truncatula	Medicago	Fabaceae	Fabales	-	Streptophyta	Viridiplantae	Eukaryota
TRINITY_DN436_c0_g1_i1	353	gi|661887840|emb|CDP08573.1| unnamed protein product	62	1.07e-07	66.0528	-	-	-	-	-	-	-	-	-	-	-	-	nuclear	cytosol	nuclear	49390|Coffea canephora	Coffea	Rubiaceae	Gentianales	-	Streptophyta	Viridiplantae	Eukaryota
TRINITY_DN437_c0_g1_i1	417	gi|661894645|emb|CDP01644.1| unnamed protein product	75	9.09e-33	146.815	GO:0007076 mitotic chromosome condensation	GO:0000796 condensin complex | GO:0009506 plasmodesma	-	-	-	-	-	-	-	-	-	-	mitochondria	mitochondria	mitochondria	49390|Coffea canephora	Coffea	Rubiaceae	Gentianales	-	Streptophyta	Viridiplantae	Eukaryota
TRINITY_DN438_c0_g1_i1	352	gi|747074813|ref|XP_011084414.1| PREDICTED: putative 4-hydroxy-4-methyl-2-oxoglutarate aldolase 2	64	3.54e-34	150.404	GO:0032259 methylation | GO:0051252 regulation of RNA metabolic process | GO:0043086 negative regulation of catalytic activity	-	GO:0008428 ribonuclease inhibitor activity | GO:0008168 methyltransferase activity	-	-	-	-	-	-	-	-	-	extracellular	cytosol	mitochondria	4182|Sesamum indicum	Sesamum	Pedaliaceae	Lamiales	-	Streptophyta	Viridiplantae	Eukaryota
TRINITY_DN441_c0_g1_i1	330	gi|225429434|ref|XP_002276450.1| PREDICTED: UPF0587 protein C1orf123 homolog	62	7.41e-23	114.51	-	-	-	-	-	-	-	-	-	-	-	-	extracellular	chloroplast	cytosol	29760|Vitis vinifera	Vitis	Vitaceae	Vitales	-	Streptophyta	Viridiplantae	Eukaryota
TRINITY_DN443_c0_g1_i1	256	gi|747049040|ref|XP_011070551.1| PREDICTED: putative late blight resistance protein homolog R1B-14	80	5.39e-13	82.2052	GO:0006952 defense response	-	GO:0043531 ADP binding	-	-	-	-	-	-	-	-	-	cytosol	cytosol	cytosol	4182|Sesamum indicum	Sesamum	Pedaliaceae	Lamiales	-	Streptophyta	Viridiplantae	Eukaryota
TRINITY_DN442_c0_g1_i1	574	gi|661887807|emb|CDP08540.1| unnamed protein product	184	5.08e-72	267.061	GO:0009790 embryo development | GO:0008152 metabolic process | GO:0051301 cell division	GO:0005737 cytoplasm | GO:0005874 microtubule	GO:0005524 ATP binding | GO:0017111 nucleoside-triphosphatase activity	-	-	-	-	-	-	-	-	-	extracellular	nuclear	mitochondria	49390|Coffea canephora	Coffea	Rubiaceae	Gentianales	-	Streptophyta	Viridiplantae	Eukaryota
TRINITY_DN444_c0_g1_i1	499	gi|747055092|ref|XP_011073783.1| PREDICTED: small EDRK-rich factor 2	66	9.51e-30	137.841	-	-	-	-	pfam04419 4F5	2	i 9-31 o 36-55 i	-	-	-	-	-	extracellular	chloroplast	nuclear	4182|Sesamum indicum	Sesamum	Pedaliaceae	Lamiales	-	Streptophyta	Viridiplantae	Eukaryota
TRINITY_DN467_c0_g1_i1	715	gi|848907054|ref|XP_012852717.1| PREDICTED: coatomer subunit beta'-2 isoform X1	147	2.44e-101	361.283	GO:0016192 vesicle-mediated transport | GO:0010498 proteasomal protein catabolic process | GO:0007010 cytoskeleton organization | GO:0006094 gluconeogenesis | GO:0006886 intracellular protein transport	GO:0030126 COPI vesicle coat | GO:0005829 cytosol	GO:0005198 structural molecule activity	-	pfam00400 WD40	-	-	-	-	-	-	-	cytosol	cytosol	cytosol	4155|Erythranthe guttata	Erythranthe	Phrymaceae	Lamiales	-	Streptophyta	Viridiplantae	Eukaryota
TRINITY_DN491_c0_g1_i1	717	gi|697172204|ref|XP_009595037.1| PREDICTED: uncharacterized protein LOC104091418	162	8.78e-69	258.536	GO:0045893 positive regulation of transcription, DNA-dependent | GO:0006098 pentose-phosphate shunt | GO:0080167 response to karrikin | GO:0015995 chlorophyll biosynthetic process | GO:0009773 photosynthetic electron transport in photosystem I | GO:0009658 chloroplast organization	GO:0009535 chloroplast thylakoid membrane	-	-	pfam06549 DUF1118	2	i 129-148 o 152-174 i	-	-	-	-	-	plasma membrane	mitochondria	plasma membrane	4098|Nicotiana tomentosiformis	Nicotiana	Solanaceae	Solanales	-	Streptophyta	Viridiplantae	Eukaryota
TRINITY_DN446_c0_g1_i2	209	-	-	-	-	-	-	-	-	-	-	-	-	-	-	-	-	-	-	-	-	-	-	-	-	-	-	-
TRINITY_DN449_c0_g1_i1	357	gi|661899576|emb|CDO97570.1| unnamed protein product	62	2.08e-12	81.3079	-	-	-	-	-	-	-	-	-	-	-	-	extracellular	extracellular	plasma membrane	49390|Coffea canephora	Coffea	Rubiaceae	Gentianales	-	Streptophyta	Viridiplantae	Eukaryota
TRINITY_DN445_c0_g1_i1	772	gi|661896303|emb|CDO99492.1| unnamed protein product	257	1.91e-134	471.209	GO:0006278 RNA-dependent DNA replication | GO:0006355 regulation of transcription, DNA-dependent | GO:0010228 vegetative to reproductive phase transition of meristem | GO:0009630 gravitropism	GO:0005634 nucleus	GO:0003723 RNA binding | GO:0003964 RNA-directed DNA polymerase activity | GO:0043565 sequence-specific DNA binding | GO:0005515 protein binding | GO:0003700 sequence-specific DNA binding transcription factor activity	-	-	-	-	-	-	-	-	-	nuclear	nuclear	nuclear	49390|Coffea canephora	Coffea	Rubiaceae	Gentianales	-	Streptophyta	Viridiplantae	Eukaryota
TRINITY_DN451_c0_g1_i1	338	gi|302141905|emb|CBI19108.3| unnamed protein product	112	3.04e-39	165.659	-	-	-	-	-	-	-	-	-	-	-	-	cytosol_nuclear	nuclear	nuclear	29760|Vitis vinifera	Vitis	Vitaceae	Vitales	-	Streptophyta	Viridiplantae	Eukaryota
TRINITY_DN452_c0_g1_i1	229	gi|255538200|ref|XP_002510165.1| skip-2, putative	47	1.01e-17	96.5629	-	GO:0005737 cytoplasm	-	-	-	-	-	-	-	-	-	-	nuclear	nuclear	nuclear	3988|Ricinus communis	Ricinus	Euphorbiaceae	Malpighiales	-	Streptophyta	Viridiplantae	Eukaryota
TRINITY_DN453_c0_g1_i1	242	gi|661883574|emb|CDP12918.1| unnamed protein product	67	1.14e-27	127.522	GO:0016567 protein ubiquitination | GO:0006511 ubiquitin-dependent protein catabolic process	GO:0000151 ubiquitin ligase complex	GO:0034450 ubiquitin-ubiquitin ligase activity | GO:0008270 zinc ion binding	-	-	-	-	-	-	-	-	-	extracellular	chloroplast	nuclear	49390|Coffea canephora	Coffea	Rubiaceae	Gentianales	-	Streptophyta	Viridiplantae	Eukaryota
TRINITY_DN450_c0_g1_i1	499	gi|658007038|ref|XP_008338698.1| PREDICTED: polyadenylate-binding protein-interacting protein 3-like	134	6.8e-67	250.908	GO:0009630 gravitropism	GO:0005634 nucleus	GO:0005515 protein binding	-	pfam07145 PAM2	-	-	-	-	-	-	-	nuclear	nuclear	cytosol_nuclear	3750|Malus domestica	Malus	Rosaceae	Rosales	-	Streptophyta	Viridiplantae	Eukaryota
TRINITY_DN494_c0_g1_i1	334	-	-	-	-	-	-	-	-	-	-	-	-	-	-	-	-	-	-	-	-	-	-	-	-	-	-	-
TRINITY_DN455_c0_g1_i1	264	gi|661893212|emb|CDP03021.1| unnamed protein product	87	2.56e-46	183.606	GO:0030042 actin filament depolymerization | GO:0048767 root hair elongation | GO:0051014 actin filament severing | GO:0051764 actin crosslink formation | GO:0016482 cytoplasmic transport | GO:0009737 response to abscisic acid stimulus	GO:0005829 cytosol	GO:0051015 actin filament binding	-	pfam00626 Gelsolin	-	-	-	-	-	-	-	cytosol	chloroplast	nuclear	49390|Coffea canephora	Coffea	Rubiaceae	Gentianales	-	Streptophyta	Viridiplantae	Eukaryota
TRINITY_DN456_c0_g1_i1	275	gi|661883154|emb|CDP13362.1| unnamed protein product	32	2.55e-07	64.2581	-	-	-	-	-	-	-	-	-	-	-	-	-	-	-	49390|Coffea canephora	Coffea	Rubiaceae	Gentianales	-	Streptophyta	Viridiplantae	Eukaryota
TRINITY_DN461_c0_g1_i1	208	gi|661886624|emb|CDP09988.1| unnamed protein product	56	2.88e-10	72.783	-	GO:0005634 nucleus	GO:0003676 nucleic acid binding | GO:0008270 zinc ion binding	-	-	-	-	-	-	-	-	-	nuclear	nuclear	nuclear	49390|Coffea canephora	Coffea	Rubiaceae	Gentianales	-	Streptophyta	Viridiplantae	Eukaryota
TRINITY_DN460_c0_g1_i1	290	-	-	-	-	-	-	-	-	-	-	-	-	-	-	-	-	extracellular	chloroplast	mitochondria	-	-	-	-	-	-	-	-
TRINITY_DN458_c0_g1_i1	794	gi|697115769|ref|XP_009611799.1| PREDICTED: uncharacterized protein LOC104105248	262	1.16e-145	508.449	GO:0009860 pollen tube growth | GO:0016310 phosphorylation | GO:0009827 plant-type cell wall modification	GO:0016020 membrane | GO:0005634 nucleus	GO:0005524 ATP binding | GO:0016301 kinase activity	-	pfam06414 Zeta_toxin	-	-	-	-	-	-	-	cytosol	cytosol	mitochondria	4098|Nicotiana tomentosiformis	Nicotiana	Solanaceae	Solanales	-	Streptophyta	Viridiplantae	Eukaryota
TRINITY_DN462_c0_g1_i2	624	gi|661881397|emb|CDP14970.1| unnamed protein product	104	8.3e-54	213.219	GO:0006366 transcription from RNA polymerase II promoter	GO:0005665 DNA-directed RNA polymerase II, core complex	GO:0003899 DNA-directed RNA polymerase activity | GO:0003677 DNA binding	-	pfam04983 RNA_pol_Rpb1_3	-	-	-	-	-	-	-	cytosol	nuclear	cytosol	49390|Coffea canephora	Coffea	Rubiaceae	Gentianales	-	Streptophyta	Viridiplantae	Eukaryota
TRINITY_DN465_c0_g1_i1	225	-	-	-	-	-	-	-	-	-	-	-	-	-	-	-	-	-	-	-	-	-	-	-	-	-	-	-
TRINITY_DN463_c0_g1_i1	434	gi|747070742|ref|XP_011082205.1| PREDICTED: 14 kDa proline-rich protein DC2.15-like	121	2.71e-49	197.964	GO:0009627 systemic acquired resistance | GO:0050832 defense response to fungus | GO:0006508 proteolysis	GO:0009506 plasmodesma | GO:0016023 cytoplasmic membrane-bounded vesicle | GO:0009535 chloroplast thylakoid membrane	GO:0008233 peptidase activity	-	pfam00234 Tryp_alpha_amyl | pfam14368 LTP_2	-	-	-	-	-	-	-	mitochondria	chloroplast	extracellular	4182|Sesamum indicum	Sesamum	Pedaliaceae	Lamiales	-	Streptophyta	Viridiplantae	Eukaryota
TRINITY_DN464_c0_g1_i1	499	gi|225461001|ref|XP_002280601.1| PREDICTED: polyadenylate-binding protein RBP45-like	101	8.22e-26	125.278	GO:0000398 nuclear mRNA splicing, via spliceosome | GO:0010048 vernalization response	GO:0005634 nucleus | GO:0005829 cytosol	GO:0008143 poly(A) RNA binding | GO:0000166 nucleotide binding	-	-	-	-	-	-	-	-	-	cytosol	nuclear	cytoskeleton	29760|Vitis vinifera	Vitis	Vitaceae	Vitales	-	Streptophyta	Viridiplantae	Eukaryota
TRINITY_DN488_c0_g1_i1	234	gi|747045385|ref|XP_011093724.1| PREDICTED: uncharacterized protein LOC105173611 isoform X1	46	2.19e-15	89.3841	GO:0048440 carpel development | GO:0048507 meristem development | GO:0010103 stomatal complex morphogenesis | GO:0010093 specification of floral organ identity	GO:0005634 nucleus	-	-	-	-	-	-	-	-	-	-	-	-	-	4182|Sesamum indicum	Sesamum	Pedaliaceae	Lamiales	-	Streptophyta	Viridiplantae	Eukaryota
TRINITY_DN489_c0_g1_i1	258	gi|661898502|emb|CDO98469.1| unnamed protein product	68	1.27e-31	140.085	-	-	-	-	pfam07792 Afi1	-	-	-	-	-	-	-	cytosol	nuclear	nuclear	49390|Coffea canephora	Coffea	Rubiaceae	Gentianales	-	Streptophyta	Viridiplantae	Eukaryota
TRINITY_DN469_c0_g1_i1	391	gi|661886296|emb|CDP10218.1| unnamed protein product	104	1.32e-26	127.073	-	GO:0016021 integral to membrane	-	-	-	-	-	-	-	-	-	-	cytosol	cytosol_nuclear	nuclear	49390|Coffea canephora	Coffea	Rubiaceae	Gentianales	-	Streptophyta	Viridiplantae	Eukaryota
TRINITY_DN468_c0_g1_i1	353	gi|747055744|ref|XP_011074117.1| PREDICTED: probable ATP synthase 24 kDa subunit, mitochondrial	34	3.2e-09	70.9883	GO:0009555 pollen development	GO:0005730 nucleolus | GO:0009507 chloroplast | GO:0005753 mitochondrial proton-transporting ATP synthase complex	GO:0050897 cobalt ion binding | GO:0005507 copper ion binding | GO:0008270 zinc ion binding	-	-	-	-	-	-	-	-	-	-	-	-	4182|Sesamum indicum	Sesamum	Pedaliaceae	Lamiales	-	Streptophyta	Viridiplantae	Eukaryota
TRINITY_DN473_c0_g1_i1	202	gi|697150036|ref|XP_009629229.1| PREDICTED: monoglyceride lipase	67	4.48e-40	162.07	GO:0010200 response to chitin | GO:0008152 metabolic process	-	GO:0016787 hydrolase activity	-	pfam12146 Hydrolase_4	-	-	-	-	-	-	-	cytosol	cytosol	cytosol	4098|Nicotiana tomentosiformis	Nicotiana	Solanaceae	Solanales	-	Streptophyta	Viridiplantae	Eukaryota
TRINITY_DN475_c0_g1_i1	337	gi|661882414|emb|CDP13994.1| unnamed protein product	109	3.34e-62	232.064	GO:0016192 vesicle-mediated transport | GO:0006886 intracellular protein transport	GO:0005829 cytosol | GO:0030132 clathrin coat of coated pit | GO:0030130 clathrin coat of trans-Golgi network vesicle | GO:0009506 plasmodesma | GO:0005774 vacuolar membrane | GO:0009507 chloroplast	GO:0005198 structural molecule activity	-	pfam00637 Clathrin	-	-	-	-	-	-	-	cytoskeleton	cytosol	cytosol	49390|Coffea canephora	Coffea	Rubiaceae	Gentianales	-	Streptophyta	Viridiplantae	Eukaryota
TRINITY_DN476_c0_g1_i1	347	gi|661890785|emb|CDP05639.1| unnamed protein product	54	8.55e-23	114.51	GO:0015700 arsenite transport | GO:0009407 toxin catabolic process | GO:0046685 response to arsenic-containing substance | GO:0071994 phytochelatin transmembrane transport | GO:0006812 cation transport | GO:0010583 response to cyclopentenone | GO:0006200 ATP catabolic process	GO:0000325 plant-type vacuole | GO:0005774 vacuolar membrane | GO:0016021 integral to membrane | GO:0009506 plasmodesma	GO:0071992 phytochelatin transmembrane transporter activity | GO:0015446 arsenite-transmembrane transporting ATPase activity | GO:0005524 ATP binding	-	-	1	o 42-64 i	-	-	-	-	-	plasma membrane	chloroplast	plasma membrane	49390|Coffea canephora	Coffea	Rubiaceae	Gentianales	-	Streptophyta	Viridiplantae	Eukaryota
TRINITY_DN478_c0_g1_i1	321	gi|661899275|emb|CDO97269.1| unnamed protein product	88	2.21e-34	150.404	GO:0010540 basipetal auxin transport | GO:0045176 apical protein localization | GO:0009958 positive gravitropism | GO:0009416 response to light stimulus | GO:0009911 positive regulation of flower development | GO:0010229 inflorescence development | GO:0048825 cotyledon development	GO:0005886 plasma membrane	GO:0004871 signal transducer activity	-	-	-	-	-	-	-	-	-	cytosol_nuclear	cytosol_nuclear	nuclear	49390|Coffea canephora	Coffea	Rubiaceae	Gentianales	-	Streptophyta	Viridiplantae	Eukaryota
TRINITY_DN479_c0_g1_i1	367	gi|747059695|ref|XP_011076241.1| PREDICTED: post-GPI attachment to proteins factor 3	70	4.34e-31	140.982	-	GO:0016023 cytoplasmic membrane-bounded vesicle | GO:0016020 membrane	-	-	-	3	i 32-49 o 64-83 i 90-112 o	-	-	-	-	-	plasma membrane	cytosol	plasma membrane	4182|Sesamum indicum	Sesamum	Pedaliaceae	Lamiales	-	Streptophyta	Viridiplantae	Eukaryota
TRINITY_DN480_c0_g1_i1	295	-	-	-	-	-	-	-	-	-	-	-	-	-	-	-	-	-	-	-	-	-	-	-	-	-	-	-
TRINITY_DN483_c0_g1_i1	264	gi|661896233|emb|CDP00811.1| unnamed protein product	76	1.24e-17	97.0116	-	-	-	-	-	-	-	-	-	-	-	-	cytosol	chloroplast	nuclear	49390|Coffea canephora	Coffea	Rubiaceae	Gentianales	-	Streptophyta	Viridiplantae	Eukaryota
TRINITY_DN482_c0_g1_i1	495	gi|661897468|emb|CDO99180.1| unnamed protein product	155	4.78e-56	219.052	GO:0008284 positive regulation of cell proliferation | GO:0048193 Golgi vesicle transport | GO:0009630 gravitropism	GO:0009507 chloroplast	GO:0043424 protein histidine kinase binding	-	-	-	-	-	-	-	-	-	nuclear	chloroplast	nuclear	49390|Coffea canephora	Coffea	Rubiaceae	Gentianales	-	Streptophyta	Viridiplantae	Eukaryota
TRINITY_DN484_c0_g1_i1	205	gi|920710178|gb|KOM51427.1| hypothetical protein LR48_Vigan09g008600	45	0.0017	51.2464	-	-	-	-	-	-	-	-	-	-	-	-	-	-	-	3914|Vigna angularis	Vigna	Fabaceae	Fabales	-	Streptophyta	Viridiplantae	Eukaryota
TRINITY_DN486_c0_g1_i1	226	gi|747066765|ref|XP_011080075.1| PREDICTED: casein kinase I	75	8.82e-47	182.709	GO:0046777 protein autophosphorylation | GO:0042732 D-xylose metabolic process | GO:0009750 response to fructose stimulus | GO:0009749 response to glucose stimulus | GO:0009744 response to sucrose stimulus	GO:0055028 cortical microtubule | GO:0009506 plasmodesma | GO:0005634 nucleus	GO:0004674 protein serine/threonine kinase activity | GO:0004712 protein serine/threonine/tyrosine kinase activity | GO:0005524 ATP binding	-	-	-	-	-	-	-	-	-	mitochondria	mitochondria	mitochondria	4182|Sesamum indicum	Sesamum	Pedaliaceae	Lamiales	-	Streptophyta	Viridiplantae	Eukaryota
TRINITY_DN490_c0_g1_i1	209	gi|302202574|gb|ADL09404.1| fatty acid desaturase	69	1.75e-41	166.557	GO:0055114 oxidation-reduction process | GO:0006629 lipid metabolic process	-	GO:0045485 omega-6 fatty acid desaturase activity | GO:0016717 oxidoreductase activity, acting on paired donors, with oxidation of a pair of donors resulting in the reduction of molecular oxygen to two molecules of water	-	-	1	o 26-48 i	-	-	-	-	-	extracellular	cytosol	extracellular	653463|Wrightia tinctoria	Wrightia	Apocynaceae	Gentianales	-	Streptophyta	Viridiplantae	Eukaryota
TRINITY_DN492_c0_g1_i1	203	gi|747049354|ref|XP_011070719.1| PREDICTED: uncharacterized protein LOC105156320	49	1.18e-21	107.78	GO:0006301 postreplication repair | GO:0006511 ubiquitin-dependent protein catabolic process | GO:0048573 photoperiodism, flowering	GO:0005739 mitochondrion | GO:0031372 UBC13-MMS2 complex | GO:0005634 nucleus	GO:0004842 ubiquitin-protein ligase activity | GO:0005515 protein binding	-	-	-	-	-	-	-	-	-	extracellular	extracellular	mitochondria	4182|Sesamum indicum	Sesamum	Pedaliaceae	Lamiales	-	Streptophyta	Viridiplantae	Eukaryota
TRINITY_DN497_c0_g1_i2	459	gi|255537805|ref|XP_002509969.1| nucleoside diphosphate kinase, putative	115	2.15e-75	275.137	GO:0006241 CTP biosynthetic process | GO:0006165 nucleoside diphosphate phosphorylation | GO:0006183 GTP biosynthetic process | GO:0006228 UTP biosynthetic process | GO:0006979 response to oxidative stress	GO:0005743 mitochondrial inner membrane | GO:0009507 chloroplast | GO:0005634 nucleus	GO:0008270 zinc ion binding | GO:0004550 nucleoside diphosphate kinase activity | GO:0050897 cobalt ion binding | GO:0005524 ATP binding	2.7.4.6	pfam00334 NDK	-	-	-	-	-	-	-	cytosol	cytosol	cytosol	3988|Ricinus communis	Ricinus	Euphorbiaceae	Malpighiales	-	Streptophyta	Viridiplantae	Eukaryota
TRINITY_DN498_c0_g1_i1	229	gi|566173442|ref|XP_002307766.2| ubiquitin family protein	76	9.48e-20	102.844	-	-	-	-	-	-	-	-	-	-	-	-	nuclear	nuclear	nuclear	3694|Populus trichocarpa	Populus	Salicaceae	Malpighiales	-	Streptophyta	Viridiplantae	Eukaryota
TRINITY_DN499_c0_g1_i1	597	gi|661890315|emb|CDP05812.1| unnamed protein product	104	8.5e-60	231.166	GO:0006355 regulation of transcription, DNA-dependent	GO:0005634 nucleus	GO:0008270 zinc ion binding | GO:0003676 nucleic acid binding | GO:0003700 sequence-specific DNA binding transcription factor activity | GO:0003950 NAD+ ADP-ribosyltransferase activity	-	-	-	-	-	-	-	-	-	extracellular	nuclear	mitochondria	49390|Coffea canephora	Coffea	Rubiaceae	Gentianales	-	Streptophyta	Viridiplantae	Eukaryota
TRINITY_DN520_c0_g1_i1	364	gi|950936982|ref|XP_014519773.1| PREDICTED: 3-ketoacyl-CoA synthase 12-like	80	8.66e-44	180.017	GO:0006633 fatty acid biosynthetic process | GO:0009409 response to cold | GO:0009416 response to light stimulus	GO:0005576 extracellular region | GO:0016020 membrane | GO:0005783 endoplasmic reticulum	GO:0016747 transferase activity, transferring acyl groups other than amino-acyl groups	2.3.1.199	pfam08541 ACP_syn_III_C	-	-	-	-	-	-	-	extracellular	chloroplast	mitochondria	157791|Vigna radiata	Vigna	Fabaceae	Fabales	-	Streptophyta	Viridiplantae	Eukaryota
TRINITY_DN506_c0_g1_i1	248	gi|698499429|ref|XP_009795542.1| PREDICTED: ribulose-1,5 bisphosphate carboxylase/oxygenase large subunit N-methyltransferase, chloroplastic	82	7.23e-43	172.838	GO:0009902 chloroplast relocation | GO:0019288 isopentenyl diphosphate biosynthetic process, mevalonate-independent pathway | GO:0032259 methylation | GO:0010027 thylakoid membrane organization | GO:0000023 maltose metabolic process | GO:0019252 starch biosynthetic process | GO:0034660 ncRNA metabolic process	GO:0009507 chloroplast	GO:0030785 [ribulose-bisphosphate carboxylase]-lysine N-methyltransferase activity	-	-	-	-	-	-	-	-	-	extracellular	nuclear_plasma membrane	nuclear	4096|Nicotiana sylvestris	Nicotiana	Solanaceae	Solanales	-	Streptophyta	Viridiplantae	Eukaryota
TRINITY_DN561_c0_g1_i1	338	-	-	-	-	-	-	-	-	-	-	-	-	-	-	-	-	cytosol	cytosol	nuclear	-	-	-	-	-	-	-	-
TRINITY_DN509_c0_g1_i1	482	gi|802633779|ref|XP_012077667.1| PREDICTED: chaperonin CPN60-2, mitochondrial	123	2.04e-45	186.747	GO:0007010 cytoskeleton organization | GO:0006094 gluconeogenesis | GO:0009220 pyrimidine ribonucleotide biosynthetic process | GO:0010498 proteasomal protein catabolic process | GO:0006954 inflammatory response | GO:0046686 response to cadmium ion | GO:0009408 response to heat | GO:0042026 protein refolding	GO:0005774 vacuolar membrane | GO:0009941 chloroplast envelope | GO:0022626 cytosolic ribosome | GO:0005759 mitochondrial matrix | GO:0009570 chloroplast stroma | GO:0005886 plasma membrane	GO:0005507 copper ion binding | GO:0005524 ATP binding	-	-	2	i 7-29 o 39-61 i	-	-	-	-	-	extracellular	extracellular	plasma membrane	180498|Jatropha curcas	Jatropha	Euphorbiaceae	Malpighiales	-	Streptophyta	Viridiplantae	Eukaryota
TRINITY_DN596_c0_g1_i1	300	gi|661892669|emb|CDP03827.1| unnamed protein product	88	1.11e-33	147.712	-	GO:0016020 membrane	-	-	-	-	-	-	-	-	-	-	mitochondria	nuclear	mitochondria	49390|Coffea canephora	Coffea	Rubiaceae	Gentianales	-	Streptophyta	Viridiplantae	Eukaryota
TRINITY_DN590_c0_g1_i1	421	gi|661184425|emb|CDH53103.1| alternative splicing factor srp55 b52	41	0.00194	52.5925	-	-	-	-	-	-	-	-	-	-	-	-	cytosol_peroxisome	chloroplast	nuclear	42458|Lichtheimia corymbifera	Lichtheimia	Lichtheimiaceae	Mucorales	-	-	Fungi	Eukaryota
TRINITY_DN590_c1_g1_i1	372	gi|661879066|emb|CDP17191.1| unnamed protein product	100	1.92e-39	167.005	GO:0006376 mRNA splice site selection	GO:0005829 cytosol | GO:0005739 mitochondrion | GO:0005730 nucleolus | GO:0016607 nuclear speck | GO:0035061 interchromatin granule	GO:0003676 nucleic acid binding | GO:0000166 nucleotide binding	-	-	-	-	-	-	-	-	-	nuclear	nuclear	nuclear	49390|Coffea canephora	Coffea	Rubiaceae	Gentianales	-	Streptophyta	Viridiplantae	Eukaryota
TRINITY_DN599_c0_g1_i1	290	gi|661894979|emb|CDP01978.1| unnamed protein product	87	1.43e-41	171.043	GO:0006508 proteolysis | GO:0051301 cell division	GO:0005886 plasma membrane | GO:0005739 mitochondrion	GO:0008233 peptidase activity | GO:0016887 ATPase activity | GO:0005524 ATP binding	-	-	-	-	-	-	-	-	-	cytosol	cytosol	nuclear	49390|Coffea canephora	Coffea	Rubiaceae	Gentianales	-	Streptophyta	Viridiplantae	Eukaryota
TRINITY_DN600_c0_g1_i1	877	gi|661882329|emb|CDP13909.1| unnamed protein product	112	1.25e-45	188.991	GO:0080141 regulation of jasmonic acid biosynthetic process | GO:0016567 protein ubiquitination | GO:0009555 pollen development | GO:0009901 anther dehiscence	-	GO:0008270 zinc ion binding | GO:0004842 ubiquitin-protein ligase activity	-	-	2	i 7-24 o 63-85 i	-	-	-	-	-	mitochondria	chloroplast	extracellular	49390|Coffea canephora	Coffea	Rubiaceae	Gentianales	-	Streptophyta	Viridiplantae	Eukaryota
TRINITY_DN595_c0_g1_i1	347	-	-	-	-	-	-	-	-	-	-	-	-	-	SignalP-noTM	20 - 21	-	extracellular	chloroplast	mitochondria	-	-	-	-	-	-	-	-
TRINITY_DN501_c0_g1_i1	274	gi|661895820|emb|CDP00398.1| unnamed protein product	82	3.86e-46	183.606	-	-	-	-	-	-	-	-	-	-	-	-	nuclear	nuclear	nuclear	49390|Coffea canephora	Coffea	Rubiaceae	Gentianales	-	Streptophyta	Viridiplantae	Eukaryota
TRINITY_DN502_c0_g1_i1	383	-	-	-	-	-	-	-	-	-	-	-	-	-	-	-	-	extracellular	nuclear	cytosol	-	-	-	-	-	-	-	-
TRINITY_DN521_c0_g1_i1	540	gi|661889078|emb|CDP07521.1| unnamed protein product	121	6.11e-49	197.964	-	-	-	-	-	-	-	-	-	-	-	-	cytosol_nuclear	nuclear	nuclear	49390|Coffea canephora	Coffea	Rubiaceae	Gentianales	-	Streptophyta	Viridiplantae	Eukaryota
TRINITY_DN503_c0_g1_i1	699	gi|698492639|ref|XP_009792644.1| PREDICTED: metal tolerance protein 11 isoform X1	111	3.18e-71	265.715	GO:0030026 cellular manganese ion homeostasis | GO:0010264 myo-inositol hexakisphosphate biosynthetic process | GO:0046688 response to copper ion | GO:0071421 manganese ion transmembrane transport | GO:0010042 response to manganese ion	GO:0016021 integral to membrane | GO:0005774 vacuolar membrane | GO:0005770 late endosome | GO:0005794 Golgi apparatus | GO:0005634 nucleus	GO:0010486 manganese:hydrogen antiporter activity	-	-	-	-	-	-	-	-	-	cytosol	chloroplast	cytosol	4096|Nicotiana sylvestris	Nicotiana	Solanaceae	Solanales	-	Streptophyta	Viridiplantae	Eukaryota
TRINITY_DN505_c0_g1_i1	208	gi|356543562|ref|XP_003540229.1| PREDICTED: serine/threonine-protein kinase D6PKL3-like	42	9.72e-22	108.229	GO:0045859 regulation of protein kinase activity | GO:0010118 stomatal movement | GO:0009638 phototropism | GO:0010362 negative regulation of anion channel activity by blue light | GO:0009785 blue light signaling pathway	GO:0009507 chloroplast | GO:0005794 Golgi apparatus | GO:0005952 cAMP-dependent protein kinase complex	GO:0008603 cAMP-dependent protein kinase regulator activity | GO:0009882 blue light photoreceptor activity | GO:0004674 protein serine/threonine kinase activity | GO:0042802 identical protein binding | GO:0005524 ATP binding	-	-	-	-	-	-	-	-	-	-	-	-	3847|Glycine max	Glycine	Fabaceae	Fabales	-	Streptophyta	Viridiplantae	Eukaryota
TRINITY_DN508_c0_g1_i1	234	gi|902228717|gb|KNA21234.1| hypothetical protein SOVF_045100	23	0.0203	48.1057	-	-	-	-	-	-	-	-	-	-	-	-	-	-	-	3562|Spinacia oleracea	Spinacia	Amaranthaceae	Caryophyllales	-	Streptophyta	Viridiplantae	Eukaryota
TRINITY_DN507_c0_g1_i1	656	gi|747093591|ref|XP_011094609.1| PREDICTED: ABC transporter B family member 1-like	203	6.01e-77	282.316	GO:0009793 embryo development ending in seed dormancy | GO:0043481 anthocyanin accumulation in tissues in response to UV light | GO:0048765 root hair cell differentiation | GO:0048443 stamen development | GO:0006200 ATP catabolic process | GO:0060919 auxin influx | GO:0010090 trichome morphogenesis | GO:0010315 auxin efflux | GO:0010048 vernalization response | GO:0009637 response to blue light |…	GO:0016021 integral to membrane | GO:0009506 plasmodesma | GO:0005886 plasma membrane	GO:0010329 auxin efflux transmembrane transporter activity | GO:0005524 ATP binding | GO:0005516 calmodulin binding | GO:0042626 ATPase activity, coupled to transmembrane movement of substances | GO:0010328 auxin influx transmembrane transporter activity	-	-	2	o 137-159 i 180-199 o	-	-	-	-	-	cytosol	nuclear	cytosol	4182|Sesamum indicum	Sesamum	Pedaliaceae	Lamiales	-	Streptophyta	Viridiplantae	Eukaryota
TRINITY_DN511_c0_g1_i1	264	-	-	-	-	-	-	-	-	-	-	-	-	-	-	-	-	extracellular	chloroplast	mitochondria	-	-	-	-	-	-	-	-
TRINITY_DN514_c0_g1_i1	318	gi|661877594|emb|CDP18583.1| unnamed protein product	95	3.16e-41	171.043	GO:0042026 protein refolding | GO:0008219 cell death | GO:0051085 chaperone mediated protein folding requiring cofactor | GO:0009409 response to cold | GO:0009627 systemic acquired resistance	GO:0005739 mitochondrion | GO:0005730 nucleolus | GO:0009941 chloroplast envelope | GO:0009570 chloroplast stroma | GO:0022626 cytosolic ribosome | GO:0005886 plasma membrane | GO:0010319 stromule | GO:0048046 apoplast	GO:0005524 ATP binding	-	-	-	-	-	-	-	-	-	extracellular	chloroplast	mitochondria	49390|Coffea canephora	Coffea	Rubiaceae	Gentianales	-	Streptophyta	Viridiplantae	Eukaryota
TRINITY_DN515_c0_g1_i1	253	gi|590681777|ref|XP_007041174.1| RAB GTPase 11C	57	2.51e-24	117.651	GO:0009733 response to auxin stimulus | GO:0007264 small GTPase mediated signal transduction | GO:0006184 GTP catabolic process | GO:0046686 response to cadmium ion | GO:0015031 protein transport	GO:0005829 cytosol | GO:0009504 cell plate | GO:0009506 plasmodesma | GO:0005886 plasma membrane	GO:0003924 GTPase activity | GO:0005525 GTP binding	-	-	-	-	-	-	-	-	-	-	-	-	3641|Theobroma cacao	Theobroma	Malvaceae	Malvales	-	Streptophyta	Viridiplantae	Eukaryota
TRINITY_DN517_c0_g1_i1	202	gi|661894535|emb|CDP01534.1| unnamed protein product	66	2.95e-28	127.522	GO:0006855 drug transmembrane transport	GO:0016021 integral to membrane	GO:0015297 antiporter activity | GO:0015238 drug transmembrane transporter activity	-	-	2	i 7-29 o 44-66 i	-	-	-	-	-	extracellular	plasma membrane	plasma membrane	49390|Coffea canephora	Coffea	Rubiaceae	Gentianales	-	Streptophyta	Viridiplantae	Eukaryota
TRINITY_DN518_c0_g1_i1	394	-	-	-	-	-	-	-	-	-	-	-	-	-	-	-	-	-	-	-	-	-	-	-	-	-	-	-
TRINITY_DN512_c0_g1_i1	269	gi|674247896|gb|KFK40661.1| hypothetical protein AALP_AA2G025300	50	1.03e-09	71.8856	-	-	-	-	-	-	-	-	-	-	-	-	nuclear	mitochondria	mitochondria	50452|Arabis alpina	Arabis	Brassicaceae	Brassicales	-	Streptophyta	Viridiplantae	Eukaryota
TRINITY_DN519_c0_g1_i1	353	gi|661896175|emb|CDP00753.1| unnamed protein product	61	3.77e-31	140.982	GO:0042742 defense response to bacterium | GO:0010200 response to chitin | GO:0016567 protein ubiquitination	GO:0005634 nucleus | GO:0005829 cytosol | GO:0000151 ubiquitin ligase complex	GO:0004842 ubiquitin-protein ligase activity | GO:0070696 transmembrane receptor protein serine/threonine kinase binding	-	pfam04564 U-box | pfam13445 zf-RING_LisH | pfam11789 zf-Nse | pfam00097 zf-C3HC4	-	-	-	-	-	-	-	extracellular	chloroplast	nuclear	49390|Coffea canephora	Coffea	Rubiaceae	Gentianales	-	Streptophyta	Viridiplantae	Eukaryota
TRINITY_DN522_c0_g1_i1	345	gi|565352967|ref|XP_006343408.1| PREDICTED: cysteine-rich receptor-like protein kinase 10-like	68	2.44e-26	125.727	GO:0006979 response to oxidative stress | GO:0046777 protein autophosphorylation | GO:0071215 cellular response to abscisic acid stimulus | GO:0034613 cellular protein localization | GO:0048544 recognition of pollen | GO:0009816 defense response to bacterium, incompatible interaction	GO:0005829 cytosol | GO:0009506 plasmodesma | GO:0016023 cytoplasmic membrane-bounded vesicle | GO:0005773 vacuole | GO:0005634 nucleus	GO:0004674 protein serine/threonine kinase activity | GO:0031625 ubiquitin protein ligase binding | GO:0005524 ATP binding	-	-	-	-	-	-	-	-	-	mitochondria	chloroplast	mitochondria	4113|Solanum tuberosum	Solanum	Solanaceae	Solanales	-	Streptophyta	Viridiplantae	Eukaryota
TRINITY_DN573_c0_g1_i1	354	gi|147792354|emb|CAN65767.1| hypothetical protein VITISV_043093	61	3.82e-30	137.841	GO:0010093 specification of floral organ identity | GO:0006200 ATP catabolic process	GO:0005829 cytosol	GO:0008026 ATP-dependent helicase activity | GO:0003676 nucleic acid binding | GO:0005524 ATP binding	-	pfam00271 Helicase_C	-	-	-	-	-	-	-	extracellular	chloroplast	cytosol	29760|Vitis vinifera	Vitis	Vitaceae	Vitales	-	Streptophyta	Viridiplantae	Eukaryota
TRINITY_DN575_c0_g1_i1	309	gi|661890558|emb|CDP06055.1| unnamed protein product	100	5.66e-40	167.005	GO:0055085 transmembrane transport	GO:0016021 integral to membrane	GO:0046983 protein dimerization activity | GO:0003677 DNA binding | GO:0022857 transmembrane transporter activity	-	pfam05699 Dimer_Tnp_hAT	-	-	-	-	-	-	-	plasma membrane	chloroplast	mitochondria	49390|Coffea canephora	Coffea	Rubiaceae	Gentianales	-	Streptophyta	Viridiplantae	Eukaryota
TRINITY_DN524_c0_g1_i1	443	gi|937630198|gb|ALI88692.1| sucrose transporter 1	48	5.66e-17	96.5629	GO:0055085 transmembrane transport | GO:0048316 seed development | GO:0015878 biotin transport | GO:0015770 sucrose transport | GO:0005985 sucrose metabolic process | GO:0009846 pollen germination | GO:0009624 response to nematode	GO:0009506 plasmodesma | GO:0005887 integral to plasma membrane | GO:0005773 vacuole	GO:0015225 biotin transporter activity | GO:0008506 sucrose:hydrogen symporter activity	-	-	-	-	-	-	-	-	-	mitochondria	nuclear	mitochondria	46066|Orobanche ramosa	Orobanche	Orobanchaceae	Lamiales	-	Streptophyta	Viridiplantae	Eukaryota
TRINITY_DN527_c0_g1_i1	603	gi|604332119|gb|EYU36870.1| hypothetical protein MIMGU_mgv1a001096mg	127	1.82e-55	218.155	GO:0006629 lipid metabolic process | GO:0090305 nucleic acid phosphodiester bond hydrolysis | GO:0006281 DNA repair	GO:0005886 plasma membrane | GO:0005634 nucleus | GO:0005829 cytosol	GO:0004519 endonuclease activity | GO:0003677 DNA binding | GO:0005515 protein binding | GO:0004806 triglyceride lipase activity	-	-	-	-	-	-	-	-	-	nuclear	nuclear	nuclear	4155|Erythranthe guttata	Erythranthe	Phrymaceae	Lamiales	-	Streptophyta	Viridiplantae	Eukaryota
TRINITY_DN528_c0_g1_i1	263	-	-	-	-	-	-	-	-	-	-	-	-	-	-	-	-	cytosol	chloroplast	nuclear	-	-	-	-	-	-	-	-
TRINITY_DN529_c0_g1_i1	227	gi|255577246|ref|XP_002529505.1| conserved hypothetical protein	74	1.02e-23	114.959	GO:0016192 vesicle-mediated transport | GO:0006886 intracellular protein transport	GO:0030117 membrane coat	-	-	-	-	-	-	-	-	-	-	extracellular	chloroplast	extracellular	3988|Ricinus communis	Ricinus	Euphorbiaceae	Malpighiales	-	Streptophyta	Viridiplantae	Eukaryota
TRINITY_DN531_c0_g1_i1	434	gi|565398283|ref|XP_006364706.1| PREDICTED: purine permease 3-like	126	4.22e-48	194.375	GO:0010184 cytokinin transport | GO:0015860 purine nucleoside transport | GO:0006863 purine base transport	GO:0016021 integral to membrane | GO:0009536 plastid	GO:0015211 purine nucleoside transmembrane transporter activity | GO:0005345 purine base transmembrane transporter activity	-	-	3	i 21-43 o 53-75 i 94-116 o	-	-	-	-	-	cytosol	extracellular	plasma membrane	4113|Solanum tuberosum	Solanum	Solanaceae	Solanales	-	Streptophyta	Viridiplantae	Eukaryota
TRINITY_DN536_c0_g1_i1	356	gi|727615815|ref|XP_010479826.1| PREDICTED: nucleolar GTP-binding protein 2-like	62	1.33e-10	75.475	GO:0006184 GTP catabolic process | GO:0042254 ribosome biogenesis	GO:0005730 nucleolus	GO:0003924 GTPase activity | GO:0005525 GTP binding	-	-	-	-	-	-	-	-	-	-	-	-	90675|Camelina sativa	Camelina	Brassicaceae	Brassicales	-	Streptophyta	Viridiplantae	Eukaryota
TRINITY_DN577_c0_g1_i1	335	-	-	-	-	-	-	-	-	-	1	i 5-27 o	-	-	-	-	-	extracellular	extracellular	extracellular	-	-	-	-	-	-	-	-
TRINITY_DN537_c0_g1_i1	463	gi|661889522|emb|CDP07109.1| unnamed protein product	131	6.45e-73	267.061	GO:0009944 polarity specification of adaxial/abaxial axis | GO:0009880 embryonic pattern specification | GO:0010075 regulation of meristem growth | GO:0010087 phloem or xylem histogenesis | GO:0009965 leaf morphogenesis | GO:0010072 primary shoot apical meristem specification | GO:0006355 regulation of transcription, DNA-dependent | GO:0010051 xylem and phloem pattern formation | GO:0009956 radia…	GO:0005634 nucleus	GO:0008289 lipid binding | GO:0043565 sequence-specific DNA binding | GO:0003700 sequence-specific DNA binding transcription factor activity	-	-	-	-	-	-	-	-	-	cytosol_nuclear	nuclear	nuclear	49390|Coffea canephora	Coffea	Rubiaceae	Gentianales	-	Streptophyta	Viridiplantae	Eukaryota
TRINITY_DN538_c0_g1_i1	533	gi|661890951|emb|CDP05528.1| unnamed protein product	124	5.02e-61	234.307	GO:0016036 cellular response to phosphate starvation | GO:0071329 cellular response to sucrose stimulus | GO:0048831 regulation of shoot development | GO:0009414 response to water deprivation | GO:0033500 carbohydrate homeostasis | GO:0023014 signal transduction via phosphorylation event | GO:0009736 cytokinin mediated signaling pathway | GO:0042742 defense response to bacterium | GO:0048509 regu…	GO:0016020 membrane | GO:0005783 endoplasmic reticulum	GO:0005034 osmosensor activity | GO:0043424 protein histidine kinase binding | GO:0000155 two-component sensor activity | GO:0019955 cytokine binding | GO:0009885 transmembrane histidine kinase cytokinin receptor activity | GO:0000156 two-component response regulator activity | GO:0005524 ATP binding	2.7.13.3	pfam02518 HATPase_c	-	-	-	-	SignalP-noTM	17 - 18	-	extracellular	chloroplast	extracellular	49390|Coffea canephora	Coffea	Rubiaceae	Gentianales	-	Streptophyta	Viridiplantae	Eukaryota
TRINITY_DN542_c0_g1_i1	314	gi|527188611|gb|EPS60611.1| hypothetical protein M569_14192, partial	104	1.53e-43	177.774	GO:0046777 protein autophosphorylation | GO:0006813 potassium ion transport | GO:0010155 regulation of proton transport	GO:0016021 integral to membrane | GO:0009507 chloroplast | GO:0005886 plasma membrane	GO:0015386 potassium:hydrogen antiporter activity	-	-	-	-	-	-	-	-	-	mitochondria	chloroplast	mitochondria	192259|Genlisea aurea	Genlisea	Lentibulariaceae	Lamiales	-	Streptophyta	Viridiplantae	Eukaryota
TRINITY_DN541_c0_g1_i1	257	gi|720073853|ref|XP_010278840.1| PREDICTED: cell division cycle 20.2, cofactor of APC complex-like	85	6.27e-50	193.477	GO:0051301 cell division	GO:0033597 mitotic checkpoint complex	GO:0019900 kinase binding	-	pfam00400 WD40	-	-	-	-	-	-	-	mitochondria	nuclear	nuclear	4432|Nelumbo nucifera	Nelumbo	Nelumbonaceae	Proteales	-	Streptophyta	Viridiplantae	Eukaryota
TRINITY_DN539_c0_g1_i1	415	gi|661879548|emb|CDP16621.1| unnamed protein product	105	7.68e-60	228.474	GO:0009850 auxin metabolic process | GO:0016567 protein ubiquitination | GO:0080148 negative regulation of response to water deprivation | GO:0009690 cytokinin metabolic process	GO:0016023 cytoplasmic membrane-bounded vesicle | GO:0005634 nucleus | GO:0005886 plasma membrane	GO:0008270 zinc ion binding | GO:0004842 ubiquitin-protein ligase activity	-	pfam10203 Pet191_N	-	-	-	-	-	-	-	mitochondria	cytosol	cytosol_nuclear	49390|Coffea canephora	Coffea	Rubiaceae	Gentianales	-	Streptophyta	Viridiplantae	Eukaryota
TRINITY_DN576_c0_g1_i1	299	-	-	-	-	-	-	-	-	-	-	-	-	-	-	-	-	-	-	-	-	-	-	-	-	-	-	-
TRINITY_DN547_c0_g1_i1	456	gi|661882159|emb|CDP14135.1| unnamed protein product	147	2.07e-47	192.58	GO:0009407 toxin catabolic process | GO:0010583 response to cyclopentenone | GO:0051707 response to other organism | GO:0009723 response to ethylene stimulus	GO:0005829 cytosol	GO:0080043 quercetin 3-O-glucosyltransferase activity | GO:0080044 quercetin 7-O-glucosyltransferase activity	-	-	-	-	-	-	-	-	-	cytosol	cytosol_nuclear	nuclear	49390|Coffea canephora	Coffea	Rubiaceae	Gentianales	-	Streptophyta	Viridiplantae	Eukaryota
TRINITY_DN543_c0_g1_i1	354	gi|848848326|ref|XP_012844081.1| PREDICTED: NAD(P)H-quinone oxidoreductase subunit N, chloroplastic	83	1.11e-45	185.401	GO:0006098 pentose-phosphate shunt | GO:0016117 carotenoid biosynthetic process | GO:0043085 positive regulation of catalytic activity | GO:0019252 starch biosynthetic process | GO:0010207 photosystem II assembly | GO:0000023 maltose metabolic process | GO:0016556 mRNA modification | GO:0010258 NADH dehydrogenase complex (plastoquinone) assembly | GO:0009817 defense response to fungus, incompatib…	GO:0009941 chloroplast envelope | GO:0010598 NAD(P)H dehydrogenase complex (plastoquinone) | GO:0009535 chloroplast thylakoid membrane | GO:0005739 mitochondrion	GO:0016655 oxidoreductase activity, acting on NADH or NADPH, quinone or similar compound as acceptor	-	pfam11909 NdhN	-	-	-	-	-	-	-	cytosol	cytosol	cytosol_mitochondria	4155|Erythranthe guttata	Erythranthe	Phrymaceae	Lamiales	-	Streptophyta	Viridiplantae	Eukaryota
TRINITY_DN548_c0_g1_i1	299	gi|661877370|emb|CDP18780.1| unnamed protein product	71	9.35e-36	153.994	-	-	GO:0008270 zinc ion binding	-	-	-	-	-	-	-	-	-	cytosol_nuclear	nuclear	cytosol_nuclear	49390|Coffea canephora	Coffea	Rubiaceae	Gentianales	-	Streptophyta	Viridiplantae	Eukaryota
TRINITY_DN546_c0_g1_i1	534	gi|661892139|emb|CDP04365.1| unnamed protein product	171	2.44e-106	377.884	GO:0009423 chorismate biosynthetic process | GO:0033587 shikimate biosynthetic process | GO:0009073 aromatic amino acid family biosynthetic process	GO:0005730 nucleolus | GO:0009570 chloroplast stroma	GO:0004107 chorismate synthase activity	4.2.3.5	pfam01264 Chorismate_synt	-	-	-	-	-	-	-	cytosol	cytosol	cytosol_nuclear	49390|Coffea canephora	Coffea	Rubiaceae	Gentianales	-	Streptophyta	Viridiplantae	Eukaryota
TRINITY_DN549_c0_g1_i1	280	gi|661887439|emb|CDP09219.1| unnamed protein product	83	5.97e-41	168.8	GO:0016311 dephosphorylation | GO:0046835 carbohydrate phosphorylation | GO:0006002 fructose 6-phosphate metabolic process | GO:0043609 regulation of carbon utilization | GO:0006003 fructose 2,6-bisphosphate metabolic process | GO:0006000 fructose metabolic process	GO:0005829 cytosol	GO:0003873 6-phosphofructo-2-kinase activity | GO:0004331 fructose-2,6-bisphosphate 2-phosphatase activity | GO:0005524 ATP binding | GO:2001070 starch binding	-	-	-	-	-	-	-	-	-	nuclear	nuclear_plasma membrane	nuclear	49390|Coffea canephora	Coffea	Rubiaceae	Gentianales	-	Streptophyta	Viridiplantae	Eukaryota
TRINITY_DN550_c0_g1_i1	277	gi|566153688|ref|XP_006370099.1| hypothetical protein POPTR_0001s39510g	37	9.7e-15	88.038	-	-	-	-	-	-	-	-	-	-	-	-	-	-	-	3694|Populus trichocarpa	Populus	Salicaceae	Malpighiales	-	Streptophyta	Viridiplantae	Eukaryota
TRINITY_DN551_c0_g1_i1	253	-	-	-	-	-	-	-	-	-	-	-	-	-	-	-	-	-	-	-	-	-	-	-	-	-	-	-
TRINITY_DN553_c0_g1_i1	319	gi|697137282|ref|XP_009622736.1| PREDICTED: dolichyl-diphosphooligosaccharide--protein glycosyltransferase 48 kDa subunit	76	4.58e-41	170.595	GO:0001510 RNA methylation | GO:0009664 plant-type cell wall organization | GO:0009826 unidimensional cell growth | GO:0030244 cellulose biosynthetic process | GO:0048193 Golgi vesicle transport | GO:0042545 cell wall modification | GO:0018279 protein N-linked glycosylation via asparagine	GO:0005774 vacuolar membrane | GO:0009505 plant-type cell wall | GO:0005576 extracellular region | GO:0005794 Golgi apparatus | GO:0005730 nucleolus | GO:0009506 plasmodesma | GO:0008250 oligosaccharyltransferase complex	GO:0004579 dolichyl-diphosphooligosaccharide-protein glycotransferase activity	-	-	1	o 52-74 i	-	-	-	-	-	cytosol	nuclear	nuclear	4098|Nicotiana tomentosiformis	Nicotiana	Solanaceae	Solanales	-	Streptophyta	Viridiplantae	Eukaryota
TRINITY_DN554_c0_g1_i1	286	gi|661892613|emb|CDP03771.1| unnamed protein product	87	1.07e-42	174.184	GO:0006066 alcohol metabolic process | GO:0055114 oxidation-reduction process	GO:0016020 membrane | GO:0005783 endoplasmic reticulum | GO:0009536 plastid	GO:0050660 flavin adenine dinucleotide binding | GO:0046577 long-chain-alcohol oxidase activity	-	-	-	-	-	-	-	-	-	extracellular	cytosol	extracellular	49390|Coffea canephora	Coffea	Rubiaceae	Gentianales	-	Streptophyta	Viridiplantae	Eukaryota
TRINITY_DN557_c0_g1_i1	320	gi|604345875|gb|EYU44372.1| hypothetical protein MIMGU_mgv1a011096mg	32	3.52e-08	67.3988	GO:0008152 metabolic process	-	GO:0003824 catalytic activity	-	-	-	-	-	-	-	-	-	mitochondria	chloroplast	extracellular	4155|Erythranthe guttata	Erythranthe	Phrymaceae	Lamiales	-	Streptophyta	Viridiplantae	Eukaryota
TRINITY_DN556_c0_g1_i1	620	gi|658004994|ref|XP_008337635.1| PREDICTED: probable caffeoyl-CoA O-methyltransferase At4g26220	205	1.55e-71	266.163	GO:0032259 methylation | GO:0015074 DNA integration	GO:0005829 cytosol	GO:0042409 caffeoyl-CoA O-methyltransferase activity | GO:0046872 metal ion binding | GO:0003676 nucleic acid binding	-	pfam01596 Methyltransf_3 | pfam13578 Methyltransf_24 | pfam13847 Methyltransf_31	-	-	-	-	-	-	-	cytosol	cytosol	cytosol	3750|Malus domestica	Malus	Rosaceae	Rosales	-	Streptophyta	Viridiplantae	Eukaryota
TRINITY_DN559_c0_g1_i1	282	gi|661884642|emb|CDP11708.1| unnamed protein product	56	2.1e-26	124.83	GO:0009451 RNA modification	GO:0009507 chloroplast	-	-	-	-	-	-	-	-	-	-	extracellular	cytosol	cytoskeleton	49390|Coffea canephora	Coffea	Rubiaceae	Gentianales	-	Streptophyta	Viridiplantae	Eukaryota
TRINITY_DN558_c0_g1_i1	514	-	-	-	-	-	-	-	-	-	-	-	-	-	-	-	-	cytosol	cytosol	cytosol_nuclear	-	-	-	-	-	-	-	-
TRINITY_DN585_c0_g1_i1	352	gi|661888329|emb|CDP08062.1| unnamed protein product	80	5.18e-31	140.533	GO:0009718 anthocyanin biosynthetic process | GO:0009855 determination of bilateral symmetry | GO:0009744 response to sucrose stimulus | GO:0010224 response to UV-B | GO:0010014 meristem initiation | GO:0010073 meristem maintenance | GO:0051016 barbed-end actin filament capping	GO:0009524 phragmoplast | GO:0005618 cell wall | GO:0005730 nucleolus | GO:0005819 spindle | GO:0016021 integral to membrane | GO:0005886 plasma membrane	GO:0051015 actin filament binding	-	-	-	-	-	-	-	-	-	cytosol	nuclear	nuclear	49390|Coffea canephora	Coffea	Rubiaceae	Gentianales	-	Streptophyta	Viridiplantae	Eukaryota
TRINITY_DN560_c0_g1_i1	307	gi|148807168|gb|ABR13294.1| putative 40S ribosomal protein S8	60	2.05e-30	137.841	GO:0001510 RNA methylation | GO:0000462 maturation of SSU-rRNA from tricistronic rRNA transcript (SSU-rRNA, 5.8S rRNA, LSU-rRNA) | GO:0006414 translational elongation	GO:0005618 cell wall | GO:0005730 nucleolus | GO:0009506 plasmodesma | GO:0022627 cytosolic small ribosomal subunit | GO:0033009 nucleomorph | GO:0009507 chloroplast | GO:0005794 Golgi apparatus | GO:0005886 plasma membrane	GO:0003735 structural constituent of ribosome	-	-	-	-	-	-	-	-	-	cytosol_nuclear	chloroplast	extracellular	3755|Prunus dulcis	Prunus	Rosaceae	Rosales	-	Streptophyta	Viridiplantae	Eukaryota
TRINITY_DN563_c0_g1_i1	418	gi|802633454|ref|XP_012077483.1| PREDICTED: preprotein translocase subunit SCY1, chloroplastic isoform X1	107	8.95e-45	184.055	GO:0015031 protein transport	GO:0016021 integral to membrane	-	-	-	2	o 51-73 i 86-108 o	-	-	SignalP-noTM	18 - 19	-	extracellular	chloroplast	extracellular	180498|Jatropha curcas	Jatropha	Euphorbiaceae	Malpighiales	-	Streptophyta	Viridiplantae	Eukaryota
TRINITY_DN584_c0_g1_i1	278	gi|848892208|ref|XP_012846196.1| PREDICTED: putative late blight resistance protein homolog R1B-17	84	5.67e-21	107.78	GO:0006915 apoptotic process | GO:0006952 defense response	-	GO:0043531 ADP binding | GO:0005524 ATP binding	-	-	-	-	-	-	-	-	-	cytosol	mitochondria	nuclear	4155|Erythranthe guttata	Erythranthe	Phrymaceae	Lamiales	-	Streptophyta	Viridiplantae	Eukaryota
TRINITY_DN564_c0_g1_i1	264	-	-	-	-	-	-	-	-	-	-	-	-	-	-	-	-	-	-	-	-	-	-	-	-	-	-	-
TRINITY_DN555_c0_g1_i1	678	gi|565347451|ref|XP_006340740.1| PREDICTED: ferredoxin--NADP reductase, leaf-type isozyme, chloroplastic-like	224	1.91e-134	471.209	GO:0009697 salicylic acid biosynthetic process | GO:0009853 photorespiration | GO:0010363 regulation of plant-type hypersensitive response | GO:0019761 glucosinolate biosynthetic process | GO:0010200 response to chitin | GO:0031348 negative regulation of defense response | GO:0006098 pentose-phosphate shunt | GO:0009867 jasmonic acid mediated signaling pathway | GO:0006364 rRNA processing | GO:00…	GO:0031977 thylakoid lumen | GO:0009570 chloroplast stroma | GO:0005829 cytosol | GO:0009941 chloroplast envelope | GO:0048046 apoplast | GO:0009535 chloroplast thylakoid membrane	GO:0005507 copper ion binding | GO:0008266 poly(U) RNA binding | GO:0045157 electron transporter, transferring electrons within the noncyclic electron transport pathway of photosynthesis activity | GO:0003959 NADPH dehydrogenase activity | GO:0005515 protein binding | GO:0045156 electron transporter, transferring electrons within the cyclic electron transport pathway of photosynthesis activity | …	-	-	1	o 193-212 i	-	-	-	-	-	mitochondria	chloroplast	mitochondria	4113|Solanum tuberosum	Solanum	Solanaceae	Solanales	-	Streptophyta	Viridiplantae	Eukaryota
TRINITY_DN567_c0_g1_i1	202	gi|566200369|ref|XP_006376109.1| hypothetical protein POPTR_0013s09680g	55	7.37e-23	111.369	GO:0007010 cytoskeleton organization | GO:0006094 gluconeogenesis | GO:0000741 karyogamy | GO:0000059 protein import into nucleus, docking | GO:0000911 cytokinesis by cell plate formation | GO:0010498 proteasomal protein catabolic process | GO:0006611 protein export from nucleus | GO:0009560 embryo sac egg cell differentiation | GO:0009846 pollen germination | GO:0009555 pollen development | GO:0…	GO:0005829 cytosol | GO:0005643 nuclear pore | GO:0009506 plasmodesma	GO:0008565 protein transporter activity | GO:0008536 Ran GTPase binding | GO:0022891 substrate-specific transmembrane transporter activity | GO:0004872 receptor activity	-	-	1	o 43-65 i	-	-	-	-	-	extracellular	cytosol	mitochondria	3694|Populus trichocarpa	Populus	Salicaceae	Malpighiales	-	Streptophyta	Viridiplantae	Eukaryota
TRINITY_DN568_c0_g1_i1	223	-	-	-	-	-	-	-	-	-	-	-	-	-	-	-	-	mitochondria	chloroplast	mitochondria	-	-	-	-	-	-	-	-
TRINITY_DN565_c0_g1_i1	387	gi|661881338|emb|CDP15085.1| unnamed protein product	100	5.33e-55	213.668	GO:0034599 cellular response to oxidative stress | GO:0006464 protein modification process | GO:0009416 response to light stimulus | GO:0030091 protein repair | GO:0055114 oxidation-reduction process | GO:0080167 response to karrikin	GO:0009941 chloroplast envelope | GO:0005739 mitochondrion	GO:0008113 peptide-methionine-(S)-S-oxide reductase activity | GO:0033744 L-methionine-(S)-S-oxide reductase activity	1.8.4.11	pfam01625 PMSR	-	-	-	-	-	-	-	cytosol_nuclear	chloroplast	cytosol_nuclear	49390|Coffea canephora	Coffea	Rubiaceae	Gentianales	-	Streptophyta	Viridiplantae	Eukaryota
TRINITY_DN591_c0_g1_i1	235	gi|661883172|emb|CDP13380.1| unnamed protein product	49	9.91e-22	109.126	-	GO:0016023 cytoplasmic membrane-bounded vesicle | GO:0009507 chloroplast	-	-	-	-	-	-	-	-	-	-	extracellular	nuclear	mitochondria	49390|Coffea canephora	Coffea	Rubiaceae	Gentianales	-	Streptophyta	Viridiplantae	Eukaryota
TRINITY_DN570_c0_g1_i2	425	gi|255551155|ref|XP_002516625.1| conserved hypothetical protein	52	1.29e-15	92.0761	-	-	-	-	-	-	-	-	-	-	-	-	cytosol_nuclear	cytosol	cytosol_nuclear	3988|Ricinus communis	Ricinus	Euphorbiaceae	Malpighiales	-	Streptophyta	Viridiplantae	Eukaryota
TRINITY_DN566_c0_g1_i1	450	gi|697118728|ref|XP_009613301.1| PREDICTED: uncharacterized protein LOC104106458	134	2.29e-78	285.008	GO:0009299 mRNA transcription | GO:0009416 response to light stimulus	GO:0031351 integral to plastid membrane | GO:0009535 chloroplast thylakoid membrane | GO:0005576 extracellular region	-	-	pfam03080 DUF239	-	-	-	-	-	-	-	cytosol	chloroplast	cytosol	4098|Nicotiana tomentosiformis	Nicotiana	Solanaceae	Solanales	-	Streptophyta	Viridiplantae	Eukaryota
TRINITY_DN572_c0_g1_i1	467	gi|747070297|ref|XP_011081963.1| PREDICTED: pleiotropic drug resistance protein 1-like	135	8.22e-65	244.178	GO:0010193 response to ozone | GO:0006200 ATP catabolic process | GO:0015692 lead ion transport | GO:0080168 abscisic acid transport	GO:0016021 integral to membrane	GO:0005524 ATP binding | GO:0016887 ATPase activity	-	pfam08370 PDR_assoc	3	o 10-32 i 39-58 o 90-112 i	-	-	-	-	-	extracellular	extracellular	extracellular	4182|Sesamum indicum	Sesamum	Pedaliaceae	Lamiales	-	Streptophyta	Viridiplantae	Eukaryota
TRINITY_DN574_c0_g1_i1	214	gi|661887756|emb|CDP08887.1| unnamed protein product	62	1.95e-23	113.613	GO:0008152 metabolic process	-	GO:0016874 ligase activity	-	-	-	-	-	-	-	-	-	-	-	-	49390|Coffea canephora	Coffea	Rubiaceae	Gentianales	-	Streptophyta	Viridiplantae	Eukaryota
TRINITY_DN578_c0_g1_i1	519	gi|802585181|ref|XP_012070287.1| PREDICTED: DNA-binding protein SMUBP-2	170	2.76e-97	347.823	GO:0051260 protein homooligomerization | GO:0008152 metabolic process	GO:0009941 chloroplast envelope | GO:0032797 SMN complex | GO:0009570 chloroplast stroma | GO:0005634 nucleus	GO:0008270 zinc ion binding | GO:0043022 ribosome binding | GO:0003677 DNA binding | GO:0032575 ATP-dependent 5'-3' RNA helicase activity | GO:0005524 ATP binding | GO:0043141 ATP-dependent 5'-3' DNA helicase activity | GO:0008134 transcription factor binding | GO:0000049 tRNA binding	-	pfam13604 AAA_30	-	-	-	-	-	-	-	cytosol	nuclear	cytoskeleton	180498|Jatropha curcas	Jatropha	Euphorbiaceae	Malpighiales	-	Streptophyta	Viridiplantae	Eukaryota
TRINITY_DN587_c0_g1_i1	478	gi|661879406|emb|CDP16866.1| unnamed protein product	154	2.29e-83	301.609	GO:0043247 telomere maintenance in response to DNA damage | GO:0010332 response to gamma radiation | GO:0032504 multicellular organism reproduction | GO:0009888 tissue development | GO:0016926 protein desumoylation | GO:0045132 meiotic chromosome segregation | GO:0009887 organ morphogenesis | GO:0042138 meiotic DNA double-strand break formation | GO:0007062 sister chromatid cohesion | GO:0007129 …	GO:0005739 mitochondrion | GO:0005886 plasma membrane	GO:0005524 ATP binding | GO:0016887 ATPase activity	-	-	-	-	-	-	-	-	-	cytosol	cytosol	cytosol	49390|Coffea canephora	Coffea	Rubiaceae	Gentianales	-	Streptophyta	Viridiplantae	Eukaryota
TRINITY_DN586_c0_g1_i1	683	gi|661891273|emb|CDP05155.1| unnamed protein product	60	2.46e-10	75.9237	-	-	-	-	-	-	-	-	-	-	-	-	mitochondria	chloroplast	mitochondria	49390|Coffea canephora	Coffea	Rubiaceae	Gentianales	-	Streptophyta	Viridiplantae	Eukaryota
TRINITY_DN589_c0_g1_i1	459	gi|970042703|ref|XP_015082744.1| PREDICTED: uncharacterized protein LOC107026329	133	3.78e-43	179.568	-	GO:0005634 nucleus	-	-	-	-	-	-	-	-	-	-	cytosol_nuclear	nuclear	nuclear	28526|Solanum pennellii	Solanum	Solanaceae	Solanales	-	Streptophyta	Viridiplantae	Eukaryota
TRINITY_DN592_c0_g1_i1	408	gi|661881933|emb|CDP14410.1| unnamed protein product	60	2.03e-26	126.624	-	-	GO:0003676 nucleic acid binding | GO:0000166 nucleotide binding	-	-	-	-	-	-	-	-	-	nuclear	nuclear	nuclear	49390|Coffea canephora	Coffea	Rubiaceae	Gentianales	-	Streptophyta	Viridiplantae	Eukaryota
TRINITY_DN594_c0_g1_i1	219	-	-	-	-	-	-	-	-	-	-	-	-	-	-	-	-	-	-	-	-	-	-	-	-	-	-	-
TRINITY_DN593_c0_g1_i1	542	gi|161579976|gb|ABN10955.2| auxin response factor 8	83	1.25e-37	162.967	GO:0009734 auxin mediated signaling pathway | GO:0009908 flower development | GO:0006355 regulation of transcription, DNA-dependent	GO:0005634 nucleus	GO:0003677 DNA binding | GO:0046983 protein dimerization activity	-	-	-	-	-	-	-	-	-	mitochondria	chloroplast	mitochondria	35883|Ipomoea nil	Ipomoea	Convolvulaceae	Solanales	-	Streptophyta	Viridiplantae	Eukaryota
TRINITY_DN699_c0_g1_i2	326	-	-	-	-	-	-	-	-	-	-	-	-	-	-	-	-	-	-	-	-	-	-	-	-	-	-	-
TRINITY_DN605_c0_g1_i1	261	gi|747042313|ref|XP_011077765.1| PREDICTED: uncharacterized N-acetyltransferase ycf52	60	1.62e-29	133.803	GO:0019684 photosynthesis, light reaction	GO:0009507 chloroplast	GO:0008080 N-acetyltransferase activity	-	pfam00583 Acetyltransf_1	-	-	-	-	-	-	-	mitochondria	cytosol	cytosol	4182|Sesamum indicum	Sesamum	Pedaliaceae	Lamiales	-	Streptophyta	Viridiplantae	Eukaryota
TRINITY_DN626_c0_g1_i1	318	gi|255568659|ref|XP_002525303.1| phytosulfokines precursor, putative	71	4.39e-12	79.9618	GO:0008283 cell proliferation	GO:0005576 extracellular region	GO:0008083 growth factor activity	-	pfam06404 PSK	2	i 2-21 o 31-50 i	-	-	SignalP-TM	19 - 20	-	extracellular	extracellular	plasma membrane	3988|Ricinus communis	Ricinus	Euphorbiaceae	Malpighiales	-	Streptophyta	Viridiplantae	Eukaryota
TRINITY_DN610_c0_g1_i1	332	gi|661893986|emb|CDP02427.1| unnamed protein product	21	0.00503	50.7977	-	-	-	-	-	-	-	-	-	-	-	-	cytosol_nuclear	nuclear	nuclear	49390|Coffea canephora	Coffea	Rubiaceae	Gentianales	-	Streptophyta	Viridiplantae	Eukaryota
TRINITY_DN700_c0_g1_i1	365	gi|697099858|ref|XP_009588295.1| PREDICTED: zinc finger CCCH domain-containing protein 58	93	9.95e-56	215.014	GO:0017148 negative regulation of translation	GO:0005829 cytosol	GO:0046872 metal ion binding | GO:0010313 phytochrome binding | GO:0048027 mRNA 5'-UTR binding	-	pfam00642 zf-CCCH	-	-	-	-	-	-	-	extracellular	chloroplast	mitochondria	4098|Nicotiana tomentosiformis	Nicotiana	Solanaceae	Solanales	-	Streptophyta	Viridiplantae	Eukaryota
TRINITY_DN698_c0_g1_i1	335	gi|661894904|emb|CDP01903.1| unnamed protein product	111	2.42e-59	223.988	GO:0015074 DNA integration	GO:0005634 nucleus | GO:0005829 cytosol	GO:0016773 phosphotransferase activity, alcohol group as acceptor | GO:0003676 nucleic acid binding	-	-	-	-	-	-	-	-	-	cytosol	chloroplast	nuclear	49390|Coffea canephora	Coffea	Rubiaceae	Gentianales	-	Streptophyta	Viridiplantae	Eukaryota
TRINITY_DN697_c0_g1_i1	425	gi|661892592|emb|CDP03750.1| unnamed protein product	109	4.41e-27	128.868	GO:0006353 transcription termination, DNA-dependent | GO:0010239 chloroplast mRNA processing | GO:0009737 response to abscisic acid stimulus	GO:0009507 chloroplast	GO:0019843 rRNA binding | GO:0043621 protein self-association	-	-	1	o 113-135 i	-	-	-	-	-	mitochondria	cytosol	nuclear	49390|Coffea canephora	Coffea	Rubiaceae	Gentianales	-	Streptophyta	Viridiplantae	Eukaryota
TRINITY_DN691_c0_g1_i1	413	gi|848885269|ref|XP_012842885.1| PREDICTED: eukaryotic translation initiation factor isoform 4E-2-like	54	2.13e-19	104.19	GO:0006413 translational initiation | GO:0050687 negative regulation of defense response to virus	GO:0005829 cytosol | GO:0005634 nucleus	GO:0003743 translation initiation factor activity	-	-	-	-	-	-	-	-	-	mitochondria	chloroplast	mitochondria	4155|Erythranthe guttata	Erythranthe	Phrymaceae	Lamiales	-	Streptophyta	Viridiplantae	Eukaryota
TRINITY_DN619_c0_g1_i1	208	gi|460411346|ref|XP_004251073.1| PREDICTED: OTU domain-containing protein 5-B-like	52	1.87e-25	119.446	GO:0016578 histone deubiquitination | GO:0045892 negative regulation of transcription, DNA-dependent	GO:0005739 mitochondrion | GO:0009536 plastid	GO:0042393 histone binding | GO:0031491 nucleosome binding	-	-	-	-	-	-	-	-	-	-	-	-	4081|Solanum lycopersicum	Solanum	Solanaceae	Solanales	-	Streptophyta	Viridiplantae	Eukaryota
TRINITY_DN629_c0_g1_i1	331	-	-	-	-	-	-	-	-	-	-	-	-	-	-	-	-	-	-	-	-	-	-	-	-	-	-	-
TRINITY_DN601_c0_g1_i1	225	-	-	-	-	-	-	-	-	-	-	-	-	-	SignalP-TM	17 - 18	-	extracellular	extracellular	mitochondria	-	-	-	-	-	-	-	-
TRINITY_DN603_c0_g1_i1	342	gi|566151052|ref|XP_002300156.2| hypothetical protein POPTR_0001s26030g	74	3.33e-27	128.419	GO:0006200 ATP catabolic process	GO:0009506 plasmodesma | GO:0005634 nucleus	GO:0008026 ATP-dependent helicase activity | GO:0003677 DNA binding | GO:0005524 ATP binding	-	-	-	-	-	-	-	-	-	cytosol	nuclear	cytosol_nuclear	3694|Populus trichocarpa	Populus	Salicaceae	Malpighiales	-	Streptophyta	Viridiplantae	Eukaryota
TRINITY_DN604_c0_g1_i1	212	gi|698461018|ref|XP_009781678.1| PREDICTED: uncharacterized protein LOC104230542	56	3.8e-17	94.3195	-	-	-	-	-	-	-	-	-	-	-	-	-	-	-	4096|Nicotiana sylvestris	Nicotiana	Solanaceae	Solanales	-	Streptophyta	Viridiplantae	Eukaryota
TRINITY_DN606_c0_g1_i1	306	gi|661899604|emb|CDO97598.1| unnamed protein product	99	1.22e-45	183.606	GO:0006200 ATP catabolic process	GO:0009536 plastid	GO:0003676 nucleic acid binding | GO:0008026 ATP-dependent helicase activity | GO:0005524 ATP binding	-	pfam00035 dsrm	-	-	-	-	-	-	-	cytosol	nuclear	mitochondria	49390|Coffea canephora	Coffea	Rubiaceae	Gentianales	-	Streptophyta	Viridiplantae	Eukaryota
TRINITY_DN673_c0_g1_i1	223	-	-	-	-	-	-	-	-	-	-	-	-	-	-	-	-	-	-	-	-	-	-	-	-	-	-	-
TRINITY_DN608_c0_g1_i1	306	-	-	-	-	-	-	-	-	-	-	-	-	-	-	-	-	-	-	-	-	-	-	-	-	-	-	-
TRINITY_DN609_c0_g1_i1	365	gi|147795953|emb|CAN60862.1| hypothetical protein VITISV_027789	56	9.28e-15	88.9354	GO:0006396 RNA processing	GO:0005634 nucleus	-	-	-	-	-	-	-	-	-	-	-	-	-	29760|Vitis vinifera	Vitis	Vitaceae	Vitales	-	Streptophyta	Viridiplantae	Eukaryota
TRINITY_DN607_c0_g1_i1	738	gi|702244502|ref|XP_010051475.1| PREDICTED: putative cyclin-D6-1	55	8.84e-17	97.0116	-	GO:0005634 nucleus	-	-	-	-	-	-	-	-	-	-	nuclear	nuclear	nuclear	71139|Eucalyptus grandis	Eucalyptus	Myrtaceae	Myrtales	-	Streptophyta	Viridiplantae	Eukaryota
TRINITY_DN612_c0_g1_i1	239	gi|255576042|ref|XP_002528916.1| conserved hypothetical protein	50	1.22e-14	87.1407	GO:0048208 COPII vesicle coating	GO:0000139 Golgi membrane	-	-	-	-	-	-	-	-	-	-	extracellular	endoplasmic reticulum	extracellular	3988|Ricinus communis	Ricinus	Euphorbiaceae	Malpighiales	-	Streptophyta	Viridiplantae	Eukaryota
TRINITY_DN615_c0_g1_i1	409	gi|661880479|emb|CDP15832.1| unnamed protein product	132	1.07e-48	195.721	GO:0006396 RNA processing | GO:0009651 response to salt stress | GO:0000079 regulation of cyclin-dependent protein kinase activity | GO:0006355 regulation of transcription, DNA-dependent	GO:0009506 plasmodesma	GO:0019901 protein kinase binding	-	-	-	-	-	-	-	-	-	cytosol_nuclear	chloroplast	cytosol_nuclear	49390|Coffea canephora	Coffea	Rubiaceae	Gentianales	-	Streptophyta	Viridiplantae	Eukaryota
TRINITY_DN616_c0_g1_i1	265	-	-	-	-	-	-	-	-	-	-	-	-	-	-	-	-	-	-	-	-	-	-	-	-	-	-	-
TRINITY_DN611_c0_g1_i1	627	-	-	-	-	-	-	-	-	-	-	-	-	-	-	-	-	mitochondria	nuclear	mitochondria	-	-	-	-	-	-	-	-
TRINITY_DN617_c0_g1_i1	282	-	-	-	-	-	-	-	-	-	-	-	-	-	-	-	-	-	-	-	-	-	-	-	-	-	-	-
TRINITY_DN618_c0_g1_i1	270	gi|823205073|ref|XP_012436680.1| PREDICTED: auxin response factor 8-like isoform X1	42	4.85e-16	92.0761	GO:0009723 response to ethylene stimulus | GO:0009734 auxin mediated signaling pathway | GO:0009908 flower development | GO:0006355 regulation of transcription, DNA-dependent | GO:0010311 lateral root formation | GO:0048366 leaf development	GO:0005634 nucleus	GO:0043565 sequence-specific DNA binding | GO:0046983 protein dimerization activity	-	-	-	-	-	-	-	-	-	extracellular	chloroplast	extracellular	29730|Gossypium raimondii	Gossypium	Malvaceae	Malvales	-	Streptophyta	Viridiplantae	Eukaryota
TRINITY_DN672_c0_g1_i1	472	gi|720056939|ref|XP_010273831.1| PREDICTED: subtilisin-like protease	136	1.7e-72	266.163	GO:0006508 proteolysis | GO:0043086 negative regulation of catalytic activity	GO:0016023 cytoplasmic membrane-bounded vesicle | GO:0005576 extracellular region	GO:0042802 identical protein binding | GO:0004252 serine-type endopeptidase activity	-	pfam02225 PA	-	-	-	-	-	-	-	mitochondria	chloroplast	mitochondria	4432|Nelumbo nucifera	Nelumbo	Nelumbonaceae	Proteales	-	Streptophyta	Viridiplantae	Eukaryota
TRINITY_DN620_c0_g1_i1	270	gi|326534320|dbj|BAJ89510.1| predicted protein, partial	89	4.3e-48	188.991	GO:0006814 sodium ion transport | GO:0015721 bile acid and bile salt transport | GO:0006849 plasma membrane pyruvate transport	GO:0016021 integral to membrane | GO:0009941 chloroplast envelope | GO:0009534 chloroplast thylakoid	GO:0050833 pyruvate transmembrane transporter activity | GO:0008508 bile acid:sodium symporter activity	-	-	2	i 35-57 o 67-89 i	-	-	-	-	-	plasma membrane	vacuolar membrane	extracellular	4513|Hordeum vulgare	Hordeum	Poaceae	Poales	Liliopsida	Streptophyta	Viridiplantae	Eukaryota
TRINITY_DN622_c0_g1_i1	506	gi|661882772|emb|CDP13775.1| unnamed protein product	74	6.55e-21	109.575	-	GO:0005774 vacuolar membrane | GO:0016023 cytoplasmic membrane-bounded vesicle	GO:0008289 lipid binding	-	-	-	-	-	-	-	-	-	extracellular	extracellular	extracellular	49390|Coffea canephora	Coffea	Rubiaceae	Gentianales	-	Streptophyta	Viridiplantae	Eukaryota
TRINITY_DN625_c0_g1_i1	357	gi|661894047|emb|CDP02488.1| unnamed protein product	117	1.51e-43	179.12	GO:0006355 regulation of transcription, DNA-dependent	GO:0005634 nucleus	GO:0003677 DNA binding	-	-	-	-	-	-	-	-	-	nuclear	nuclear	nuclear	49390|Coffea canephora	Coffea	Rubiaceae	Gentianales	-	Streptophyta	Viridiplantae	Eukaryota
TRINITY_DN624_c0_g1_i1	343	gi|224084704|ref|XP_002307392.1| phosphoglycerate mutase family protein	106	8.76e-33	145.918	GO:0046856 phosphatidylinositol dephosphorylation | GO:0006096 glycolysis | GO:0048765 root hair cell differentiation | GO:0010167 response to nitrate | GO:0009932 cell tip growth | GO:0006334 nucleosome assembly	GO:0009536 plastid | GO:0000786 nucleosome | GO:0005634 nucleus	GO:0046982 protein heterodimerization activity | GO:0003677 DNA binding | GO:0004619 phosphoglycerate mutase activity	-	-	-	-	-	-	-	-	-	-	-	-	3694|Populus trichocarpa	Populus	Salicaceae	Malpighiales	-	Streptophyta	Viridiplantae	Eukaryota
TRINITY_DN666_c0_g1_i1	456	gi|297792849|ref|XP_002864309.1| O-methyltransferase 1	90	1.01e-51	205.592	GO:0009809 lignin biosynthetic process | GO:0032259 methylation | GO:0051555 flavonol biosynthetic process	GO:0005737 cytoplasm | GO:0009506 plasmodesma | GO:0005886 plasma membrane | GO:0005634 nucleus	GO:0047763 caffeate O-methyltransferase activity | GO:0046983 protein dimerization activity | GO:0033799 myricetin 3'-O-methyltransferase activity | GO:0030755 quercetin 3-O-methyltransferase activity	-	-	-	-	-	-	-	-	-	extracellular	mitochondria	mitochondria	59689|Arabidopsis lyrata	Arabidopsis	Brassicaceae	Brassicales	-	Streptophyta	Viridiplantae	Eukaryota
TRINITY_DN669_c0_g1_i1	568	gi|661879065|emb|CDP17190.1| unnamed protein product	175	9.59e-102	362.629	GO:0016567 protein ubiquitination	-	GO:0004842 ubiquitin-protein ligase activity | GO:0008270 zinc ion binding	-	-	-	-	-	-	-	-	-	nuclear	nuclear	cytosol_nuclear	49390|Coffea canephora	Coffea	Rubiaceae	Gentianales	-	Streptophyta	Viridiplantae	Eukaryota
TRINITY_DN623_c0_g1_i1	525	gi|697149391|ref|XP_009628906.1| PREDICTED: uncharacterized protein LOC104119179	131	5.68e-49	197.964	GO:0030001 metal ion transport	-	GO:0046872 metal ion binding	-	pfam00403 HMA	-	-	-	-	-	-	-	cytosol	cytosol	cytosol	4098|Nicotiana tomentosiformis	Nicotiana	Solanaceae	Solanales	-	Streptophyta	Viridiplantae	Eukaryota
TRINITY_DN628_c0_g1_i1	351	gi|661894832|emb|CDP01831.1| unnamed protein product	84	9.88e-40	167.454	GO:0009611 response to wounding | GO:0008152 metabolic process | GO:0007568 aging | GO:0009753 response to jasmonic acid stimulus | GO:0006979 response to oxidative stress	GO:0005737 cytoplasm	GO:0004792 thiosulfate sulfurtransferase activity | GO:0005515 protein binding	-	pfam00581 Rhodanese	-	-	-	-	-	-	-	mitochondria	chloroplast	cytosol	49390|Coffea canephora	Coffea	Rubiaceae	Gentianales	-	Streptophyta	Viridiplantae	Eukaryota
TRINITY_DN630_c0_g1_i1	263	gi|731404990|ref|XP_010655630.1| PREDICTED: protein lingerer-like	83	2.38e-18	99.255	-	-	-	-	-	-	-	-	-	-	-	-	nuclear	nuclear	nuclear	29760|Vitis vinifera	Vitis	Vitaceae	Vitales	-	Streptophyta	Viridiplantae	Eukaryota
TRINITY_DN694_c0_g1_i1	215	gi|565351625|ref|XP_006342756.1| PREDICTED: protein ALWAYS EARLY 3-like	46	2.21e-08	66.9502	-	-	-	-	-	-	-	-	-	-	-	-	-	-	-	4113|Solanum tuberosum	Solanum	Solanaceae	Solanales	-	Streptophyta	Viridiplantae	Eukaryota
TRINITY_DN633_c0_g1_i1	209	gi|568214351|ref|NP_001275147.1| phosphatidate cytidylyltransferase 1	69	1.61e-38	158.032	GO:0016024 CDP-diacylglycerol biosynthetic process	GO:0016021 integral to membrane | GO:0005783 endoplasmic reticulum	GO:0004605 phosphatidate cytidylyltransferase activity	-	-	1	o 13-35 i	-	-	-	-	-	extracellular	chloroplast	extracellular	4113|Solanum tuberosum	Solanum	Solanaceae	Solanales	-	Streptophyta	Viridiplantae	Eukaryota
TRINITY_DN635_c0_g1_i1	311	gi|697125397|ref|XP_009616719.1| PREDICTED: ethylene-responsive transcription factor RAP2-13-like	46	2.15e-06	61.566	-	-	-	-	-	-	-	-	-	-	-	-	-	-	-	4098|Nicotiana tomentosiformis	Nicotiana	Solanaceae	Solanales	-	Streptophyta	Viridiplantae	Eukaryota
TRINITY_DN636_c0_g1_i1	339	gi|731335149|ref|XP_010678585.1| PREDICTED: homeobox-leucine zipper protein HAT5-like	73	4.14e-34	149.956	GO:0045893 positive regulation of transcription, DNA-dependent | GO:0009414 response to water deprivation | GO:0048573 photoperiodism, flowering | GO:0048826 cotyledon morphogenesis | GO:0009744 response to sucrose stimulus | GO:0009733 response to auxin stimulus | GO:0048510 regulation of timing of transition from vegetative to reproductive phase | GO:0009637 response to blue light | GO:0030308 …	GO:0005634 nucleus	GO:0003700 sequence-specific DNA binding transcription factor activity | GO:0000976 transcription regulatory region sequence-specific DNA binding	-	pfam00046 Homeobox | pfam02183 HALZ | pfam05920 Homeobox_KN | pfam13443 HTH_26	-	-	-	-	-	-	-	nuclear	nuclear	nuclear	161934|Beta vulgaris	Beta	Amaranthaceae	Caryophyllales	-	Streptophyta	Viridiplantae	Eukaryota
TRINITY_DN638_c0_g1_i1	296	gi|604315848|gb|EYU28413.1| hypothetical protein MIMGU_mgv11b019606mg, partial	75	3.62e-11	76.8211	-	-	-	-	-	-	-	-	-	-	-	-	nuclear	chloroplast	nuclear	4155|Erythranthe guttata	Erythranthe	Phrymaceae	Lamiales	-	Streptophyta	Viridiplantae	Eukaryota
TRINITY_DN639_c0_g1_i1	402	gi|567885125|ref|XP_006435121.1| hypothetical protein CICLE_v10000011mg	100	9.91e-26	124.381	GO:0006351 transcription, DNA-dependent | GO:0032259 methylation | GO:0055114 oxidation-reduction process	GO:0005634 nucleus	GO:0016491 oxidoreductase activity | GO:0003677 DNA binding | GO:0008168 methyltransferase activity	-	-	-	-	-	-	-	-	-	mitochondria	mitochondria	mitochondria	85681|Citrus clementina	Citrus	Rutaceae	Sapindales	-	Streptophyta	Viridiplantae	Eukaryota
TRINITY_DN640_c0_g1_i1	294	-	-	-	-	-	-	-	-	-	-	-	-	-	-	-	-	-	-	-	-	-	-	-	-	-	-	-
TRINITY_DN668_c0_g1_i1	342	-	-	-	-	-	-	-	-	-	-	-	-	-	-	-	-	-	-	-	-	-	-	-	-	-	-	-
TRINITY_DN674_c0_g1_i1	227	gi|451998781|gb|EMD91245.1| hypothetical protein COCHEDRAFT_1194902	38	3.66e-10	72.783	-	-	-	-	-	-	-	-	-	-	-	-	-	-	-	5016|Bipolaris maydis	Bipolaris	Pleosporaceae	Pleosporales	Dothideomycetes	Ascomycota	Fungi	Eukaryota
TRINITY_DN641_c0_g1_i1	231	gi|224136019|ref|XP_002322219.1| GLUCAN SYNTHASE-LIKE 8 family protein	67	4.42e-38	158.032	GO:0006075 (1->3)-beta-D-glucan biosynthetic process	GO:0000148 1,3-beta-D-glucan synthase complex | GO:0005739 mitochondrion	GO:0003843 1,3-beta-D-glucan synthase activity	-	-	1	i 49-71 o	-	-	-	-	-	cytosol	cytosol	cytosol	3694|Populus trichocarpa	Populus	Salicaceae	Malpighiales	-	Streptophyta	Viridiplantae	Eukaryota
TRINITY_DN642_c0_g1_i1	457	gi|661891944|emb|CDP04170.1| unnamed protein product	149	2.13e-40	171.043	GO:0006396 RNA processing | GO:0006200 ATP catabolic process	-	GO:0004525 ribonuclease III activity | GO:0003723 RNA binding | GO:0008026 ATP-dependent helicase activity | GO:0005524 ATP binding	-	-	-	-	-	-	-	-	-	extracellular	cytosol	cytosol_nuclear	49390|Coffea canephora	Coffea	Rubiaceae	Gentianales	-	Streptophyta	Viridiplantae	Eukaryota
TRINITY_DN644_c0_g1_i1	229	gi|643729286|gb|KDP37166.1| hypothetical protein JCGZ_06222	69	9.48e-20	102.844	GO:0055114 oxidation-reduction process	-	GO:0005506 iron ion binding | GO:0016707 gibberellin 3-beta-dioxygenase activity	-	-	-	-	-	-	-	-	-	cytosol	chloroplast	cytoskeleton	180498|Jatropha curcas	Jatropha	Euphorbiaceae	Malpighiales	-	Streptophyta	Viridiplantae	Eukaryota
TRINITY_DN643_c0_g1_i1	219	gi|514732200|ref|XP_004957371.1| PREDICTED: UDP-glycosyltransferase 74F2-like	52	6.28e-09	68.7449	GO:0071215 cellular response to abscisic acid stimulus | GO:0070301 cellular response to hydrogen peroxide | GO:0010016 shoot morphogenesis | GO:0018874 benzoate metabolic process | GO:0071475 cellular hyperosmotic salinity response | GO:0009696 salicylic acid metabolic process | GO:0042631 cellular response to water deprivation | GO:0046482 para-aminobenzoic acid metabolic process | GO:0080024 i…	-	GO:0080002 UDP-glucose:4-aminobenzoate acylglucosyltransferase activity | GO:0052639 salicylic acid glucosyltransferase (ester-forming) activity | GO:0052638 indole-3-butyrate beta-glucosyltransferase activity | GO:0052640 salicylic acid glucosyltransferase (glucoside-forming) activity | GO:0052641 benzoic acid glucosyltransferase activity	-	-	-	-	-	-	-	-	-	extracellular	nuclear	nuclear	4555|Setaria italica	Setaria	Poaceae	Poales	Liliopsida	Streptophyta	Viridiplantae	Eukaryota
TRINITY_DN645_c0_g1_i1	251	gi|661882304|emb|CDP13884.1| unnamed protein product	64	1.03e-27	127.97	GO:0006468 protein phosphorylation | GO:0009651 response to salt stress | GO:0009409 response to cold | GO:0009408 response to heat	GO:0005840 ribosome | GO:0005739 mitochondrion | GO:0005634 nucleus	GO:0004674 protein serine/threonine kinase activity | GO:0005524 ATP binding	-	pfam00433 Pkinase_C	-	-	-	-	-	-	-	-	-	-	49390|Coffea canephora	Coffea	Rubiaceae	Gentianales	-	Streptophyta	Viridiplantae	Eukaryota
TRINITY_DN688_c0_g1_i1	237	gi|720007541|ref|XP_010258333.1| PREDICTED: beta-1,3-galactosyltransferase 15-like isoform X1	77	1.37e-40	165.659	GO:0010493 Lewis a epitope biosynthetic process | GO:0006486 protein glycosylation	GO:0016021 integral to membrane | GO:0016023 cytoplasmic membrane-bounded vesicle | GO:0005794 Golgi apparatus	GO:0010488 UDP-galactose:N-glycan beta-1,3-galactosyltransferase activity | GO:0030246 carbohydrate binding	-	-	-	-	-	-	-	-	-	cytosol	nuclear	nuclear	4432|Nelumbo nucifera	Nelumbo	Nelumbonaceae	Proteales	-	Streptophyta	Viridiplantae	Eukaryota
TRINITY_DN675_c0_g1_i1	237	gi|590605463|ref|XP_007020492.1| Nicotinate/nicotinamide mononucleotide adenyltransferase isoform 1	75	3.1e-18	98.3576	GO:0009435 NAD biosynthetic process	-	GO:0016779 nucleotidyltransferase activity	-	-	-	-	-	-	-	-	-	-	-	-	3641|Theobroma cacao	Theobroma	Malvaceae	Malvales	-	Streptophyta	Viridiplantae	Eukaryota
TRINITY_DN646_c0_g1_i1	557	gi|698494010|ref|XP_009793232.1| PREDICTED: GDSL esterase/lipase At5g45960-like	176	2.35e-73	270.65	GO:0006629 lipid metabolic process	GO:0005576 extracellular region | GO:0016023 cytoplasmic membrane-bounded vesicle	GO:0016788 hydrolase activity, acting on ester bonds	-	-	-	-	-	-	-	-	-	cytosol_nuclear	nuclear	nuclear	4096|Nicotiana sylvestris	Nicotiana	Solanaceae	Solanales	-	Streptophyta	Viridiplantae	Eukaryota
TRINITY_DN647_c0_g1_i1	496	gi|661876728|emb|CDP19296.1| unnamed protein product	165	2.6e-114	404.356	GO:0000398 nuclear mRNA splicing, via spliceosome	GO:0005681 spliceosomal complex | GO:0009506 plasmodesma	GO:0017070 U6 snRNA binding | GO:0030623 U5 snRNA binding	-	-	-	-	-	-	-	-	-	mitochondria	mitochondria	mitochondria	49390|Coffea canephora	Coffea	Rubiaceae	Gentianales	-	Streptophyta	Viridiplantae	Eukaryota
TRINITY_DN651_c0_g1_i1	367	gi|661886969|emb|CDP09378.1| unnamed protein product	89	1.16e-49	197.516	GO:0006633 fatty acid biosynthetic process	GO:0005759 mitochondrial matrix	-	-	pfam00550 PP-binding	-	-	-	-	-	-	-	extracellular	cytosol	cytosol	49390|Coffea canephora	Coffea	Rubiaceae	Gentianales	-	Streptophyta	Viridiplantae	Eukaryota
TRINITY_DN650_c0_g1_i1	619	gi|661899621|emb|CDO97615.1| unnamed protein product	106	5.72e-58	225.782	GO:0009611 response to wounding | GO:0001522 pseudouridine synthesis | GO:0009805 coumarin biosynthetic process | GO:0009963 positive regulation of flavonoid biosynthetic process	GO:0005634 nucleus	GO:0009982 pseudouridine synthase activity | GO:0003723 RNA binding	-	pfam04146 YTH	-	-	-	-	-	-	-	extracellular	chloroplast	mitochondria	49390|Coffea canephora	Coffea	Rubiaceae	Gentianales	-	Streptophyta	Viridiplantae	Eukaryota
TRINITY_DN653_c0_g1_i1	503	gi|923543156|ref|XP_013734009.1| PREDICTED: plastid lipid-associated protein 2, chloroplastic-like	163	9e-71	262.125	GO:0009409 response to cold | GO:0010205 photoinhibition | GO:0009737 response to abscisic acid stimulus	GO:0031977 thylakoid lumen | GO:0009509 chromoplast | GO:0009535 chloroplast thylakoid membrane | GO:0009570 chloroplast stroma | GO:0005634 nucleus | GO:0010319 stromule	GO:0005198 structural molecule activity	-	pfam04755 PAP_fibrillin	-	-	-	-	-	-	-	mitochondria	chloroplast	nuclear	3708|Brassica napus	Brassica	Brassicaceae	Brassicales	-	Streptophyta	Viridiplantae	Eukaryota
TRINITY_DN657_c0_g1_i1	223	-	-	-	-	-	-	-	-	-	-	-	-	-	-	-	-	-	-	-	-	-	-	-	-	-	-	-
TRINITY_DN656_c0_g1_i1	340	gi|747084867|ref|XP_011089861.1| PREDICTED: LOW QUALITY PROTEIN: interactor of constitutive active ROPs 3	86	2.2e-23	116.305	-	GO:0005886 plasma membrane	-	-	pfam06156 DUF972 | pfam10473 Cenp-F_leu_zip	-	-	-	-	-	-	-	nuclear	chloroplast	nuclear	4182|Sesamum indicum	Sesamum	Pedaliaceae	Lamiales	-	Streptophyta	Viridiplantae	Eukaryota
TRINITY_DN654_c0_g1_i1	442	gi|661888799|emb|CDP07242.1| unnamed protein product	133	1.49e-52	207.835	GO:0045893 positive regulation of transcription, DNA-dependent | GO:0055114 oxidation-reduction process | GO:0042742 defense response to bacterium	GO:0005634 nucleus | GO:0005886 plasma membrane	GO:0051537 2 iron, 2 sulfur cluster binding | GO:0003677 DNA binding | GO:0016491 oxidoreductase activity	-	-	-	-	-	-	-	-	-	extracellular	chloroplast	mitochondria	49390|Coffea canephora	Coffea	Rubiaceae	Gentianales	-	Streptophyta	Viridiplantae	Eukaryota
TRINITY_DN659_c0_g1_i1	227	gi|661896885|emb|CDP00074.1| unnamed protein product	51	1.86e-24	117.202	GO:0042538 hyperosmotic salinity response | GO:0051205 protein insertion into membrane	GO:0009941 chloroplast envelope | GO:0016021 integral to membrane	-	-	-	-	-	-	-	-	-	-	extracellular	chloroplast	mitochondria	49390|Coffea canephora	Coffea	Rubiaceae	Gentianales	-	Streptophyta	Viridiplantae	Eukaryota
TRINITY_DN658_c0_g1_i1	385	gi|590567376|ref|XP_007010500.1| GC-rich sequence DNA-binding factor-like protein, putative isoform 1	125	2.84e-41	172.838	GO:0017148 negative regulation of translation | GO:0006635 fatty acid beta-oxidation | GO:0016558 protein import into peroxisome matrix | GO:0008284 positive regulation of cell proliferation | GO:0045892 negative regulation of transcription, DNA-dependent | GO:0042023 DNA endoreduplication	GO:0009524 phragmoplast | GO:0005829 cytosol | GO:0005634 nucleus	GO:0030371 translation repressor activity | GO:0003677 DNA binding | GO:0003700 sequence-specific DNA binding transcription factor activity	-	-	-	-	-	-	-	-	-	nuclear	nuclear	nuclear	3641|Theobroma cacao	Theobroma	Malvaceae	Malvales	-	Streptophyta	Viridiplantae	Eukaryota
TRINITY_DN655_c0_g1_i1	562	gi|297746482|emb|CBI16538.3| unnamed protein product	59	4.37e-17	97.4603	-	-	-	-	-	-	-	-	-	-	-	-	cytosol	extracellular	nuclear	29760|Vitis vinifera	Vitis	Vitaceae	Vitales	-	Streptophyta	Viridiplantae	Eukaryota
TRINITY_DN681_c0_g1_i1	232	gi|15237201|ref|NP_197697.1| calcium sensing receptor	75	8.58e-34	145.469	GO:0071277 cellular response to calcium ion | GO:0006098 pentose-phosphate shunt | GO:0010218 response to far red light | GO:0090333 regulation of stomatal closure | GO:0006636 unsaturated fatty acid biosynthetic process | GO:0043085 positive regulation of catalytic activity | GO:0019252 starch biosynthetic process | GO:0010114 response to red light | GO:0010207 photosystem II assembly | GO:00000…	GO:0005773 vacuole | GO:0009535 chloroplast thylakoid membrane | GO:0005739 mitochondrion	-	-	-	-	-	-	-	-	-	-	extracellular	extracellular	mitochondria	3702|Arabidopsis thaliana	Arabidopsis	Brassicaceae	Brassicales	-	Streptophyta	Viridiplantae	Eukaryota
TRINITY_DN660_c0_g1_i1	505	gi|747082368|ref|XP_011088502.1| PREDICTED: translocon-associated protein subunit alpha-like	92	1.94e-41	174.633	-	GO:0005794 Golgi apparatus | GO:0016023 cytoplasmic membrane-bounded vesicle | GO:0005886 plasma membrane | GO:0005774 vacuolar membrane | GO:0005783 endoplasmic reticulum | GO:0009535 chloroplast thylakoid membrane	-	-	-	-	-	-	-	SignalP-noTM	23 - 24	-	extracellular	chloroplast	extracellular	4182|Sesamum indicum	Sesamum	Pedaliaceae	Lamiales	-	Streptophyta	Viridiplantae	Eukaryota
TRINITY_DN662_c0_g1_i1	344	gi|327493239|gb|AEA86326.1| ubiquitin-protein ligase	62	1.28e-29	136.047	GO:0016567 protein ubiquitination | GO:0006511 ubiquitin-dependent protein catabolic process	GO:0005886 plasma membrane	GO:0004842 ubiquitin-protein ligase activity	-	-	-	-	-	-	-	-	-	extracellular	peroxisome	cytosol	4112|Solanum nigrum	Solanum	Solanaceae	Solanales	-	Streptophyta	Viridiplantae	Eukaryota
TRINITY_DN661_c0_g1_i1	341	gi|661882099|emb|CDP14324.1| unnamed protein product	113	1.59e-60	227.577	GO:0006468 protein phosphorylation	GO:0005634 nucleus	GO:0005515 protein binding | GO:0005524 ATP binding | GO:0004674 protein serine/threonine kinase activity	-	-	-	-	-	-	-	-	-	mitochondria	chloroplast	mitochondria	49390|Coffea canephora	Coffea	Rubiaceae	Gentianales	-	Streptophyta	Viridiplantae	Eukaryota
TRINITY_DN663_c0_g1_i1	364	gi|460377466|ref|XP_004234514.1| PREDICTED: ubiquitin domain-containing protein DSK2b-like	43	3.53e-15	90.2814	-	GO:0005829 cytosol | GO:0005634 nucleus	GO:0031593 polyubiquitin binding	-	-	-	-	-	-	-	-	-	nuclear	nuclear	cytoskeleton	4081|Solanum lycopersicum	Solanum	Solanaceae	Solanales	-	Streptophyta	Viridiplantae	Eukaryota
TRINITY_DN665_c0_g1_i1	336	gi|298204497|emb|CBI23772.3| unnamed protein product	111	6.58e-64	236.999	GO:0046283 anthocyanin metabolic process | GO:0009751 response to salicylic acid stimulus | GO:0034976 response to endoplasmic reticulum stress | GO:0009626 plant-type hypersensitive response | GO:0009627 systemic acquired resistance | GO:0006486 protein glycosylation | GO:0010204 defense response signaling pathway, resistance gene-independent | GO:0016051 carbohydrate biosynthetic process	GO:0009507 chloroplast | GO:0005783 endoplasmic reticulum	GO:0003980 UDP-glucose:glycoprotein glucosyltransferase activity	-	-	-	-	-	-	-	-	-	cytosol_nuclear	cytosol_nuclear	nuclear	29760|Vitis vinifera	Vitis	Vitaceae	Vitales	-	Streptophyta	Viridiplantae	Eukaryota
TRINITY_DN684_c0_g1_i1	573	gi|586648191|ref|XP_006828781.1| PREDICTED: T-complex protein 1 subunit eta	136	7.55e-77	280.97	GO:0006457 protein folding | GO:0009651 response to salt stress | GO:0042545 cell wall modification | GO:0006094 gluconeogenesis | GO:0009664 plant-type cell wall organization | GO:0046686 response to cadmium ion | GO:0006096 glycolysis	GO:0005829 cytosol	GO:0005524 ATP binding | GO:0051082 unfolded protein binding	-	-	-	-	-	-	-	-	-	mitochondria	chloroplast	mitochondria	13333|Amborella trichopoda	Amborella	Amborellaceae	Amborellales	-	Streptophyta	Viridiplantae	Eukaryota
TRINITY_DN687_c0_g1_i1	211	-	-	-	-	-	-	-	-	-	-	-	-	-	-	-	-	extracellular	nuclear	nuclear	-	-	-	-	-	-	-	-
TRINITY_DN670_c0_g1_i1	219	gi|697173687|ref|XP_009595771.1| PREDICTED: protein TIC110, chloroplastic isoform X1	73	1.37e-31	138.29	GO:0009658 chloroplast organization | GO:0045037 protein import into chloroplast stroma	GO:0016021 integral to membrane | GO:0031897 Tic complex | GO:0019031 viral envelope	GO:0005515 protein binding	-	-	-	-	-	-	-	-	-	cytosol	mitochondria	cytosol	4098|Nicotiana tomentosiformis	Nicotiana	Solanaceae	Solanales	-	Streptophyta	Viridiplantae	Eukaryota
TRINITY_DN671_c0_g1_i1	335	gi|661898001|emb|CDO97968.1| unnamed protein product	88	2.31e-55	212.771	GO:0000911 cytokinesis by cell plate formation | GO:0016192 vesicle-mediated transport | GO:0006623 protein targeting to vacuole | GO:0043631 RNA polyadenylation | GO:0000956 nuclear-transcribed mRNA catabolic process | GO:0006397 mRNA processing	GO:0005634 nucleus	GO:0003723 RNA binding | GO:0005515 protein binding | GO:0004652 polynucleotide adenylyltransferase activity	-	-	-	-	-	-	-	-	-	mitochondria	cytosol	mitochondria	49390|Coffea canephora	Coffea	Rubiaceae	Gentianales	-	Streptophyta	Viridiplantae	Eukaryota
TRINITY_DN678_c0_g1_i1	267	gi|720032756|ref|XP_010266212.1| PREDICTED: actin cytoskeleton-regulatory complex protein PAN1	49	6.71e-18	97.909	GO:0060151 peroxisome localization | GO:0051646 mitochondrion localization | GO:0030048 actin filament-based movement | GO:0051645 Golgi localization	GO:0005829 cytosol | GO:0005886 plasma membrane	GO:0005509 calcium ion binding	-	pfam13499 EF_hand_5	-	-	-	-	-	-	-	extracellular	cytosol	cytosol	4432|Nelumbo nucifera	Nelumbo	Nelumbonaceae	Proteales	-	Streptophyta	Viridiplantae	Eukaryota
TRINITY_DN677_c0_g1_i1	243	gi|595861193|ref|XP_007211289.1| hypothetical protein PRUPE_ppa002536mg	71	1.58e-22	111.818	GO:0006468 protein phosphorylation	GO:0009506 plasmodesma | GO:0005774 vacuolar membrane | GO:0016021 integral to membrane	GO:0004672 protein kinase activity | GO:0005524 ATP binding	-	-	-	-	-	-	-	-	-	cytosol	cytosol	cytosol	3760|Prunus persica	Prunus	Rosaceae	Rosales	-	Streptophyta	Viridiplantae	Eukaryota
TRINITY_DN679_c0_g1_i1	221	gi|970022119|ref|XP_015072336.1| PREDICTED: purple acid phosphatase 23 isoform X1	39	4.58e-17	94.3195	GO:0016311 dephosphorylation	GO:0005739 mitochondrion	GO:0046872 metal ion binding | GO:0003993 acid phosphatase activity	-	-	-	-	-	-	-	-	-	-	-	-	28526|Solanum pennellii	Solanum	Solanaceae	Solanales	-	Streptophyta	Viridiplantae	Eukaryota
TRINITY_DN679_c0_g1_i2	286	gi|356573516|ref|XP_003554904.1| PREDICTED: purple acid phosphatase 23 isoform X2	94	2.36e-57	215.911	GO:0009846 pollen germination | GO:0016311 dephosphorylation | GO:0009845 seed germination	GO:0005739 mitochondrion	GO:0046872 metal ion binding | GO:0003993 acid phosphatase activity	-	-	-	-	-	-	-	-	-	nuclear	nuclear	nuclear	3847|Glycine max	Glycine	Fabaceae	Fabales	-	Streptophyta	Viridiplantae	Eukaryota
TRINITY_DN685_c0_g1_i1	236	gi|661892250|emb|CDP04476.1| unnamed protein product	50	7.99e-26	121.689	GO:0006413 translational initiation | GO:0045893 positive regulation of transcription, DNA-dependent | GO:0006367 transcription initiation from RNA polymerase II promoter | GO:0015979 photosynthesis	GO:0016021 integral to membrane | GO:0009522 photosystem I | GO:0005634 nucleus	GO:0003743 translation initiation factor activity | GO:0008022 protein C-terminus binding | GO:0003677 DNA binding | GO:0003824 catalytic activity	-	-	-	-	-	-	-	-	-	cytosol	nuclear	mitochondria	49390|Coffea canephora	Coffea	Rubiaceae	Gentianales	-	Streptophyta	Viridiplantae	Eukaryota
TRINITY_DN682_c0_g1_i1	281	-	-	-	-	-	-	-	-	-	-	-	-	-	-	-	-	-	-	-	-	-	-	-	-	-	-	-
TRINITY_DN686_c0_g1_i1	499	gi|747068440|ref|XP_011080977.1| PREDICTED: glutathione S-transferase T1-like	73	3.25e-27	129.765	GO:0008152 metabolic process	GO:0005777 peroxisome	GO:0016740 transferase activity	-	pfam13410 GST_C_2	-	-	-	-	-	-	-	mitochondria	cytosol_nuclear	mitochondria	4182|Sesamum indicum	Sesamum	Pedaliaceae	Lamiales	-	Streptophyta	Viridiplantae	Eukaryota
TRINITY_DN689_c0_g1_i1	459	gi|567866281|ref|XP_006425763.1| hypothetical protein CICLE_v10024695mg	95	6.12e-34	150.853	GO:0006342 chromatin silencing	GO:0005694 chromosome | GO:0005634 nucleus	GO:0008270 zinc ion binding | GO:0018024 histone-lysine N-methyltransferase activity | GO:0043565 sequence-specific DNA binding | GO:0003700 sequence-specific DNA binding transcription factor activity	-	-	-	-	-	-	-	-	-	extracellular	nuclear	nuclear	85681|Citrus clementina	Citrus	Rutaceae	Sapindales	-	Streptophyta	Viridiplantae	Eukaryota
TRINITY_DN692_c0_g1_i1	312	gi|661892474|emb|CDP03632.1| unnamed protein product	101	4.49e-60	224.885	GO:0009651 response to salt stress | GO:0010187 negative regulation of seed germination | GO:0008285 negative regulation of cell proliferation | GO:0009737 response to abscisic acid stimulus | GO:0015031 protein transport | GO:2000104 negative regulation of DNA-dependent DNA replication	GO:0031261 DNA replication preinitiation complex | GO:0005886 plasma membrane	-	-	pfam00514 Arm | pfam13646 HEAT_2 | pfam13513 HEAT_EZ | pfam02985 HEAT	-	-	-	-	-	-	-	extracellular	nuclear	extracellular	49390|Coffea canephora	Coffea	Rubiaceae	Gentianales	-	Streptophyta	Viridiplantae	Eukaryota
TRINITY_DN695_c0_g1_i1	647	gi|595852832|ref|XP_007210382.1| hypothetical protein PRUPE_ppa001124mg	196	4.28e-123	433.52	GO:0030244 cellulose biosynthetic process | GO:0048193 Golgi vesicle transport | GO:0009630 gravitropism | GO:0006886 intracellular protein transport	GO:0005829 cytosol | GO:0009506 plasmodesma | GO:0030131 clathrin adaptor complex | GO:0005634 nucleus | GO:0005886 plasma membrane	GO:0008565 protein transporter activity | GO:0030276 clathrin binding	-	pfam12717 Cnd1 | pfam13646 HEAT_2 | pfam13513 HEAT_EZ | pfam02985 HEAT	-	-	-	-	-	-	-	cytoskeleton	cytosol	cytosol	3760|Prunus persica	Prunus	Rosaceae	Rosales	-	Streptophyta	Viridiplantae	Eukaryota
TRINITY_DN706_c0_g1_i1	223	gi|566212439|ref|XP_006373202.1| ribonucleoside-diphosphate reductase small chain family protein	73	2.18e-36	152.648	GO:0012501 programmed cell death | GO:0055114 oxidation-reduction process | GO:0009263 deoxyribonucleotide biosynthetic process | GO:0051726 regulation of cell cycle | GO:0006260 DNA replication | GO:0009186 deoxyribonucleoside diphosphate metabolic process | GO:0051290 protein heterotetramerization | GO:0007275 multicellular organismal development	GO:0005829 cytosol | GO:0016021 integral to membrane | GO:0005635 nuclear envelope | GO:0005783 endoplasmic reticulum	GO:0046872 metal ion binding | GO:0016758 transferase activity, transferring hexosyl groups | GO:0005515 protein binding | GO:0004748 ribonucleoside-diphosphate reductase activity	-	-	-	-	-	-	-	-	-	cytosol	nuclear	nuclear	3694|Populus trichocarpa	Populus	Salicaceae	Malpighiales	-	Streptophyta	Viridiplantae	Eukaryota
TRINITY_DN792_c0_g1_i1	248	gi|255561807|ref|XP_002521913.1| PLE, putative	65	3.16e-09	70.0909	GO:0000910 cytokinesis | GO:0000226 microtubule cytoskeleton organization	GO:0009574 preprophase band | GO:0009536 plastid	GO:0008017 microtubule binding	-	-	-	-	-	-	-	-	-	-	-	-	3988|Ricinus communis	Ricinus	Euphorbiaceae	Malpighiales	-	Streptophyta	Viridiplantae	Eukaryota
TRINITY_DN789_c0_g1_i1	213	-	-	-	-	-	-	-	-	-	-	-	-	-	-	-	-	extracellular	mitochondria	cytosol_mitochondria	-	-	-	-	-	-	-	-
TRINITY_DN711_c0_g1_i1	274	gi|661893997|emb|CDP02438.1| unnamed protein product	60	4.61e-13	82.6539	-	-	-	-	-	-	-	-	-	-	-	-	extracellular	nuclear	mitochondria	49390|Coffea canephora	Coffea	Rubiaceae	Gentianales	-	Streptophyta	Viridiplantae	Eukaryota
TRINITY_DN796_c0_g1_i1	419	gi|697095482|ref|XP_009611503.1| PREDICTED: regulation of nuclear pre-mRNA domain-containing protein 1B-like	48	5.74e-09	70.5396	-	-	-	-	-	-	-	-	-	-	-	-	cytosol_nuclear	cytosol	nuclear	4098|Nicotiana tomentosiformis	Nicotiana	Solanaceae	Solanales	-	Streptophyta	Viridiplantae	Eukaryota
TRINITY_DN800_c0_g1_i2	1613	gi|661883550|emb|CDP12894.1| unnamed protein product	469	1.17e-260	890.275	GO:0006200 ATP catabolic process | GO:0009624 response to nematode	-	GO:0005524 ATP binding | GO:0016887 ATPase activity	-	pfam12848 ABC_tran_2 | pfam00005 ABC_tran	-	-	-	-	-	-	-	mitochondria	chloroplast	mitochondria	49390|Coffea canephora	Coffea	Rubiaceae	Gentianales	-	Streptophyta	Viridiplantae	Eukaryota
TRINITY_DN756_c0_g1_i1	436	gi|661897454|emb|CDO99166.1| unnamed protein product	80	1.71e-26	127.073	GO:0016310 phosphorylation	GO:0016020 membrane | GO:0005634 nucleus	GO:0016301 kinase activity | GO:0005524 ATP binding	-	-	-	-	-	-	-	-	-	cytosol	cytosol_nuclear	nuclear	49390|Coffea canephora	Coffea	Rubiaceae	Gentianales	-	Streptophyta	Viridiplantae	Eukaryota
TRINITY_DN721_c0_g1_i1	521	gi|470134694|ref|XP_004303174.1| PREDICTED: ubiquitin-conjugating enzyme E2 36-like	76	4.06e-41	173.736	GO:0006301 postreplication repair | GO:0006511 ubiquitin-dependent protein catabolic process | GO:0010053 root epidermal cell differentiation | GO:0010039 response to iron ion | GO:0046686 response to cadmium ion	GO:0005829 cytosol | GO:0031372 UBC13-MMS2 complex | GO:0009507 chloroplast | GO:0005634 nucleus | GO:0005886 plasma membrane	GO:0004842 ubiquitin-protein ligase activity | GO:0005515 protein binding	-	pfam00179 UQ_con	-	-	-	-	-	-	-	cytosol	nuclear	nuclear	57918|Fragaria vesca	Fragaria	Rosaceae	Rosales	-	Streptophyta	Viridiplantae	Eukaryota
TRINITY_DN744_c0_g1_i1	305	gi|661887662|emb|CDP08793.1| unnamed protein product	62	2.96e-22	112.267	GO:0006355 regulation of transcription, DNA-dependent | GO:0040029 regulation of gene expression, epigenetic | GO:0010199 organ boundary specification between lateral organs and the meristem	GO:0005829 cytosol | GO:0005634 nucleus	GO:0003677 DNA binding | GO:0005524 ATP binding | GO:0016740 transferase activity | GO:0004386 helicase activity | GO:0003682 chromatin binding	-	-	-	-	-	-	-	-	-	nuclear	nuclear	extracellular	49390|Coffea canephora	Coffea	Rubiaceae	Gentianales	-	Streptophyta	Viridiplantae	Eukaryota
TRINITY_DN791_c0_g1_i1	403	gi|566208495|ref|XP_002323244.2| DNA topoisomerase 2 family protein	79	1.59e-43	180.017	GO:0006261 DNA-dependent DNA replication | GO:0006265 DNA topological change | GO:0007059 chromosome segregation | GO:0006200 ATP catabolic process	GO:0009295 nucleoid | GO:0009507 chloroplast | GO:0005694 chromosome | GO:0005739 mitochondrion	GO:0003677 DNA binding | GO:0000287 magnesium ion binding | GO:0005524 ATP binding | GO:0003918 DNA topoisomerase (ATP-hydrolyzing) activity	-	pfam00986 DNA_gyraseB_C	-	-	-	-	-	-	-	cytosol	cytosol	cytoskeleton	3694|Populus trichocarpa	Populus	Salicaceae	Malpighiales	-	Streptophyta	Viridiplantae	Eukaryota
TRINITY_DN702_c0_g1_i1	265	gi|672198067|ref|XP_008777231.1| PREDICTED: uncharacterized protein LOC103697202	29	0.001	52.5925	-	-	-	-	-	-	-	-	-	-	-	-	-	-	-	42345|Phoenix dactylifera	Phoenix	Arecaceae	Arecales	Liliopsida	Streptophyta	Viridiplantae	Eukaryota
TRINITY_DN703_c0_g1_i1	438	gi|460377493|ref|XP_004234527.1| PREDICTED: vacuolar protein sorting-associated protein 35A-like	113	5.38e-57	220.847	GO:0042147 retrograde transport, endosome to Golgi | GO:0006886 intracellular protein transport	GO:0030904 retromer complex | GO:0005771 multivesicular body	-	-	-	-	-	-	-	-	-	-	cytosol	cytosol	cytosol_nuclear	4081|Solanum lycopersicum	Solanum	Solanaceae	Solanales	-	Streptophyta	Viridiplantae	Eukaryota
TRINITY_DN701_c0_g1_i1	381	gi|102139934|gb|ABF70077.1| spliceosomal U5 snRNP-specific 15 kDa protein, putative	113	4.89e-34	150.404	GO:0007067 mitosis	GO:0005681 spliceosomal complex | GO:0005737 cytoplasm	-	-	-	-	-	-	-	-	-	-	extracellular	chloroplast	nuclear	4641|Musa acuminata	Musa	Musaceae	Zingiberales	Liliopsida	Streptophyta	Viridiplantae	Eukaryota
TRINITY_DN705_c0_g1_i1	289	gi|747081437|ref|XP_011087990.1| PREDICTED: fatty acid amide hydrolase	67	4.66e-25	120.792	GO:0042742 defense response to bacterium | GO:0070291 N-acylethanolamine metabolic process	GO:0005794 Golgi apparatus | GO:0005774 vacuolar membrane	GO:0016884 carbon-nitrogen ligase activity, with glutamine as amido-N-donor | GO:0047412 N-(long-chain-acyl)ethanolamine deacylase activity | GO:0016740 transferase activity	-	-	-	-	-	-	-	-	-	extracellular	chloroplast	cytosol	4182|Sesamum indicum	Sesamum	Pedaliaceae	Lamiales	-	Streptophyta	Viridiplantae	Eukaryota
TRINITY_DN707_c0_g1_i1	266	gi|590572285|ref|XP_007011811.1| Purple acid phosphatase 26 isoform 1	31	7.3e-10	72.3343	GO:0055062 phosphate ion homeostasis | GO:0016311 dephosphorylation	GO:0009505 plant-type cell wall | GO:0005829 cytosol	GO:0046872 metal ion binding | GO:0003993 acid phosphatase activity	-	-	-	-	-	-	-	-	-	-	-	-	3641|Theobroma cacao	Theobroma	Malvaceae	Malvales	-	Streptophyta	Viridiplantae	Eukaryota
TRINITY_DN708_c0_g1_i1	213	gi|661899486|emb|CDO97480.1| unnamed protein product	44	8.32e-11	74.5777	-	-	-	-	-	-	-	-	-	-	-	-	-	-	-	49390|Coffea canephora	Coffea	Rubiaceae	Gentianales	-	Streptophyta	Viridiplantae	Eukaryota
TRINITY_DN794_c0_g1_i1	305	gi|697103274|ref|XP_009605434.1| PREDICTED: LRR receptor-like serine/threonine-protein kinase ERECTA	96	1.24e-50	197.964	GO:0048281 inflorescence morphogenesis | GO:0010103 stomatal complex morphogenesis | GO:0010148 transpiration | GO:0009944 polarity specification of adaxial/abaxial axis | GO:0001558 regulation of cell growth | GO:0009664 plant-type cell wall organization | GO:0030155 regulation of cell adhesion | GO:0050832 defense response to fungus | GO:0042742 defense response to bacterium | GO:0009965 leaf m…	GO:0016023 cytoplasmic membrane-bounded vesicle | GO:0016021 integral to membrane | GO:0005739 mitochondrion	GO:0005525 GTP binding | GO:0004674 protein serine/threonine kinase activity | GO:0005524 ATP binding	-	pfam13855 LRR_8 | pfam12799 LRR_4	-	-	-	-	-	-	-	cytosol_nuclear	nuclear	nuclear	4098|Nicotiana tomentosiformis	Nicotiana	Solanaceae	Solanales	-	Streptophyta	Viridiplantae	Eukaryota
TRINITY_DN709_c0_g1_i1	428	-	-	-	-	-	-	-	-	-	-	-	-	-	-	-	-	-	-	-	-	-	-	-	-	-	-	-
TRINITY_DN712_c0_g1_i1	328	gi|565381705|ref|XP_006357204.1| PREDICTED: uncharacterized protein LOC102579666	86	1.4e-08	68.7449	-	-	-	-	-	-	-	-	-	-	-	-	nuclear	nuclear	nuclear	4113|Solanum tuberosum	Solanum	Solanaceae	Solanales	-	Streptophyta	Viridiplantae	Eukaryota
TRINITY_DN710_c0_g1_i1	455	gi|661896402|emb|CDO99591.1| unnamed protein product	151	1.13e-38	165.659	GO:0006886 intracellular protein transport | GO:0009920 cell plate formation involved in plant-type cell wall biogenesis	GO:0005874 microtubule | GO:0009506 plasmodesma | GO:0009574 preprophase band | GO:0030981 cortical microtubule cytoskeleton	GO:0008017 microtubule binding	-	-	-	-	-	-	-	-	-	cytosol_nuclear	cytosol	nuclear	49390|Coffea canephora	Coffea	Rubiaceae	Gentianales	-	Streptophyta	Viridiplantae	Eukaryota
TRINITY_DN713_c0_g1_i1	238	gi|698579346|ref|XP_009776991.1| PREDICTED: uncharacterized protein LOC104226659	78	2.42e-37	156.237	GO:0006457 protein folding	-	-	-	-	-	-	-	-	-	-	-	mitochondria	chloroplast	mitochondria	4096|Nicotiana sylvestris	Nicotiana	Solanaceae	Solanales	-	Streptophyta	Viridiplantae	Eukaryota
TRINITY_DN714_c0_g1_i1	394	gi|747056058|ref|XP_011074284.1| PREDICTED: tubulin gamma-1 chain	37	1.13e-15	92.0761	GO:0010103 stomatal complex morphogenesis | GO:0000914 phragmoplast assembly | GO:0051641 cellular localization | GO:0031122 cytoplasmic microtubule organization | GO:0006184 GTP catabolic process | GO:0007020 microtubule nucleation | GO:0051258 protein polymerization | GO:0009553 embryo sac development | GO:0048768 root hair cell tip growth | GO:0048366 leaf development	GO:0005618 cell wall | GO:0005874 microtubule | GO:0005635 nuclear envelope | GO:0000930 gamma-tubulin complex | GO:0005886 plasma membrane | GO:0005739 mitochondrion	GO:0005525 GTP binding | GO:0003924 GTPase activity	-	-	-	-	-	-	-	-	-	cytosol_nuclear	nuclear	nuclear	4182|Sesamum indicum	Sesamum	Pedaliaceae	Lamiales	-	Streptophyta	Viridiplantae	Eukaryota
TRINITY_DN715_c0_g1_i1	249	gi|661892279|emb|CDP04505.1| unnamed protein product	65	7.64e-31	137.393	GO:0080022 primary root development | GO:0010468 regulation of gene expression | GO:0010492 maintenance of shoot apical meristem identity | GO:0031347 regulation of defense response | GO:0010071 root meristem specification | GO:0010078 maintenance of root meristem identity | GO:0046740 spread of virus in host, cell to cell	GO:0009536 plastid | GO:0005634 nucleus	GO:0008270 zinc ion binding	-	-	-	-	-	-	-	-	-	cytosol	cytosol	cytosol_nuclear	49390|Coffea canephora	Coffea	Rubiaceae	Gentianales	-	Streptophyta	Viridiplantae	Eukaryota
TRINITY_DN717_c0_g1_i1	369	gi|661886468|emb|CDP09832.1| unnamed protein product	48	6.96e-10	73.2317	-	-	-	-	-	-	-	-	-	-	-	-	extracellular	chloroplast	mitochondria	49390|Coffea canephora	Coffea	Rubiaceae	Gentianales	-	Streptophyta	Viridiplantae	Eukaryota
TRINITY_DN720_c0_g1_i1	436	gi|970057887|ref|XP_015055615.1| PREDICTED: protein ROS1-like	127	3.81e-37	160.724	GO:0006284 base-excision repair	GO:0009536 plastid	GO:0003677 DNA binding | GO:0051539 4 iron, 4 sulfur cluster binding | GO:0003824 catalytic activity	-	pfam12469 DUF3692	-	-	-	-	-	-	-	cytosol	cytosol	nuclear	28526|Solanum pennellii	Solanum	Solanaceae	Solanales	-	Streptophyta	Viridiplantae	Eukaryota
TRINITY_DN718_c0_g1_i1	577	gi|723710833|ref|XP_004241357.2| PREDICTED: strictosidine synthase 3-like, partial	119	3.09e-69	258.984	GO:0009821 alkaloid biosynthetic process	GO:0009505 plant-type cell wall | GO:0009506 plasmodesma | GO:0005886 plasma membrane | GO:0005774 vacuolar membrane | GO:0005576 extracellular region | GO:0009507 chloroplast | GO:0005783 endoplasmic reticulum	GO:0016844 strictosidine synthase activity	-	-	-	-	-	-	-	-	-	cytosol	mitochondria	cytosol	4081|Solanum lycopersicum	Solanum	Solanaceae	Solanales	-	Streptophyta	Viridiplantae	Eukaryota
TRINITY_DN722_c0_g1_i1	294	-	-	-	-	-	-	-	-	-	-	-	-	-	-	-	-	nuclear	nuclear	nuclear	-	-	-	-	-	-	-	-
TRINITY_DN724_c0_g1_i1	210	-	-	-	-	-	-	-	-	-	-	-	-	-	-	-	-	-	-	-	-	-	-	-	-	-	-	-
TRINITY_DN725_c0_g1_i1	395	gi|661894492|emb|CDP01491.1| unnamed protein product	120	8.51e-23	114.959	-	GO:0009941 chloroplast envelope	-	-	-	2	i 57-79 o 94-112 i	-	-	-	-	-	plasma membrane	cytosol	plasma membrane	49390|Coffea canephora	Coffea	Rubiaceae	Gentianales	-	Streptophyta	Viridiplantae	Eukaryota
TRINITY_DN723_c0_g1_i1	273	-	-	-	-	-	-	-	-	-	-	-	-	-	-	-	-	extracellular	nuclear	nuclear	-	-	-	-	-	-	-	-
TRINITY_DN727_c0_g1_i1	283	gi|225465060|ref|XP_002268013.1| PREDICTED: acetylornithine aminotransferase, mitochondrial	21	0.0029	51.2464	-	-	-	-	-	-	-	-	-	-	-	-	-	-	-	29760|Vitis vinifera	Vitis	Vitaceae	Vitales	-	Streptophyta	Viridiplantae	Eukaryota
TRINITY_DN726_c0_g1_i1	651	gi|661895697|emb|CDP00275.1| unnamed protein product	193	5.83e-93	333.465	GO:0042939 tripeptide transport | GO:0080055 low affinity nitrate transport | GO:0009860 pollen tube growth | GO:0006807 nitrogen compound metabolic process | GO:0010098 suspensor development | GO:0042938 dipeptide transport | GO:0043562 cellular response to nitrogen levels | GO:0009793 embryo development ending in seed dormancy	GO:0016021 integral to membrane | GO:0009506 plasmodesma | GO:0009705 plant-type vacuole membrane | GO:0005794 Golgi apparatus	GO:0080054 low affinity nitrate transmembrane transporter activity | GO:0015334 high affinity oligopeptide transporter activity | GO:0042937 tripeptide transporter activity | GO:0042936 dipeptide transporter activity	-	-	5	i 36-53 o 63-82 i 89-111 o 138-160 i 181-203 o	-	-	-	-	-	plasma membrane	cytosol	plasma membrane	49390|Coffea canephora	Coffea	Rubiaceae	Gentianales	-	Streptophyta	Viridiplantae	Eukaryota
TRINITY_DN728_c0_g1_i1	599	gi|661880561|emb|CDP15779.1| unnamed protein product	114	1.52e-37	162.967	GO:0006355 regulation of transcription, DNA-dependent | GO:0045036 protein targeting to chloroplast	-	-	-	-	-	-	-	-	-	-	-	cytosol	nuclear	nuclear	49390|Coffea canephora	Coffea	Rubiaceae	Gentianales	-	Streptophyta	Viridiplantae	Eukaryota
TRINITY_DN729_c0_g1_i1	522	gi|802789810|ref|XP_012092186.1| PREDICTED: protein NETWORKED 1D	90	4.23e-39	167.454	GO:0016310 phosphorylation | GO:0045492 xylan biosynthetic process | GO:0010413 glucuronoxylan metabolic process	GO:0005737 cytoplasm | GO:0005886 plasma membrane | GO:0005634 nucleus	GO:0016301 kinase activity	-	pfam07765 KIP1	-	-	-	-	-	-	-	nuclear	nuclear	nuclear	180498|Jatropha curcas	Jatropha	Euphorbiaceae	Malpighiales	-	Streptophyta	Viridiplantae	Eukaryota
TRINITY_DN735_c0_g1_i1	390	-	-	-	-	-	-	-	-	-	-	-	-	-	-	-	-	nuclear	nuclear	mitochondria_nuclear	-	-	-	-	-	-	-	-
TRINITY_DN733_c0_g1_i1	499	gi|500864634|gb|AGL91648.1| geranylgeranyl diphosphate synthase	101	3.86e-38	164.313	GO:0008299 isoprenoid biosynthetic process	GO:0009513 etioplast	GO:0004311 farnesyltranstransferase activity | GO:0004161 dimethylallyltranstransferase activity	-	-	-	-	-	-	-	-	-	extracellular	chloroplast	cytosol_nuclear	4058|Catharanthus roseus	Catharanthus	Apocynaceae	Gentianales	-	Streptophyta	Viridiplantae	Eukaryota
TRINITY_DN736_c0_g1_i1	283	gi|595847923|ref|XP_007209425.1| hypothetical protein PRUPE_ppa009464mg	75	5.39e-40	166.108	GO:0045492 xylan biosynthetic process | GO:0007155 cell adhesion | GO:0045010 actin nucleation | GO:0010090 trichome morphogenesis | GO:0045892 negative regulation of transcription, DNA-dependent | GO:0048765 root hair cell differentiation | GO:0010413 glucuronoxylan metabolic process | GO:2000652 regulation of secondary cell wall biogenesis | GO:0071555 cell wall organization | GO:0010089 xylem …	GO:0005634 nucleus	GO:0043565 sequence-specific DNA binding | GO:0003700 sequence-specific DNA binding transcription factor activity	-	-	-	-	-	-	-	-	-	cytosol_nuclear	nuclear	nuclear	3760|Prunus persica	Prunus	Rosaceae	Rosales	-	Streptophyta	Viridiplantae	Eukaryota
TRINITY_DN737_c0_g1_i1	442	gi|702497068|ref|XP_010037399.1| PREDICTED: gamma carbonic anhydrase-like 2, mitochondrial	111	1.8e-66	248.216	GO:0051788 response to misfolded protein | GO:0009853 photorespiration | GO:0006833 water transport | GO:0009651 response to salt stress | GO:0080129 proteasome core complex assembly | GO:0006972 hyperosmotic response | GO:0006511 ubiquitin-dependent protein catabolic process | GO:0007030 Golgi organization | GO:0006096 glycolysis | GO:0010228 vegetative to reproductive phase transition of merist…	GO:0005774 vacuolar membrane | GO:0009507 chloroplast | GO:0005747 mitochondrial respiratory chain complex I	GO:0005515 protein binding | GO:0004089 carbonate dehydratase activity	-	pfam00132 Hexapep	-	-	-	-	-	-	-	nuclear	nuclear	cytosol	71139|Eucalyptus grandis	Eucalyptus	Myrtaceae	Myrtales	-	Streptophyta	Viridiplantae	Eukaryota
TRINITY_DN738_c0_g1_i1	209	gi|147858691|emb|CAN78879.1| hypothetical protein VITISV_024990	54	1.08e-24	117.202	GO:0006357 regulation of transcription from RNA polymerase II promoter | GO:0009850 auxin metabolic process | GO:0090213 regulation of radial pattern formation | GO:0040034 regulation of development, heterochronic	GO:0016592 mediator complex	GO:0001104 RNA polymerase II transcription cofactor activity | GO:0003824 catalytic activity	-	-	-	-	-	-	-	-	-	-	-	-	29760|Vitis vinifera	Vitis	Vitaceae	Vitales	-	Streptophyta	Viridiplantae	Eukaryota
TRINITY_DN739_c0_g1_i1	263	gi|954200062|gb|KRX11588.1| hypothetical protein T07_10915, partial	55	2.23e-30	136.495	-	-	-	-	-	-	-	-	-	-	-	-	-	-	-	6336|Trichinella nelsoni	Trichinella	Trichinellidae	Trichocephalida	Enoplea	Nematoda	Metazoa	Eukaryota
TRINITY_DN746_c0_g1_i1	206	gi|720098744|ref|XP_010247727.1| PREDICTED: uncharacterized protein DDB_G0274915-like isoform X1	50	2.49e-16	91.6275	GO:0006810 transport	GO:0005643 nuclear pore	-	-	-	-	-	-	-	-	-	-	cytosol	chloroplast	mitochondria	4432|Nelumbo nucifera	Nelumbo	Nelumbonaceae	Proteales	-	Streptophyta	Viridiplantae	Eukaryota
TRINITY_DN740_c0_g1_i1	694	gi|697150515|ref|XP_009629467.1| PREDICTED: importin subunit beta-1-like	45	3.44e-14	88.4867	GO:0006606 protein import into nucleus	GO:0009507 chloroplast | GO:0005634 nucleus | GO:0005829 cytosol	GO:0008536 Ran GTPase binding	-	pfam03810 IBN_N	-	-	-	-	-	-	-	cytosol_nuclear	chloroplast	mitochondria	4098|Nicotiana tomentosiformis	Nicotiana	Solanaceae	Solanales	-	Streptophyta	Viridiplantae	Eukaryota
TRINITY_DN745_c0_g1_i1	512	gi|747057479|ref|XP_011075041.1| PREDICTED: uncharacterized protein LOC105159627	135	3.12e-78	284.559	GO:0006468 protein phosphorylation	GO:0005634 nucleus	GO:0005515 protein binding | GO:0005524 ATP binding | GO:0004674 protein serine/threonine kinase activity	-	-	-	-	-	-	-	-	-	cytosol	cytosol	nuclear	4182|Sesamum indicum	Sesamum	Pedaliaceae	Lamiales	-	Streptophyta	Viridiplantae	Eukaryota
TRINITY_DN743_c0_g1_i1	470	gi|661889298|emb|CDP06885.1| unnamed protein product	142	2.88e-27	129.765	-	-	-	-	-	-	-	-	-	-	-	-	mitochondria	chloroplast	mitochondria	49390|Coffea canephora	Coffea	Rubiaceae	Gentianales	-	Streptophyta	Viridiplantae	Eukaryota
TRINITY_DN774_c0_g1_i1	281	gi|661879242|emb|CDP17102.1| unnamed protein product	52	3.68e-14	86.2433	GO:0009836 ripening, climacteric | GO:0009873 ethylene mediated signaling pathway | GO:0035556 intracellular signal transduction | GO:0018106 peptidyl-histidine phosphorylation | GO:0023014 signal transduction via phosphorylation event	GO:0016021 integral to membrane | GO:0005789 endoplasmic reticulum membrane	GO:0000156 two-component response regulator activity | GO:0051740 ethylene binding | GO:0046872 metal ion binding | GO:0005524 ATP binding | GO:0005515 protein binding | GO:0000155 two-component sensor activity	-	-	1	i 51-73 o	-	-	-	-	-	extracellular	extracellular	extracellular	49390|Coffea canephora	Coffea	Rubiaceae	Gentianales	-	Streptophyta	Viridiplantae	Eukaryota
TRINITY_DN751_c0_g1_i1	273	gi|934157589|gb|KPM07194.1| hypothetical protein QR98_0056810	77	6.55e-14	85.346	-	-	-	-	-	-	-	-	-	-	-	-	-	-	-	52283|Sarcoptes scabiei	Sarcoptes	Sarcoptidae	Astigmata	Arachnida	Arthropoda	Metazoa	Eukaryota
TRINITY_DN752_c0_g1_i1	306	-	-	-	-	-	-	-	-	-	-	-	-	-	-	-	-	extracellular	chloroplast_mitochondria	mitochondria	-	-	-	-	-	-	-	-
TRINITY_DN749_c0_g1_i1	677	gi|661879785|emb|CDP16532.1| unnamed protein product	225	1.23e-113	402.113	GO:0009408 response to heat | GO:0006508 proteolysis | GO:0045727 positive regulation of translation | GO:0043335 protein unfolding | GO:0009644 response to high light intensity | GO:0042542 response to hydrogen peroxide	GO:0009941 chloroplast envelope | GO:0009570 chloroplast stroma	GO:0008233 peptidase activity | GO:0017111 nucleoside-triphosphatase activity | GO:0005524 ATP binding	-	pfam07724 AAA_2 | pfam10431 ClpB_D2-small	-	-	-	-	-	-	-	cytoskeleton	cytosol	cytoskeleton	49390|Coffea canephora	Coffea	Rubiaceae	Gentianales	-	Streptophyta	Viridiplantae	Eukaryota
TRINITY_DN753_c0_g1_i2	755	gi|747090522|ref|XP_011092953.1| PREDICTED: 24-methylenesterol C-methyltransferase 2	166	1.23e-98	352.309	GO:0009825 multidimensional cell growth | GO:0032259 methylation | GO:0010051 xylem and phloem pattern formation | GO:0032876 negative regulation of DNA endoreduplication | GO:0006694 steroid biosynthetic process	GO:0016023 cytoplasmic membrane-bounded vesicle | GO:0005794 Golgi apparatus	GO:0008757 S-adenosylmethionine-dependent methyltransferase activity	-	pfam08498 Sterol_MT_C | pfam08241 Methyltransf_11	-	-	-	-	-	-	-	plasma membrane	mitochondria	mitochondria	4182|Sesamum indicum	Sesamum	Pedaliaceae	Lamiales	-	Streptophyta	Viridiplantae	Eukaryota
TRINITY_DN754_c0_g1_i1	369	gi|661897088|emb|CDO98800.1| unnamed protein product	84	6.01e-50	198.413	GO:0006952 defense response | GO:0048235 pollen sperm cell differentiation | GO:0006606 protein import into nucleus | GO:0009407 toxin catabolic process	GO:0005829 cytosol | GO:0005618 cell wall | GO:0005730 nucleolus | GO:0009506 plasmodesma | GO:0005635 nuclear envelope	GO:0008565 protein transporter activity	-	pfam00514 Arm | pfam13513 HEAT_EZ	-	-	-	-	-	-	-	extracellular	chloroplast	nuclear	49390|Coffea canephora	Coffea	Rubiaceae	Gentianales	-	Streptophyta	Viridiplantae	Eukaryota
TRINITY_DN755_c0_g1_i1	648	gi|661896767|emb|CDO99956.1| unnamed protein product	168	7.48e-100	356.348	GO:0006007 glucose catabolic process | GO:0006511 ubiquitin-dependent protein catabolic process | GO:0009630 gravitropism	GO:0005829 cytosol | GO:0009506 plasmodesma | GO:0005634 nucleus	GO:0004843 ubiquitin-specific protease activity	-	-	-	-	-	-	-	-	-	cytosol	cytosol	nuclear	49390|Coffea canephora	Coffea	Rubiaceae	Gentianales	-	Streptophyta	Viridiplantae	Eukaryota
TRINITY_DN757_c0_g1_i1	435	gi|4768916|gb|AAD29679.1|AF133209_1 CLC-Nt2 protein	65	1.76e-27	130.214	GO:0044070 regulation of anion transport | GO:0015706 nitrate transport | GO:0006821 chloride transport | GO:0010167 response to nitrate	GO:0016021 integral to membrane | GO:0009705 plant-type vacuole membrane	GO:0005247 voltage-gated chloride channel activity | GO:0030554 adenyl nucleotide binding | GO:0009671 nitrate:hydrogen symporter activity	-	pfam00571 CBS	1	i 82-101 o	-	-	-	-	-	mitochondria	chloroplast	mitochondria	4097|Nicotiana tabacum	Nicotiana	Solanaceae	Solanales	-	Streptophyta	Viridiplantae	Eukaryota
TRINITY_DN762_c0_g1_i1	217	-	-	-	-	-	-	-	-	-	-	-	-	-	-	-	-	extracellular	extracellular	mitochondria	-	-	-	-	-	-	-	-
TRINITY_DN760_c0_g1_i1	349	gi|645257649|ref|XP_008234506.1| PREDICTED: methionine aminopeptidase 2B-like	61	2.44e-34	150.853	GO:0070084 protein initiator methionine removal | GO:0006508 proteolysis	GO:0016023 cytoplasmic membrane-bounded vesicle	GO:0046872 metal ion binding | GO:0070006 metalloaminopeptidase activity	-	-	-	-	-	-	-	-	-	-	-	-	102107|Prunus mume	Prunus	Rosaceae	Rosales	-	Streptophyta	Viridiplantae	Eukaryota
TRINITY_DN761_c0_g1_i1	256	gi|596114494|ref|XP_007221602.1| hypothetical protein PRUPE_ppa1027175mg	72	5.87e-07	62.9121	GO:0006952 defense response	-	GO:0043531 ADP binding	-	-	-	-	-	-	-	-	-	cytosol	cytosol	cytosol_nuclear	3760|Prunus persica	Prunus	Rosaceae	Rosales	-	Streptophyta	Viridiplantae	Eukaryota
TRINITY_DN759_c0_g1_i1	625	gi|661886037|emb|CDP10263.1| unnamed protein product	138	1.7e-60	233.41	GO:0006493 protein O-linked glycosylation	-	GO:0016262 protein N-acetylglucosaminyltransferase activity	-	-	-	-	-	-	-	-	-	cytosol	nuclear	nuclear	49390|Coffea canephora	Coffea	Rubiaceae	Gentianales	-	Streptophyta	Viridiplantae	Eukaryota
TRINITY_DN763_c0_g1_i2	340	gi|629076033|gb|KCW44560.1| hypothetical protein EUGRSUZ_L01927	110	3.78e-52	203.797	GO:0009098 leucine biosynthetic process	GO:0009941 chloroplast envelope | GO:0009570 chloroplast stroma	GO:0003852 2-isopropylmalate synthase activity	-	pfam08502 LeuA_dimer	-	-	-	-	-	-	-	cytosol	cytosol	cytosol	71139|Eucalyptus grandis	Eucalyptus	Myrtaceae	Myrtales	-	Streptophyta	Viridiplantae	Eukaryota
TRINITY_DN779_c0_g1_i1	360	gi|225430151|ref|XP_002284747.1| PREDICTED: 26S protease regulatory subunit 8 homolog A	62	1.08e-31	142.777	GO:0030163 protein catabolic process	GO:0005886 plasma membrane | GO:0000502 proteasome complex | GO:0005829 cytosol	GO:0005524 ATP binding | GO:0017111 nucleoside-triphosphatase activity	-	-	-	-	-	-	-	-	-	extracellular	nuclear	nuclear	29760|Vitis vinifera	Vitis	Vitaceae	Vitales	-	Streptophyta	Viridiplantae	Eukaryota
TRINITY_DN778_c0_g1_i1	674	gi|225436446|ref|XP_002274311.1| PREDICTED: 50S ribosomal protein L9, chloroplastic	91	1.51e-46	191.234	GO:0006412 translation	GO:0005840 ribosome | GO:0009941 chloroplast envelope | GO:0009570 chloroplast stroma	GO:0003735 structural constituent of ribosome | GO:0019843 rRNA binding	-	pfam03948 Ribosomal_L9_C	-	-	-	-	-	-	-	cytosol	cytosol_nuclear	mitochondria	29760|Vitis vinifera	Vitis	Vitaceae	Vitales	-	Streptophyta	Viridiplantae	Eukaryota
TRINITY_DN765_c0_g1_i1	291	gi|661897990|emb|CDO97957.1| unnamed protein product	71	1.38e-39	165.211	GO:0006629 lipid metabolic process	GO:0048046 apoplast	GO:0016788 hydrolase activity, acting on ester bonds	-	-	-	-	-	-	-	-	-	extracellular	chloroplast	extracellular	49390|Coffea canephora	Coffea	Rubiaceae	Gentianales	-	Streptophyta	Viridiplantae	Eukaryota
TRINITY_DN767_c0_g1_i1	430	gi|661891206|emb|CDP05088.1| unnamed protein product	68	3.55e-30	138.739	GO:0009845 seed germination | GO:0006417 regulation of translation | GO:0000381 regulation of alternative nuclear mRNA splicing, via spliceosome | GO:0009846 pollen germination	GO:0000932 cytoplasmic mRNA processing body | GO:0005634 nucleus	GO:0003723 RNA binding | GO:0000166 nucleotide binding	-	-	-	-	-	-	-	-	-	extracellular	chloroplast	nuclear	49390|Coffea canephora	Coffea	Rubiaceae	Gentianales	-	Streptophyta	Viridiplantae	Eukaryota
TRINITY_DN764_c0_g1_i1	654	gi|567903834|ref|XP_006444405.1| hypothetical protein CICLE_v10018801mg	109	1.9e-63	242.383	GO:0009611 response to wounding | GO:0015969 guanosine tetraphosphate metabolic process	GO:0009507 chloroplast	GO:0008728 GTP diphosphokinase activity | GO:0016787 hydrolase activity | GO:0016597 amino acid binding	-	pfam13328 HD_4 | pfam01966 HD	-	-	-	-	-	-	-	cytosol	nuclear	nuclear	85681|Citrus clementina	Citrus	Rutaceae	Sapindales	-	Streptophyta	Viridiplantae	Eukaryota
TRINITY_DN766_c0_g1_i1	558	gi|657942241|ref|XP_008336898.1| PREDICTED: uncharacterized protein LOC103456102	41	0.0478	48.5544	-	-	-	-	-	-	-	-	-	-	-	-	extracellular	extracellular	extracellular	3750|Malus domestica	Malus	Rosaceae	Rosales	-	Streptophyta	Viridiplantae	Eukaryota
TRINITY_DN772_c0_g1_i1	211	-	-	-	-	-	-	-	-	-	-	-	-	-	-	-	-	-	-	-	-	-	-	-	-	-	-	-
TRINITY_DN771_c0_g1_i1	401	gi|698564389|ref|XP_009772969.1| PREDICTED: DTW domain-containing protein 2	67	6.88e-25	121.689	-	-	-	-	-	-	-	-	-	-	-	-	cytosol	cytosol	cytosol_nuclear	4096|Nicotiana sylvestris	Nicotiana	Solanaceae	Solanales	-	Streptophyta	Viridiplantae	Eukaryota
TRINITY_DN770_c0_g1_i1	461	gi|661893428|emb|CDP03237.1| unnamed protein product	83	4.36e-32	145.02	-	GO:0016021 integral to membrane | GO:0005789 endoplasmic reticulum membrane	-	-	-	2	i 7-29 o 33-55 i	-	-	-	-	-	extracellular	cytosol	plasma membrane	49390|Coffea canephora	Coffea	Rubiaceae	Gentianales	-	Streptophyta	Viridiplantae	Eukaryota
TRINITY_DN770_c0_g1_i2	316	-	-	-	-	-	-	-	-	-	-	-	-	-	-	-	-	-	-	-	-	-	-	-	-	-	-	-
TRINITY_DN773_c0_g1_i1	373	gi|699262798|gb|AIU41641.1| ABC transporter family protein	83	9.17e-45	183.158	GO:0006200 ATP catabolic process	-	GO:0051536 iron-sulfur cluster binding | GO:0005524 ATP binding | GO:0016887 ATPase activity	-	-	-	-	-	-	-	-	-	mitochondria	mitochondria	mitochondria	3981|Hevea brasiliensis	Hevea	Euphorbiaceae	Malpighiales	-	Streptophyta	Viridiplantae	Eukaryota
TRINITY_DN797_c0_g1_i1	264	gi|720042305|ref|XP_010269195.1| PREDICTED: glucan 1,3-beta-glucosidase A-like	81	1.24e-46	184.504	GO:0005975 carbohydrate metabolic process	-	GO:0004553 hydrolase activity, hydrolyzing O-glycosyl compounds | GO:0030674 protein binding, bridging | GO:0051015 actin filament binding	-	-	-	-	-	-	-	-	-	cytosol	cytosol	extracellular	4432|Nelumbo nucifera	Nelumbo	Nelumbonaceae	Proteales	-	Streptophyta	Viridiplantae	Eukaryota
TRINITY_DN769_c0_g1_i1	536	gi|321449954|gb|EFX62168.1| hypothetical protein DAPPUDRAFT_301812	67	1.56e-17	98.8063	-	-	-	-	-	-	-	-	-	-	-	-	extracellular	chloroplast	nuclear	6669|Daphnia pulex	Daphnia	Daphniidae	Diplostraca	Branchiopoda	Arthropoda	Metazoa	Eukaryota
TRINITY_DN769_c0_g1_i2	233	gi|321449954|gb|EFX62168.1| hypothetical protein DAPPUDRAFT_301812	69	1.54e-16	92.9735	-	-	-	-	-	-	-	-	-	-	-	-	extracellular	chloroplast	mitochondria	6669|Daphnia pulex	Daphnia	Daphniidae	Diplostraca	Branchiopoda	Arthropoda	Metazoa	Eukaryota
TRINITY_DN769_c0_g1_i3	562	gi|915655209|gb|KOC59008.1| Collagen alpha-1(IV) chain	66	3.54e-14	88.038	-	-	-	-	-	-	-	-	-	-	-	-	cytosol_mitochondria	chloroplast	mitochondria	597456|Habropoda laboriosa	Habropoda	Apidae	Hymenoptera	Insecta	Arthropoda	Metazoa	Eukaryota
TRINITY_DN782_c0_g1_i1	237	gi|747067164|ref|XP_011080288.1| PREDICTED: aldehyde dehydrogenase family 3 member F1-like	42	7.81e-10	71.8856	GO:0006081 cellular aldehyde metabolic process | GO:0055114 oxidation-reduction process	GO:0016020 membrane | GO:0005783 endoplasmic reticulum	GO:0004030 aldehyde dehydrogenase [NAD(P)+] activity	-	-	-	-	-	-	-	-	-	extracellular	cytosol_nuclear	nuclear	4182|Sesamum indicum	Sesamum	Pedaliaceae	Lamiales	-	Streptophyta	Viridiplantae	Eukaryota
TRINITY_DN784_c0_g1_i1	208	-	-	-	-	-	-	-	-	-	-	-	-	-	-	-	-	-	-	-	-	-	-	-	-	-	-	-
TRINITY_DN787_c0_g1_i1	562	gi|661882636|emb|CDP13639.1| unnamed protein product	120	1.15e-44	184.953	-	-	-	-	-	1	i 121-143 o	-	-	-	-	-	cytosol	cytosol	nuclear	49390|Coffea canephora	Coffea	Rubiaceae	Gentianales	-	Streptophyta	Viridiplantae	Eukaryota
TRINITY_DN785_c0_g1_i1	674	gi|747065426|ref|XP_011079350.1| PREDICTED: LOW QUALITY PROTEIN: transmembrane 9 superfamily member 12-like	166	8.47e-101	359.488	-	GO:0005802 trans-Golgi network | GO:0016021 integral to membrane | GO:0005774 vacuolar membrane | GO:0016023 cytoplasmic membrane-bounded vesicle | GO:0009506 plasmodesma | GO:0005794 Golgi apparatus | GO:0005768 endosome	-	-	pfam13346 ABC2_membrane_5 | pfam13903 Claudin_2 | pfam04893 Yip1 | pfam09685 Tic20	4	i 43-65 o 75-97 i 110-132 o 142-164 i	-	-	-	-	-	plasma membrane	cytosol	plasma membrane	4182|Sesamum indicum	Sesamum	Pedaliaceae	Lamiales	-	Streptophyta	Viridiplantae	Eukaryota
TRINITY_DN788_c0_g1_i1	539	-	-	-	-	-	-	-	-	-	-	-	-	-	-	-	-	-	-	-	-	-	-	-	-	-	-	-
TRINITY_DN793_c0_g1_i1	305	gi|284519840|gb|ADB92670.1| amino acid permease 6	54	4.15e-23	114.959	GO:0015810 aspartate transport | GO:0009624 response to nematode | GO:0003333 amino acid transmembrane transport | GO:0015804 neutral amino acid transport | GO:0043090 amino acid import | GO:0015827 tryptophan transport	GO:0016023 cytoplasmic membrane-bounded vesicle | GO:0016021 integral to membrane	GO:0015175 neutral amino acid transmembrane transporter activity | GO:0015172 acidic amino acid transmembrane transporter activity	-	-	-	-	-	-	-	-	-	-	-	-	80863|Populus tremula x Populus alba	Populus	Salicaceae	Malpighiales	-	Streptophyta	Viridiplantae	Eukaryota
TRINITY_DN793_c0_g1_i4	205	gi|743803057|ref|XP_011017028.1| PREDICTED: amino acid permease 6-like	66	2.35e-28	127.97	GO:0015810 aspartate transport | GO:0009624 response to nematode | GO:0003333 amino acid transmembrane transport | GO:0015804 neutral amino acid transport | GO:0043090 amino acid import | GO:0015827 tryptophan transport	GO:0016023 cytoplasmic membrane-bounded vesicle | GO:0005886 plasma membrane | GO:0016021 integral to membrane	GO:0015175 neutral amino acid transmembrane transporter activity | GO:0015172 acidic amino acid transmembrane transporter activity	-	-	-	-	-	-	-	-	-	cytosol	cytosol	mitochondria	75702|Populus euphratica	Populus	Salicaceae	Malpighiales	-	Streptophyta	Viridiplantae	Eukaryota
TRINITY_DN795_c0_g1_i1	307	gi|301015478|gb|ADK47520.1| microsomal oleic acid desaturase	102	2.59e-64	238.345	GO:0055114 oxidation-reduction process | GO:0006629 lipid metabolic process	-	GO:0045485 omega-6 fatty acid desaturase activity | GO:0016720 delta12-fatty acid dehydrogenase activity | GO:0016717 oxidoreductase activity, acting on paired donors, with oxidation of a pair of donors resulting in the reduction of molecular oxygen to two molecules of water	-	-	2	o 31-53 i 58-80 o	-	-	-	-	-	peroxisome	cytosol	mitochondria	653463|Wrightia tinctoria	Wrightia	Apocynaceae	Gentianales	-	Streptophyta	Viridiplantae	Eukaryota
TRINITY_DN843_c0_g1_i1	458	gi|567898326|ref|XP_006441651.1| hypothetical protein CICLE_v10022949mg	112	6.73e-71	261.228	GO:0055114 oxidation-reduction process	GO:0005758 mitochondrial intermembrane space | GO:0070469 respiratory chain | GO:0005774 vacuolar membrane | GO:0005829 cytosol	GO:0005507 copper ion binding | GO:0009055 electron carrier activity | GO:0005506 iron ion binding | GO:0020037 heme binding	-	pfam00034 Cytochrom_C | pfam13442 Cytochrome_CBB3	-	-	-	-	-	-	-	extracellular	chloroplast	mitochondria	85681|Citrus clementina	Citrus	Rutaceae	Sapindales	-	Streptophyta	Viridiplantae	Eukaryota
TRINITY_DN870_c0_g1_i1	523	gi|848850242|ref|XP_012832903.1| PREDICTED: UDP-glucuronic acid decarboxylase 2-like	173	5.15e-107	380.128	GO:0042732 D-xylose metabolic process | GO:0019305 dTDP-rhamnose biosynthetic process	GO:0005829 cytosol | GO:0000139 Golgi membrane | GO:0005768 endosome | GO:0005774 vacuolar membrane | GO:0005802 trans-Golgi network | GO:0005886 plasma membrane	GO:0048040 UDP-glucuronate decarboxylase activity | GO:0050662 coenzyme binding | GO:0008460 dTDP-glucose 4,6-dehydratase activity	-	pfam01370 Epimerase	-	-	-	-	-	-	-	cytoskeleton	cytosol	cytosol	4155|Erythranthe guttata	Erythranthe	Phrymaceae	Lamiales	-	Streptophyta	Viridiplantae	Eukaryota
TRINITY_DN812_c0_g1_i1	244	gi|821325123|ref|NP_001295679.1| phosphoenolpyruvate carboxylase 2	77	4.9e-44	175.979	GO:0015977 carbon fixation | GO:0006099 tricarboxylic acid cycle	GO:0009506 plasmodesma | GO:0005886 plasma membrane | GO:0009507 chloroplast | GO:0005829 cytosol | GO:0048046 apoplast	GO:0008964 phosphoenolpyruvate carboxylase activity	-	-	-	-	-	-	-	-	-	extracellular	chloroplast	nuclear	180498|Jatropha curcas	Jatropha	Euphorbiaceae	Malpighiales	-	Streptophyta	Viridiplantae	Eukaryota
TRINITY_DN823_c0_g1_i1	296	gi|720091850|ref|XP_010245547.1| PREDICTED: DCN1-like protein 4 isoform X1	86	4.3e-46	184.504	-	GO:0005634 nucleus	GO:0005509 calcium ion binding	-	-	-	-	-	-	-	-	-	extracellular	cytosol	nuclear	4432|Nelumbo nucifera	Nelumbo	Nelumbonaceae	Proteales	-	Streptophyta	Viridiplantae	Eukaryota
TRINITY_DN899_c0_g1_i1	396	gi|661885956|emb|CDP10573.1| unnamed protein product	132	3.95e-30	138.29	GO:0006412 translation	GO:0015934 large ribosomal subunit | GO:0009507 chloroplast | GO:0005739 mitochondrion	GO:0046872 metal ion binding | GO:0003735 structural constituent of ribosome	-	-	2	o 4-23 i 36-58 o	-	-	-	-	-	extracellular	chloroplast	mitochondria	49390|Coffea canephora	Coffea	Rubiaceae	Gentianales	-	Streptophyta	Viridiplantae	Eukaryota
TRINITY_DN897_c0_g1_i1	417	gi|661889916|emb|CDP06636.1| unnamed protein product	85	1.73e-31	142.777	GO:0030244 cellulose biosynthetic process | GO:0032312 regulation of ARF GTPase activity | GO:0048193 Golgi vesicle transport | GO:0043547 positive regulation of GTPase activity	GO:0005829 cytosol | GO:0005634 nucleus | GO:0005739 mitochondrion	GO:0008270 zinc ion binding | GO:0003677 DNA binding | GO:0008060 ARF GTPase activator activity	-	-	-	-	-	-	-	-	-	cytosol	nuclear	nuclear	49390|Coffea canephora	Coffea	Rubiaceae	Gentianales	-	Streptophyta	Viridiplantae	Eukaryota
TRINITY_DN900_c0_g1_i1	226	gi|145408577|ref|YP_001152201.1| ORF41l	24	1.61e-05	57.9766	-	-	-	-	-	-	-	-	-	-	-	-	-	-	-	88728|Pinus koraiensis	Pinus	Pinaceae	Pinales	-	Streptophyta	Viridiplantae	Eukaryota
TRINITY_DN814_c0_g1_i1	856	gi|629085827|gb|KCW52184.1| hypothetical protein EUGRSUZ_J01613	157	4.58e-71	265.715	GO:0006281 DNA repair | GO:0006260 DNA replication | GO:0006355 regulation of transcription, DNA-dependent | GO:0010228 vegetative to reproductive phase transition of meristem	GO:0005730 nucleolus | GO:0005719 nuclear euchromatin | GO:0035101 FACT complex	-	-	pfam08512 Rtt106	-	-	-	-	-	-	-	nuclear	nuclear	nuclear	71139|Eucalyptus grandis	Eucalyptus	Myrtaceae	Myrtales	-	Streptophyta	Viridiplantae	Eukaryota
TRINITY_DN819_c0_g1_i1	203	gi|567880983|ref|XP_006433050.1| hypothetical protein CICLE_v10000082mg	67	1.02e-37	155.34	GO:0006979 response to oxidative stress | GO:0006886 intracellular protein transport | GO:0006888 ER to Golgi vesicle-mediated transport	GO:0030127 COPII vesicle coat | GO:0005829 cytosol	GO:0008270 zinc ion binding	-	-	-	-	-	-	-	-	-	extracellular	chloroplast	cytosol	85681|Citrus clementina	Citrus	Rutaceae	Sapindales	-	Streptophyta	Viridiplantae	Eukaryota
TRINITY_DN801_c0_g1_i1	222	gi|720008568|ref|XP_010258662.1| PREDICTED: vacuolar protein sorting-associated protein 2 homolog 1-like	44	9.37e-11	74.5777	GO:0009644 response to high light intensity | GO:0048193 Golgi vesicle transport | GO:0010200 response to chitin | GO:0042542 response to hydrogen peroxide | GO:0015031 protein transport	GO:0005771 multivesicular body | GO:0000815 ESCRT III complex	GO:0005515 protein binding	-	-	-	-	-	-	-	-	-	extracellular	extracellular	mitochondria	4432|Nelumbo nucifera	Nelumbo	Nelumbonaceae	Proteales	-	Streptophyta	Viridiplantae	Eukaryota
TRINITY_DN803_c0_g1_i1	204	gi|727585709|ref|XP_010465882.1| PREDICTED: beta-glucosidase 44	48	0.00321	50.3491	-	-	-	-	-	-	-	-	-	-	-	-	mitochondria	chloroplast	mitochondria	90675|Camelina sativa	Camelina	Brassicaceae	Brassicales	-	Streptophyta	Viridiplantae	Eukaryota
TRINITY_DN802_c0_g1_i1	516	gi|661886703|emb|CDP09652.1| unnamed protein product	93	6.06e-25	122.586	-	-	-	-	-	-	-	-	-	-	-	-	mitochondria	chloroplast	mitochondria	49390|Coffea canephora	Coffea	Rubiaceae	Gentianales	-	Streptophyta	Viridiplantae	Eukaryota
TRINITY_DN804_c0_g1_i1	262	-	-	-	-	-	-	-	-	-	-	-	-	-	-	-	-	-	-	-	-	-	-	-	-	-	-	-
TRINITY_DN805_c0_g1_i1	313	gi|703146284|ref|XP_010108756.1| AP3-complex subunit beta-A	48	2.28e-21	109.575	GO:0006896 Golgi to vacuole transport | GO:0080171 lytic vacuole organization | GO:0006886 intracellular protein transport | GO:0051453 regulation of intracellular pH	GO:0030123 AP-3 adaptor complex	-	-	-	-	-	-	-	-	-	-	-	-	-	981085|Morus notabilis	Morus	Moraceae	Rosales	-	Streptophyta	Viridiplantae	Eukaryota
TRINITY_DN809_c0_g1_i1	259	gi|697168424|ref|XP_009593093.1| PREDICTED: uncharacterized protein LOC104089817 isoform X1	77	1.58e-21	109.126	GO:0006355 regulation of transcription, DNA-dependent	GO:0005634 nucleus	GO:0003700 sequence-specific DNA binding transcription factor activity | GO:0043565 sequence-specific DNA binding	-	-	-	-	-	-	-	-	-	cytosol_nuclear	cytosol_nuclear	mitochondria	4098|Nicotiana tomentosiformis	Nicotiana	Solanaceae	Solanales	-	Streptophyta	Viridiplantae	Eukaryota
TRINITY_DN807_c0_g1_i1	524	gi|590669740|ref|XP_007037861.1| Glucan synthase-like 8 isoform 1	141	2.94e-90	324.491	GO:0010208 pollen wall assembly | GO:0006075 (1->3)-beta-D-glucan biosynthetic process | GO:0009556 microsporogenesis | GO:0080092 regulation of pollen tube growth | GO:0009846 pollen germination	GO:0009504 cell plate | GO:0009506 plasmodesma | GO:0000148 1,3-beta-D-glucan synthase complex	GO:0003843 1,3-beta-D-glucan synthase activity	-	-	-	-	-	-	-	-	-	cytosol	cytosol	nuclear	3641|Theobroma cacao	Theobroma	Malvaceae	Malvales	-	Streptophyta	Viridiplantae	Eukaryota
TRINITY_DN808_c0_g1_i1	213	gi|225445178|ref|XP_002280736.1| PREDICTED: NADPH:adrenodoxin oxidoreductase, mitochondrial isoform X1	55	8.07e-15	87.1407	GO:0055114 oxidation-reduction process	GO:0005759 mitochondrial matrix | GO:0005886 plasma membrane	GO:0016491 oxidoreductase activity	-	-	-	-	-	-	-	-	-	extracellular	chloroplast	nuclear	29760|Vitis vinifera	Vitis	Vitaceae	Vitales	-	Streptophyta	Viridiplantae	Eukaryota
TRINITY_DN806_c0_g1_i1	258	gi|902159808|gb|KNA06354.1| hypothetical protein SOVF_181660, partial	51	1.46e-12	80.8592	-	-	-	-	-	-	-	-	-	-	-	-	extracellular	chloroplast	nuclear	3562|Spinacia oleracea	Spinacia	Amaranthaceae	Caryophyllales	-	Streptophyta	Viridiplantae	Eukaryota
TRINITY_DN811_c0_g1_i1	320	gi|958167964|gb|ALQ43973.1| glycine-rich protein 1	81	1.35e-25	123.035	GO:0006200 ATP catabolic process	GO:0005730 nucleolus | GO:0072669 tRNA-splicing ligase complex | GO:0009507 chloroplast	GO:0008270 zinc ion binding | GO:0008026 ATP-dependent helicase activity | GO:0005524 ATP binding	-	-	-	-	-	-	-	-	-	extracellular	extracellular	extracellular	4153|Craterostigma plantagineum	Craterostigma	Linderniaceae	Lamiales	-	Streptophyta	Viridiplantae	Eukaryota
TRINITY_DN878_c0_g1_i1	362	gi|697176614|ref|XP_009597260.1| PREDICTED: inactive poly	119	1.54e-31	142.328	GO:0012501 programmed cell death | GO:0009873 ethylene mediated signaling pathway | GO:0010102 lateral root morphogenesis | GO:0010193 response to ozone | GO:0009414 response to water deprivation | GO:0009867 jasmonic acid mediated signaling pathway | GO:0009651 response to salt stress | GO:0000303 response to superoxide | GO:2000377 regulation of reactive oxygen species metabolic process | GO:00…	GO:0005737 cytoplasm	GO:0003950 NAD+ ADP-ribosyltransferase activity	-	-	-	-	-	-	-	-	-	cytoskeleton	chloroplast	cytosol_nuclear	4098|Nicotiana tomentosiformis	Nicotiana	Solanaceae	Solanales	-	Streptophyta	Viridiplantae	Eukaryota
TRINITY_DN888_c0_g1_i1	245	gi|661895863|emb|CDP00441.1| unnamed protein product	70	2.55e-18	98.8063	GO:0009414 response to water deprivation | GO:0009737 response to abscisic acid stimulus	-	-	-	-	-	-	-	-	-	-	-	extracellular	cytosol	nuclear	49390|Coffea canephora	Coffea	Rubiaceae	Gentianales	-	Streptophyta	Viridiplantae	Eukaryota
TRINITY_DN813_c0_g1_i1	521	gi|747099736|ref|XP_011097927.1| PREDICTED: uncharacterized protein LOC105176727	77	8.04e-33	147.712	-	GO:0009507 chloroplast	-	-	-	-	-	-	-	-	-	-	cytosol	cytosol	cytosol_nuclear	4182|Sesamum indicum	Sesamum	Pedaliaceae	Lamiales	-	Streptophyta	Viridiplantae	Eukaryota
TRINITY_DN817_c0_g1_i1	287	gi|566159995|ref|XP_002301849.2| hypothetical protein POPTR_0002s25870g	73	1.41e-30	137.841	GO:0006396 RNA processing	GO:0005634 nucleus	-	-	pfam13414 TPR_11	-	-	-	-	-	-	-	cytosol_nuclear	nuclear	nuclear	3694|Populus trichocarpa	Populus	Salicaceae	Malpighiales	-	Streptophyta	Viridiplantae	Eukaryota
TRINITY_DN816_c0_g1_i1	250	gi|661894515|emb|CDP01514.1| unnamed protein product	65	1.98e-18	99.255	GO:0045893 positive regulation of transcription, DNA-dependent | GO:0009414 response to water deprivation | GO:0048573 photoperiodism, flowering | GO:0048510 regulation of timing of transition from vegetative to reproductive phase | GO:0009637 response to blue light | GO:0030308 negative regulation of cell growth | GO:0009788 negative regulation of abscisic acid mediated signaling pathway	GO:0005634 nucleus	GO:0003700 sequence-specific DNA binding transcription factor activity | GO:0000976 transcription regulatory region sequence-specific DNA binding | GO:0042803 protein homodimerization activity	-	-	-	-	-	-	-	-	-	mitochondria	mitochondria	mitochondria	49390|Coffea canephora	Coffea	Rubiaceae	Gentianales	-	Streptophyta	Viridiplantae	Eukaryota
TRINITY_DN818_c0_g1_i1	205	-	-	-	-	-	-	-	-	-	-	-	-	-	-	-	-	-	-	-	-	-	-	-	-	-	-	-
TRINITY_DN880_c0_g1_i1	571	gi|698542330|ref|XP_009766367.1| PREDICTED: peroxiredoxin-2F, mitochondrial	157	3.62e-33	149.058	GO:0006979 response to oxidative stress | GO:0046686 response to cadmium ion | GO:0009058 biosynthetic process | GO:0055114 oxidation-reduction process	GO:0005759 mitochondrial matrix	GO:0004601 peroxidase activity | GO:0051920 peroxiredoxin activity	-	-	-	-	-	-	-	-	-	mitochondria	chloroplast	mitochondria	4096|Nicotiana sylvestris	Nicotiana	Solanaceae	Solanales	-	Streptophyta	Viridiplantae	Eukaryota
TRINITY_DN890_c0_g1_i1	261	gi|661870828|emb|CDP21388.1| unnamed protein product	51	1.85e-09	70.9883	-	-	-	-	-	-	-	-	-	-	-	-	cytosol	chloroplast	nuclear	49390|Coffea canephora	Coffea	Rubiaceae	Gentianales	-	Streptophyta	Viridiplantae	Eukaryota
TRINITY_DN820_c0_g1_i1	1019	gi|225423779|ref|XP_002277341.1| PREDICTED: alanine--tRNA ligase	207	1.48e-107	381.922	GO:0006499 N-terminal protein myristoylation | GO:0006094 gluconeogenesis | GO:0006406 mRNA export from nucleus | GO:0051604 protein maturation | GO:0009651 response to salt stress | GO:0006096 glycolysis | GO:0010074 maintenance of meristem identity | GO:0046686 response to cadmium ion | GO:0006419 alanyl-tRNA aminoacylation | GO:0009909 regulation of flower development	GO:0009507 chloroplast | GO:0005829 cytosol | GO:0005739 mitochondrion	GO:0004813 alanine-tRNA ligase activity | GO:0003676 nucleic acid binding | GO:0005524 ATP binding	6.1.1.7	-	-	-	-	-	-	-	-	cytosol	cytosol	cytosol	29760|Vitis vinifera	Vitis	Vitaceae	Vitales	-	Streptophyta	Viridiplantae	Eukaryota
TRINITY_DN821_c0_g1_i1	580	gi|629098654|gb|KCW64419.1| hypothetical protein EUGRSUZ_G02039	102	6.19e-62	237.448	GO:0016117 carotenoid biosynthetic process | GO:0019252 starch biosynthetic process | GO:0009825 multidimensional cell growth | GO:0009911 positive regulation of flower development | GO:0007568 aging | GO:0043481 anthocyanin accumulation in tissues in response to UV light | GO:0048767 root hair elongation | GO:0015995 chlorophyll biosynthetic process | GO:0006633 fatty acid biosynthetic process |…	GO:0005829 cytosol | GO:0009346 citrate lyase complex	GO:0003878 ATP citrate synthase activity | GO:0016829 lyase activity | GO:0005524 ATP binding	-	-	-	-	-	-	-	-	-	extracellular	cytosol	cytosol	71139|Eucalyptus grandis	Eucalyptus	Myrtaceae	Myrtales	-	Streptophyta	Viridiplantae	Eukaryota
TRINITY_DN821_c0_g1_i2	625	gi|629098654|gb|KCW64419.1| hypothetical protein EUGRSUZ_G02039	132	1.02e-84	306.096	GO:0016117 carotenoid biosynthetic process | GO:0019252 starch biosynthetic process | GO:0009825 multidimensional cell growth | GO:0009911 positive regulation of flower development | GO:0007568 aging | GO:0043481 anthocyanin accumulation in tissues in response to UV light | GO:0048767 root hair elongation | GO:0015995 chlorophyll biosynthetic process | GO:0006633 fatty acid biosynthetic process |…	GO:0005829 cytosol | GO:0009346 citrate lyase complex	GO:0003878 ATP citrate synthase activity | GO:0016829 lyase activity | GO:0005524 ATP binding	-	-	-	-	-	-	-	-	-	cytosol	chloroplast	mitochondria	71139|Eucalyptus grandis	Eucalyptus	Myrtaceae	Myrtales	-	Streptophyta	Viridiplantae	Eukaryota
TRINITY_DN824_c0_g1_i1	301	gi|702422035|ref|XP_010066969.1| PREDICTED: inositol oxygenase 1-like	68	3.52e-36	155.34	GO:0019310 inositol catabolic process | GO:0006949 syncytium formation | GO:0055114 oxidation-reduction process	GO:0005737 cytoplasm	GO:0005506 iron ion binding | GO:0050113 inositol oxygenase activity	-	-	-	-	-	-	-	-	-	plasma membrane	cytosol	plasma membrane	71139|Eucalyptus grandis	Eucalyptus	Myrtaceae	Myrtales	-	Streptophyta	Viridiplantae	Eukaryota
TRINITY_DN828_c0_g1_i1	440	gi|661879335|emb|CDP16991.1| unnamed protein product	112	7.49e-38	162.967	GO:0008152 metabolic process	GO:0005737 cytoplasm	GO:0047894 flavonol 3-sulfotransferase activity	-	-	-	-	-	-	-	-	-	mitochondria	chloroplast	mitochondria	49390|Coffea canephora	Coffea	Rubiaceae	Gentianales	-	Streptophyta	Viridiplantae	Eukaryota
TRINITY_DN829_c0_g1_i1	263	-	-	-	-	-	-	-	-	-	-	-	-	-	-	-	-	-	-	-	-	-	-	-	-	-	-	-
TRINITY_DN826_c0_g1_i1	620	gi|661884951|emb|CDP11483.1| unnamed protein product	196	7.49e-125	439.353	GO:0006094 gluconeogenesis | GO:0043085 positive regulation of catalytic activity | GO:0019252 starch biosynthetic process | GO:0009664 plant-type cell wall organization | GO:0009911 positive regulation of flower development | GO:0000023 maltose metabolic process | GO:0019288 isopentenyl diphosphate biosynthetic process, mevalonate-independent pathway | GO:0006096 glycolysis | GO:0009817 defense …	GO:0009941 chloroplast envelope | GO:0005829 cytosol | GO:0009570 chloroplast stroma	GO:0004347 glucose-6-phosphate isomerase activity	5.3.1.9	-	-	-	-	-	-	-	-	cytosol	cytosol	cytosol	49390|Coffea canephora	Coffea	Rubiaceae	Gentianales	-	Streptophyta	Viridiplantae	Eukaryota
TRINITY_DN832_c0_g1_i1	280	-	-	-	-	-	-	-	-	-	-	-	-	-	-	-	-	extracellular	chloroplast	mitochondria	-	-	-	-	-	-	-	-
TRINITY_DN827_c0_g1_i1	659	-	-	-	-	-	-	-	-	-	-	-	-	-	-	-	-	-	-	-	-	-	-	-	-	-	-	-
TRINITY_DN830_c0_g1_i1	531	gi|629121579|gb|KCW86069.1| hypothetical protein EUGRSUZ_B02769	89	7.95e-23	115.856	GO:0006633 fatty acid biosynthetic process	GO:0009317 acetyl-CoA carboxylase complex | GO:0009941 chloroplast envelope | GO:0009570 chloroplast stroma	GO:0016740 transferase activity | GO:0003989 acetyl-CoA carboxylase activity	-	-	-	-	-	-	-	-	-	cytosol	chloroplast	cytosol	71139|Eucalyptus grandis	Eucalyptus	Myrtaceae	Myrtales	-	Streptophyta	Viridiplantae	Eukaryota
TRINITY_DN879_c0_g1_i1	300	-	-	-	-	-	-	-	-	-	1	o 24-46 i	-	-	-	-	-	extracellular	chloroplast	mitochondria	-	-	-	-	-	-	-	-
TRINITY_DN896_c0_g1_i1	295	gi|661893275|emb|CDP03084.1| unnamed protein product	69	2.75e-33	146.366	GO:0006623 protein targeting to vacuole | GO:0016197 endosome transport | GO:0016192 vesicle-mediated transport	GO:0009507 chloroplast	GO:0005515 protein binding	-	-	-	-	-	-	-	-	-	extracellular	chloroplast	nuclear	49390|Coffea canephora	Coffea	Rubiaceae	Gentianales	-	Streptophyta	Viridiplantae	Eukaryota
TRINITY_DN834_c0_g1_i1	258	gi|747091858|ref|XP_011093675.1| PREDICTED: asparagine--tRNA ligase, cytoplasmic 3	71	1.79e-37	157.583	GO:0055114 oxidation-reduction process | GO:0006421 asparaginyl-tRNA aminoacylation | GO:0046686 response to cadmium ion | GO:0009793 embryo development ending in seed dormancy	GO:0005829 cytosol | GO:0005739 mitochondrion | GO:0009507 chloroplast	GO:0004816 asparagine-tRNA ligase activity | GO:0003676 nucleic acid binding | GO:0016620 oxidoreductase activity, acting on the aldehyde or oxo group of donors, NAD or NADP as acceptor | GO:0005524 ATP binding	-	-	-	-	-	-	-	-	-	mitochondria	mitochondria	mitochondria	4182|Sesamum indicum	Sesamum	Pedaliaceae	Lamiales	-	Streptophyta	Viridiplantae	Eukaryota
TRINITY_DN833_c0_g1_i1	755	gi|702292231|ref|XP_010047470.1| PREDICTED: RING-box protein 1a	117	5.21e-76	280.072	GO:0009733 response to auxin stimulus	GO:0019005 SCF ubiquitin ligase complex | GO:0031463 Cul3-RING ubiquitin ligase complex	GO:0008270 zinc ion binding	-	pfam12678 zf-rbx1 | pfam12861 zf-Apc11 | pfam13639 zf-RING_2 | pfam00097 zf-C3HC4 | pfam13923 zf-C3HC4_2	-	-	-	-	-	-	-	cytosol_nuclear	chloroplast	nuclear	71139|Eucalyptus grandis	Eucalyptus	Myrtaceae	Myrtales	-	Streptophyta	Viridiplantae	Eukaryota
TRINITY_DN837_c0_g1_i1	378	-	-	-	-	-	-	-	-	-	-	-	-	-	-	-	-	-	-	-	-	-	-	-	-	-	-	-
TRINITY_DN839_c0_g1_i1	370	gi|661891368|emb|CDP05250.1| unnamed protein product	48	1.91e-15	91.1788	-	-	-	-	-	-	-	-	-	-	-	-	-	-	-	49390|Coffea canephora	Coffea	Rubiaceae	Gentianales	-	Streptophyta	Viridiplantae	Eukaryota
TRINITY_DN840_c0_g1_i1	358	gi|728848325|gb|KHG27768.1| putative E3 ubiquitin-protein ligase MARCH10	55	5.49e-29	134.252	GO:0045893 positive regulation of transcription, DNA-dependent | GO:0009965 leaf morphogenesis | GO:0030154 cell differentiation	GO:0009535 chloroplast thylakoid membrane | GO:0005634 nucleus	GO:0003677 DNA binding | GO:0003713 transcription coactivator activity	-	-	-	-	-	-	-	-	-	nuclear	chloroplast	nuclear	29729|Gossypium arboreum	Gossypium	Malvaceae	Malvales	-	Streptophyta	Viridiplantae	Eukaryota
TRINITY_DN884_c0_g1_i1	234	-	-	-	-	-	-	-	-	-	-	-	-	-	-	-	-	-	-	-	-	-	-	-	-	-	-	-
TRINITY_DN844_c0_g1_i1	259	gi|568837261|ref|XP_006472645.1| PREDICTED: probable tRNA modification GTPase MnmE-like isoform X1	46	5.84e-15	88.4867	GO:0007264 small GTPase mediated signal transduction | GO:0006184 GTP catabolic process | GO:0006400 tRNA modification	GO:0005622 intracellular	GO:0003924 GTPase activity | GO:0005525 GTP binding	-	-	-	-	-	-	-	-	-	-	-	-	2711|Citrus sinensis	Citrus	Rutaceae	Sapindales	-	Streptophyta	Viridiplantae	Eukaryota
TRINITY_DN845_c0_g1_i1	342	-	-	-	-	-	-	-	-	-	-	-	-	-	-	-	-	cytosol	nuclear	nuclear	-	-	-	-	-	-	-	-
TRINITY_DN883_c0_g1_i1	557	gi|661899030|emb|CDO97024.1| unnamed protein product	168	4.93e-36	158.032	GO:0008152 metabolic process	GO:0005886 plasma membrane	GO:0008270 zinc ion binding | GO:0016829 lyase activity	-	pfam13639 zf-RING_2	-	-	-	-	-	-	-	cytosol	nuclear	nuclear	49390|Coffea canephora	Coffea	Rubiaceae	Gentianales	-	Streptophyta	Viridiplantae	Eukaryota
TRINITY_DN852_c0_g1_i1	232	gi|743915556|ref|XP_011001733.1| PREDICTED: transmembrane protein 18-like	77	5.5e-39	160.724	-	GO:0005634 nucleus | GO:0005783 endoplasmic reticulum	-	-	-	2	i 7-26 o 53-75 i	-	-	SignalP-TM	20 - 21	-	extracellular	extracellular	plasma membrane	75702|Populus euphratica	Populus	Salicaceae	Malpighiales	-	Streptophyta	Viridiplantae	Eukaryota
TRINITY_DN854_c0_g1_i1	213	-	-	-	-	-	-	-	-	-	-	-	-	-	-	-	-	cytosol	nuclear	mitochondria	-	-	-	-	-	-	-	-
TRINITY_DN848_c0_g1_i1	760	gi|661895664|emb|CDP00242.1| unnamed protein product	187	2.75e-78	286.802	GO:0009751 response to salicylic acid stimulus | GO:0046686 response to cadmium ion | GO:0009739 response to gibberellin stimulus | GO:0009733 response to auxin stimulus | GO:0009723 response to ethylene stimulus | GO:0009651 response to salt stress | GO:0009737 response to abscisic acid stimulus | GO:0009753 response to jasmonic acid stimulus | GO:0080167 response to karrikin	GO:0005739 mitochondrion	GO:0003677 DNA binding | GO:0003682 chromatin binding | GO:0008270 zinc ion binding	-	pfam00249 Myb_DNA-binding	-	-	-	-	-	-	-	nuclear	nuclear	nuclear	49390|Coffea canephora	Coffea	Rubiaceae	Gentianales	-	Streptophyta	Viridiplantae	Eukaryota
TRINITY_DN853_c0_g1_i1	299	-	-	-	-	-	-	-	-	-	-	-	-	-	-	-	-	-	-	-	-	-	-	-	-	-	-	-
TRINITY_DN850_c0_g1_i2	406	gi|604314718|gb|EYU27424.1| hypothetical protein MIMGU_mgv1a000180mg	108	1.08e-44	183.606	GO:0051707 response to other organism | GO:0045454 cell redox homeostasis | GO:0055085 transmembrane transport | GO:0055114 oxidation-reduction process | GO:0006200 ATP catabolic process	GO:0000325 plant-type vacuole | GO:0005774 vacuolar membrane | GO:0048046 apoplast | GO:0043190 ATP-binding cassette (ABC) transporter complex | GO:0009506 plasmodesma	GO:0015035 protein disulfide oxidoreductase activity | GO:0009055 electron carrier activity | GO:0015431 glutathione S-conjugate-exporting ATPase activity | GO:0010290 chlorophyll catabolite transmembrane transporter activity | GO:0005524 ATP binding	-	-	2	i 21-43 o 58-80 i	-	-	-	-	-	extracellular	cytosol	extracellular	4155|Erythranthe guttata	Erythranthe	Phrymaceae	Lamiales	-	Streptophyta	Viridiplantae	Eukaryota
TRINITY_DN885_c0_g1_i1	462	gi|672144536|ref|XP_008796172.1| PREDICTED: elongation factor 1-beta-like	105	2.63e-55	216.36	GO:0071668 plant-type cell wall assembly | GO:0042742 defense response to bacterium | GO:0006414 translational elongation | GO:0009808 lignin metabolic process | GO:2001006 regulation of cellulose biosynthetic process | GO:0046686 response to cadmium ion	GO:0005829 cytosol | GO:0005853 eukaryotic translation elongation factor 1 complex | GO:0009506 plasmodesma | GO:0005773 vacuole | GO:0005886 plasma membrane | GO:0048046 apoplast	GO:0003746 translation elongation factor activity	-	pfam00736 EF1_GNE	-	-	-	-	-	-	-	cytosol	peroxisome	nuclear	42345|Phoenix dactylifera	Phoenix	Arecaceae	Arecales	Liliopsida	Streptophyta	Viridiplantae	Eukaryota
TRINITY_DN855_c0_g1_i1	456	gi|702448344|ref|XP_010025072.1| PREDICTED: cysteine synthase-like isoform X1	66	4.98e-26	125.727	GO:0080145 cysteine homeostasis | GO:0007568 aging | GO:0009643 photosynthetic acclimation | GO:0015979 photosynthesis | GO:0006535 cysteine biosynthetic process from serine | GO:0090322 regulation of superoxide metabolic process | GO:0046686 response to cadmium ion | GO:0010310 regulation of hydrogen peroxide metabolic process	GO:0031977 thylakoid lumen | GO:0005777 peroxisome | GO:0005774 vacuolar membrane | GO:0009570 chloroplast stroma | GO:0005634 nucleus | GO:0005886 plasma membrane | GO:0048046 apoplast	GO:0016740 transferase activity | GO:0030170 pyridoxal phosphate binding | GO:0004124 cysteine synthase activity	-	-	-	-	-	-	-	-	-	extracellular	chloroplast	mitochondria	71139|Eucalyptus grandis	Eucalyptus	Myrtaceae	Myrtales	-	Streptophyta	Viridiplantae	Eukaryota
TRINITY_DN887_c0_g1_i1	408	gi|604332455|gb|EYU37115.1| hypothetical protein MIMGU_mgv1a021583mg	91	6.58e-47	190.337	GO:0043447 alkane biosynthetic process | GO:0010025 wax biosynthetic process | GO:0006633 fatty acid biosynthetic process | GO:0055114 oxidation-reduction process | GO:0048235 pollen sperm cell differentiation | GO:0006723 cuticle hydrocarbon biosynthetic process	GO:0016021 integral to membrane | GO:0005886 plasma membrane	GO:0016491 oxidoreductase activity | GO:0005506 iron ion binding	-	-	1	i 37-54 o	-	-	-	-	-	extracellular	chloroplast	extracellular	4155|Erythranthe guttata	Erythranthe	Phrymaceae	Lamiales	-	Streptophyta	Viridiplantae	Eukaryota
TRINITY_DN856_c0_g1_i1	477	gi|762060295|gb|AJQ20619.1| Biotin Carboxyl Carrier Protein	78	1.31e-35	156.237	GO:0006633 fatty acid biosynthetic process	GO:0009317 acetyl-CoA carboxylase complex | GO:0009941 chloroplast envelope | GO:0009570 chloroplast stroma	GO:0003677 DNA binding | GO:0003989 acetyl-CoA carboxylase activity	-	pfam00364 Biotin_lipoyl	-	-	-	-	-	-	-	extracellular	cytosol	mitochondria	226208|Salvia miltiorrhiza	Salvia	Lamiaceae	Lamiales	-	Streptophyta	Viridiplantae	Eukaryota
TRINITY_DN858_c0_g1_i1	291	gi|697179397|ref|XP_009598677.1| PREDICTED: uncharacterized protein LOC104094446	94	4.94e-37	157.583	-	GO:0016020 membrane	-	-	pfam00400 WD40	-	-	-	-	-	-	-	mitochondria	cytosol	extracellular	4098|Nicotiana tomentosiformis	Nicotiana	Solanaceae	Solanales	-	Streptophyta	Viridiplantae	Eukaryota
TRINITY_DN859_c0_g1_i1	279	gi|661891049|emb|CDP04931.1| unnamed protein product	92	1.6e-46	184.953	GO:0016310 phosphorylation | GO:0006886 intracellular protein transport	GO:0005886 plasma membrane | GO:0005829 cytosol	GO:0016301 kinase activity	-	pfam03127 GAT | pfam12078 DUF3557	-	-	-	-	-	-	-	cytosol	chloroplast	nuclear	49390|Coffea canephora	Coffea	Rubiaceae	Gentianales	-	Streptophyta	Viridiplantae	Eukaryota
TRINITY_DN860_c0_g1_i1	452	gi|747041992|ref|XP_011076095.1| PREDICTED: probable fructose-bisphosphate aldolase 3, chloroplastic	111	1.17e-57	223.09	GO:0006979 response to oxidative stress | GO:0006098 pentose-phosphate shunt | GO:0009651 response to salt stress | GO:0046686 response to cadmium ion | GO:0006096 glycolysis	GO:0031977 thylakoid lumen | GO:0005739 mitochondrion | GO:0009941 chloroplast envelope | GO:0009534 chloroplast thylakoid | GO:0010287 plastoglobule | GO:0022626 cytosolic ribosome | GO:0048046 apoplast	GO:0004332 fructose-bisphosphate aldolase activity	-	-	-	-	-	-	-	-	-	mitochondria	chloroplast	mitochondria	4182|Sesamum indicum	Sesamum	Pedaliaceae	Lamiales	-	Streptophyta	Viridiplantae	Eukaryota
TRINITY_DN857_c0_g1_i2	754	gi|225435393|ref|XP_002285367.1| PREDICTED: phospholipase A1-Igamma3, chloroplastic	155	1.16e-90	325.837	GO:0031348 negative regulation of defense response | GO:0016036 cellular response to phosphate starvation | GO:0019375 galactolipid biosynthetic process | GO:0009867 jasmonic acid mediated signaling pathway | GO:0009697 salicylic acid biosynthetic process | GO:0010363 regulation of plant-type hypersensitive response | GO:0042631 cellular response to water deprivation | GO:0006612 protein targetin…	GO:0009507 chloroplast	GO:0047714 galactolipase activity | GO:0004806 triglyceride lipase activity | GO:0008970 phosphatidylcholine 1-acylhydrolase activity	-	-	-	-	-	-	-	-	-	mitochondria	mitochondria	mitochondria	29760|Vitis vinifera	Vitis	Vitaceae	Vitales	-	Streptophyta	Viridiplantae	Eukaryota
TRINITY_DN862_c0_g1_i1	218	gi|661882341|emb|CDP13921.1| unnamed protein product	45	1.71e-14	86.2433	GO:0006301 postreplication repair | GO:0007062 sister chromatid cohesion	GO:0009941 chloroplast envelope | GO:0043601 nuclear replisome	-	-	-	-	-	-	-	-	-	-	extracellular	chloroplast	nuclear	49390|Coffea canephora	Coffea	Rubiaceae	Gentianales	-	Streptophyta	Viridiplantae	Eukaryota
TRINITY_DN863_c0_g1_i1	243	gi|661897969|emb|CDO97936.1| unnamed protein product	45	2.42e-19	101.947	GO:0045893 positive regulation of transcription, DNA-dependent | GO:0006511 ubiquitin-dependent protein catabolic process | GO:0009640 photomorphogenesis | GO:0010388 cullin deneddylation | GO:0016567 protein ubiquitination | GO:0016579 protein deubiquitination | GO:0016571 histone methylation	GO:0009506 plasmodesma | GO:0005634 nucleus	GO:0005516 calmodulin binding | GO:0004843 ubiquitin-specific protease activity	-	-	-	-	-	-	-	-	-	-	-	-	49390|Coffea canephora	Coffea	Rubiaceae	Gentianales	-	Streptophyta	Viridiplantae	Eukaryota
TRINITY_DN881_c0_g1_i1	1238	gi|697191949|ref|XP_009605047.1| PREDICTED: protein NLP7	117	2.05e-68	258.536	GO:0010118 stomatal movement | GO:0009414 response to water deprivation | GO:0006355 regulation of transcription, DNA-dependent | GO:0042128 nitrate assimilation | GO:0010167 response to nitrate	GO:0005634 nucleus	GO:0003677 DNA binding | GO:0003700 sequence-specific DNA binding transcription factor activity	-	-	-	-	-	-	-	-	-	nuclear	nuclear	nuclear	4098|Nicotiana tomentosiformis	Nicotiana	Solanaceae	Solanales	-	Streptophyta	Viridiplantae	Eukaryota
TRINITY_DN881_c0_g1_i2	479	gi|697191949|ref|XP_009605047.1| PREDICTED: protein NLP7	75	3.13e-21	110.472	-	-	-	-	-	-	-	-	-	-	-	-	nuclear	chloroplast	extracellular	4098|Nicotiana tomentosiformis	Nicotiana	Solanaceae	Solanales	-	Streptophyta	Viridiplantae	Eukaryota
TRINITY_DN895_c0_g1_i1	204	-	-	-	-	-	-	-	-	-	-	-	-	-	-	-	-	-	-	-	-	-	-	-	-	-	-	-
TRINITY_DN866_c0_g1_i1	1328	gi|661881327|emb|CDP15074.1| unnamed protein product	326	2.16e-170	590.558	GO:0009750 response to fructose stimulus | GO:0009744 response to sucrose stimulus | GO:0009734 auxin mediated signaling pathway | GO:0032259 methylation | GO:0009723 response to ethylene stimulus | GO:0009651 response to salt stress	GO:0005794 Golgi apparatus | GO:0005634 nucleus | GO:0005829 cytosol	GO:0008168 methyltransferase activity	-	pfam02847 MA3	1	o 4-21 i	-	-	-	-	-	extracellular	chloroplast	cytosol	49390|Coffea canephora	Coffea	Rubiaceae	Gentianales	-	Streptophyta	Viridiplantae	Eukaryota
TRINITY_DN873_c0_g1_i1	493	gi|661878293|emb|CDP17953.1| unnamed protein product	93	7.47e-55	215.463	GO:0043484 regulation of RNA splicing | GO:0006417 regulation of translation | GO:0006397 mRNA processing	GO:0000932 cytoplasmic mRNA processing body | GO:0005634 nucleus	GO:0003723 RNA binding | GO:0000166 nucleotide binding	-	pfam13893 RRM_5 | pfam14259 RRM_6 | pfam00076 RRM_1	-	-	-	-	-	-	-	cytosol	cytosol	cytosol	49390|Coffea canephora	Coffea	Rubiaceae	Gentianales	-	Streptophyta	Viridiplantae	Eukaryota
TRINITY_DN871_c0_g1_i1	445	gi|661898822|emb|CDO96816.1| unnamed protein product	147	2.29e-88	318.21	GO:0055085 transmembrane transport	GO:0016020 membrane | GO:0009506 plasmodesma	GO:0022857 transmembrane transporter activity	-	-	3	o 50-72 i 85-107 o 111-133 i	-	-	-	-	-	extracellular	vacuolar membrane	plasma membrane	49390|Coffea canephora	Coffea	Rubiaceae	Gentianales	-	Streptophyta	Viridiplantae	Eukaryota
TRINITY_DN875_c0_g1_i1	232	gi|566191895|ref|XP_002315209.2| phosphoribosylformylglycinamidine synthase family protein	74	1.28e-41	168.351	GO:0006189 'de novo' IMP biosynthetic process	GO:0009536 plastid	GO:0016740 transferase activity | GO:0004642 phosphoribosylformylglycinamidine synthase activity	-	-	-	-	-	-	-	-	-	cytosol	cytosol	nuclear	3694|Populus trichocarpa	Populus	Salicaceae	Malpighiales	-	Streptophyta	Viridiplantae	Eukaryota
TRINITY_DN891_c0_g1_i1	905	gi|7798554|dbj|BAA95629.1| phenylalanine ammonia lyase	277	2.3e-168	583.827	GO:0009800 cinnamic acid biosynthetic process | GO:0006559 L-phenylalanine catabolic process	GO:0005737 cytoplasm	GO:0045548 phenylalanine ammonia-lyase activity	-	-	-	-	-	-	-	-	-	cytosol	cytosol	cytosol	4058|Catharanthus roseus	Catharanthus	Apocynaceae	Gentianales	-	Streptophyta	Viridiplantae	Eukaryota
TRINITY_DN876_c0_g1_i1	903	gi|568837550|ref|XP_006472786.1| PREDICTED: chlorophyllide a oxygenase, chloroplastic-like	244	3.34e-126	443.84	GO:0055114 oxidation-reduction process	GO:0042651 thylakoid membrane | GO:0009706 chloroplast inner membrane	GO:0005506 iron ion binding | GO:0010277 chlorophyllide a oxygenase [overall] activity | GO:0016705 oxidoreductase activity, acting on paired donors, with incorporation or reduction of molecular oxygen | GO:0051537 2 iron, 2 sulfur cluster binding	-	-	-	-	-	-	-	-	-	mitochondria	chloroplast	mitochondria	2711|Citrus sinensis	Citrus	Rutaceae	Sapindales	-	Streptophyta	Viridiplantae	Eukaryota
TRINITY_DN876_c0_g1_i2	518	gi|590599061|ref|XP_007019077.1| Pheophorbide a oxygenase family protein with Rieske domain isoform 1	112	2.01e-53	211.425	GO:0055114 oxidation-reduction process	GO:0042651 thylakoid membrane | GO:0009706 chloroplast inner membrane	GO:0005506 iron ion binding | GO:0010277 chlorophyllide a oxygenase [overall] activity | GO:0016705 oxidoreductase activity, acting on paired donors, with incorporation or reduction of molecular oxygen | GO:0051537 2 iron, 2 sulfur cluster binding	-	-	-	-	-	-	-	-	-	cytosol_nuclear	nuclear	cytoskeleton	3641|Theobroma cacao	Theobroma	Malvaceae	Malvales	-	Streptophyta	Viridiplantae	Eukaryota
TRINITY_DN886_c0_g1_i1	748	gi|657981185|ref|XP_008382602.1| PREDICTED: probable glutathione S-transferase	217	1.46e-70	263.92	GO:0016036 cellular response to phosphate starvation | GO:0051788 response to misfolded protein | GO:0006094 gluconeogenesis | GO:0006635 fatty acid beta-oxidation | GO:0019375 galactolipid biosynthetic process | GO:0042631 cellular response to water deprivation | GO:0009651 response to salt stress | GO:0009407 toxin catabolic process | GO:0080129 proteasome core complex assembly | GO:0043161 pro…	GO:0005774 vacuolar membrane | GO:0005794 Golgi apparatus | GO:0005829 cytosol | GO:0009570 chloroplast stroma | GO:0005886 plasma membrane	GO:0004601 peroxidase activity | GO:0043295 glutathione binding | GO:0004364 glutathione transferase activity	2.5.1.18	pfam00043 GST_C | pfam13410 GST_C_2 | pfam02798 GST_N | pfam13417 GST_N_3 | pfam13409 GST_N_2	-	-	-	-	-	-	-	cytosol	chloroplast	mitochondria	3750|Malus domestica	Malus	Rosaceae	Rosales	-	Streptophyta	Viridiplantae	Eukaryota
TRINITY_DN894_c0_g1_i1	615	gi|661878464|emb|CDP17766.1| unnamed protein product	79	8.13e-40	170.146	GO:0009416 response to light stimulus | GO:0009767 photosynthetic electron transport chain	GO:0016021 integral to membrane	GO:0005506 iron ion binding | GO:0000293 ferric-chelate reductase activity	-	pfam08022 FAD_binding_8	1	i 7-29 o	-	-	SignalP-noTM	23 - 24	-	extracellular	chloroplast	extracellular	49390|Coffea canephora	Coffea	Rubiaceae	Gentianales	-	Streptophyta	Viridiplantae	Eukaryota
TRINITY_DN904_c0_g1_i1	331	gi|697149666|ref|XP_009629040.1| PREDICTED: heme-binding-like protein At3g10130, chloroplastic	54	3.7e-21	109.126	GO:0010017 red or far-red light signaling pathway	GO:0005773 vacuole | GO:0005794 Golgi apparatus | GO:0005886 plasma membrane | GO:0042644 chloroplast nucleoid | GO:0005634 nucleus	-	-	-	-	-	-	-	-	-	-	extracellular	nuclear	nuclear	4098|Nicotiana tomentosiformis	Nicotiana	Solanaceae	Solanales	-	Streptophyta	Viridiplantae	Eukaryota
TRINITY_DN999_c0_g1_i1	359	gi|802540585|ref|XP_012077312.1| PREDICTED: uncharacterized protein LOC105638163	107	9.22e-60	226.231	GO:0055114 oxidation-reduction process	GO:0009941 chloroplast envelope | GO:0009535 chloroplast thylakoid membrane	GO:0016491 oxidoreductase activity | GO:0051537 2 iron, 2 sulfur cluster binding	-	pfam13806 Rieske_2 | pfam00355 Rieske	-	-	-	-	-	-	-	cytosol	cytosol	cytosol	180498|Jatropha curcas	Jatropha	Euphorbiaceae	Malpighiales	-	Streptophyta	Viridiplantae	Eukaryota
TRINITY_DN997_c0_g1_i1	452	gi|747101979|ref|XP_011099134.1| PREDICTED: LOW QUALITY PROTEIN: zeaxanthin epoxidase, chloroplastic	150	7.95e-88	316.415	GO:0022900 electron transport chain | GO:0009414 response to water deprivation | GO:0010114 response to red light | GO:0050891 multicellular organismal water homeostasis | GO:0016123 xanthophyll biosynthetic process | GO:0009408 response to heat | GO:0006725 cellular aromatic compound metabolic process | GO:0009688 abscisic acid biosynthetic process | GO:0009737 response to abscisic acid stimulus	GO:0009535 chloroplast thylakoid membrane | GO:0031969 chloroplast membrane	GO:0052662 zeaxanthin epoxidase activity | GO:0052663 antheraxanthin epoxidase activity | GO:0009540 zeaxanthin epoxidase [overall] activity	-	-	-	-	-	-	-	-	-	cytosol	nuclear	cytoskeleton	4182|Sesamum indicum	Sesamum	Pedaliaceae	Lamiales	-	Streptophyta	Viridiplantae	Eukaryota
TRINITY_DN997_c0_g1_i2	561	gi|86212144|gb|ABC87737.1| zeaxanthin epoxidase	88	8.51e-44	182.26	GO:0022900 electron transport chain | GO:0009414 response to water deprivation | GO:0010114 response to red light | GO:0050891 multicellular organismal water homeostasis | GO:0016123 xanthophyll biosynthetic process | GO:0009408 response to heat | GO:0006725 cellular aromatic compound metabolic process | GO:0009688 abscisic acid biosynthetic process | GO:0009737 response to abscisic acid stimulus	GO:0009535 chloroplast thylakoid membrane | GO:0031969 chloroplast membrane	GO:0052662 zeaxanthin epoxidase activity | GO:0052663 antheraxanthin epoxidase activity | GO:0009540 zeaxanthin epoxidase [overall] activity	-	-	-	-	-	-	-	-	-	cytosol	nuclear	cytoskeleton	49390|Coffea canephora	Coffea	Rubiaceae	Gentianales	-	Streptophyta	Viridiplantae	Eukaryota
TRINITY_DN927_c0_g1_i1	261	gi|926234408|ref|NP_001234312.2| TBG5 protein	42	4.42e-21	107.78	GO:0005975 carbohydrate metabolic process | GO:0080167 response to karrikin	GO:0009505 plant-type cell wall | GO:0009506 plasmodesma | GO:0005774 vacuolar membrane | GO:0005576 extracellular region | GO:0005829 cytosol	GO:0030246 carbohydrate binding | GO:0004565 beta-galactosidase activity	-	-	-	-	-	-	-	-	-	-	-	-	4081|Solanum lycopersicum	Solanum	Solanaceae	Solanales	-	Streptophyta	Viridiplantae	Eukaryota
TRINITY_DN982_c0_g1_i1	684	gi|255537423|ref|XP_002509778.1| RNA-binding protein nob1, putative	124	3.11e-22	114.51	GO:0006606 protein import into nucleus | GO:0009553 embryo sac development | GO:0000469 cleavage involved in rRNA processing | GO:0009555 pollen development	GO:0005737 cytoplasm | GO:0005634 nucleus	GO:0004521 endoribonuclease activity	-	-	-	-	-	-	-	-	-	cytosol	chloroplast	nuclear	3988|Ricinus communis	Ricinus	Euphorbiaceae	Malpighiales	-	Streptophyta	Viridiplantae	Eukaryota
TRINITY_DN991_c0_g1_i1	420	gi|661898673|emb|CDO98640.1| unnamed protein product	132	4.26e-73	267.509	GO:0006071 glycerol metabolic process | GO:0016310 phosphorylation	-	GO:0004371 glycerone kinase activity | GO:0005524 ATP binding	-	-	-	-	-	-	-	-	-	cytoskeleton	cytosol	cytoskeleton	49390|Coffea canephora	Coffea	Rubiaceae	Gentianales	-	Streptophyta	Viridiplantae	Eukaryota
TRINITY_DN992_c0_g1_i1	411	gi|590717007|ref|XP_007050525.1| Kinase interacting (KIP1-like) family protein, putative	133	1.64e-30	139.636	GO:0016310 phosphorylation	GO:0005886 plasma membrane	GO:0016301 kinase activity	-	-	-	-	-	-	-	-	-	nuclear	nuclear	nuclear	3641|Theobroma cacao	Theobroma	Malvaceae	Malvales	-	Streptophyta	Viridiplantae	Eukaryota
TRINITY_DN916_c0_g1_i1	275	gi|470109784|ref|XP_004291170.1| PREDICTED: uncharacterized protein LOC101299149	90	3.39e-39	163.416	GO:0006468 protein phosphorylation	-	GO:0005524 ATP binding | GO:0004674 protein serine/threonine kinase activity	-	-	-	-	-	-	-	-	-	cytosol_nuclear	nuclear	cytosol	57918|Fragaria vesca	Fragaria	Rosaceae	Rosales	-	Streptophyta	Viridiplantae	Eukaryota
TRINITY_DN978_c0_g1_i1	252	gi|743765445|ref|XP_010912944.1| PREDICTED: dolichol-phosphate mannosyltransferase subunit 1-like	58	6.24e-09	69.1936	GO:0008152 metabolic process | GO:0060359 response to ammonium ion	GO:0005783 endoplasmic reticulum | GO:0033185 dolichol-phosphate-mannose synthase complex	GO:0016757 transferase activity, transferring glycosyl groups	-	-	-	-	-	-	-	-	-	cytosol_nuclear	cytosol	nuclear	51953|Elaeis guineensis	Elaeis	Arecaceae	Arecales	Liliopsida	Streptophyta	Viridiplantae	Eukaryota
TRINITY_DN901_c0_g1_i2	268	-	-	-	-	-	-	-	-	-	-	-	-	-	-	-	-	-	-	-	-	-	-	-	-	-	-	-
TRINITY_DN917_c0_g1_i1	300	gi|661897150|emb|CDO98862.1| unnamed protein product	81	3.58e-18	99.255	GO:0000278 mitotic cell cycle | GO:0048589 developmental growth | GO:0007155 cell adhesion | GO:0045010 actin nucleation | GO:0033044 regulation of chromosome organization | GO:0016926 protein desumoylation | GO:0048449 floral organ formation | GO:0003002 regionalization | GO:0010090 trichome morphogenesis | GO:0050665 hydrogen peroxide biosynthetic process | GO:0048765 root hair cell differentia…	GO:0005874 microtubule | GO:0005795 Golgi stack | GO:0005886 plasma membrane | GO:0005871 kinesin complex	GO:0003777 microtubule motor activity | GO:0008017 microtubule binding | GO:0005524 ATP binding	-	-	-	-	-	-	-	-	-	cytosol	nuclear	nuclear	49390|Coffea canephora	Coffea	Rubiaceae	Gentianales	-	Streptophyta	Viridiplantae	Eukaryota
TRINITY_DN902_c0_g1_i1	412	gi|661886618|emb|CDP09982.1| unnamed protein product	63	6.08e-15	89.8327	-	-	-	-	-	-	-	-	-	-	-	-	cytosol	chloroplast	mitochondria	49390|Coffea canephora	Coffea	Rubiaceae	Gentianales	-	Streptophyta	Viridiplantae	Eukaryota
TRINITY_DN903_c0_g1_i1	318	gi|747084583|ref|XP_011089709.1| PREDICTED: ruBisCO large subunit-binding protein subunit beta, chloroplastic	93	7.61e-35	151.75	GO:0042026 protein refolding | GO:0008219 cell death | GO:0051085 chaperone mediated protein folding requiring cofactor | GO:0009409 response to cold | GO:0009627 systemic acquired resistance	GO:0005739 mitochondrion | GO:0005730 nucleolus | GO:0009941 chloroplast envelope | GO:0022626 cytosolic ribosome | GO:0005886 plasma membrane | GO:0010319 stromule | GO:0048046 apoplast	GO:0005524 ATP binding	-	-	-	-	-	-	-	-	-	extracellular	extracellular	cytosol	4182|Sesamum indicum	Sesamum	Pedaliaceae	Lamiales	-	Streptophyta	Viridiplantae	Eukaryota
TRINITY_DN906_c0_g1_i1	361	gi|970036192|ref|XP_015079424.1| PREDICTED: beta-galactosidase 17	93	6.62e-22	111.818	GO:0010413 glucuronoxylan metabolic process | GO:0016926 protein desumoylation | GO:0010228 vegetative to reproductive phase transition of meristem | GO:0045492 xylan biosynthetic process | GO:0050665 hydrogen peroxide biosynthetic process	GO:0016023 cytoplasmic membrane-bounded vesicle | GO:0048046 apoplast	GO:0004565 beta-galactosidase activity	-	-	1	i 21-39 o	-	-	-	-	-	cytosol	cytosol_nuclear	mitochondria	28526|Solanum pennellii	Solanum	Solanaceae	Solanales	-	Streptophyta	Viridiplantae	Eukaryota
TRINITY_DN905_c0_g1_i1	301	gi|661881316|emb|CDP15063.1| unnamed protein product	99	2.82e-52	202.451	GO:0006355 regulation of transcription, DNA-dependent	GO:0005634 nucleus	GO:0046872 metal ion binding | GO:0003676 nucleic acid binding	-	pfam00642 zf-CCCH	-	-	-	-	-	-	-	extracellular	chloroplast	nuclear	49390|Coffea canephora	Coffea	Rubiaceae	Gentianales	-	Streptophyta	Viridiplantae	Eukaryota
TRINITY_DN909_c0_g1_i1	208	gi|661892647|emb|CDP03805.1| unnamed protein product	42	2.48e-17	94.7682	GO:0048573 photoperiodism, flowering | GO:0006626 protein targeting to mitochondrion | GO:0006499 N-terminal protein myristoylation	GO:0080008 CUL4 RING ubiquitin ligase complex | GO:0005737 cytoplasm	GO:0000166 nucleotide binding	-	pfam00400 WD40	-	-	-	-	-	-	-	-	-	-	49390|Coffea canephora	Coffea	Rubiaceae	Gentianales	-	Streptophyta	Viridiplantae	Eukaryota
TRINITY_DN910_c0_g1_i1	240	gi|567920576|ref|XP_006452294.1| hypothetical protein CICLE_v10008180mg	66	1.01e-34	148.61	GO:0006468 protein phosphorylation	GO:0005634 nucleus	GO:0005524 ATP binding | GO:0004674 protein serine/threonine kinase activity	-	pfam09202 Rio2_N	-	-	-	-	-	-	-	cytosol_nuclear	nuclear	nuclear	85681|Citrus clementina	Citrus	Rutaceae	Sapindales	-	Streptophyta	Viridiplantae	Eukaryota
TRINITY_DN912_c0_g1_i1	325	gi|747072417|ref|XP_011083121.1| PREDICTED: vesicle-associated membrane protein 721-like	53	1.03e-25	123.484	GO:0007010 cytoskeleton organization | GO:0006094 gluconeogenesis | GO:0006406 mRNA export from nucleus | GO:0072661 protein targeting to plasma membrane | GO:0016570 histone modification | GO:0009651 response to salt stress | GO:0010498 proteasomal protein catabolic process | GO:0048449 floral organ formation | GO:0009733 response to auxin stimulus | GO:0010074 maintenance of meristem identity |…	GO:0005774 vacuolar membrane | GO:0031965 nuclear membrane | GO:0009507 chloroplast | GO:0005794 Golgi apparatus | GO:0005829 cytosol | GO:0016021 integral to membrane | GO:0005768 endosome | GO:0009506 plasmodesma | GO:0005783 endoplasmic reticulum | GO:0009504 cell plate | GO:0005886 plasma membrane | GO:0019898 extrinsic to membrane	GO:0005515 protein binding | GO:0005525 GTP binding	-	pfam00957 Synaptobrevin	-	-	-	-	-	-	-	-	-	-	4182|Sesamum indicum	Sesamum	Pedaliaceae	Lamiales	-	Streptophyta	Viridiplantae	Eukaryota
TRINITY_DN914_c0_g1_i1	446	gi|661887526|emb|CDP08657.1| unnamed protein product	147	1.84e-42	177.325	-	-	-	-	-	-	-	-	-	-	-	-	extracellular	mitochondria	nuclear	49390|Coffea canephora	Coffea	Rubiaceae	Gentianales	-	Streptophyta	Viridiplantae	Eukaryota
TRINITY_DN913_c0_g1_i1	571	gi|661893906|emb|CDP02347.1| unnamed protein product	121	4.49e-64	243.729	GO:0048281 inflorescence morphogenesis | GO:0009733 response to auxin stimulus | GO:0006278 RNA-dependent DNA replication | GO:0009620 response to fungus | GO:0009926 auxin polar transport | GO:0009640 photomorphogenesis | GO:0010311 lateral root formation | GO:0016567 protein ubiquitination | GO:0009826 unidimensional cell growth	GO:0005829 cytosol | GO:0009506 plasmodesma	GO:0003723 RNA binding | GO:0008270 zinc ion binding | GO:0003964 RNA-directed DNA polymerase activity | GO:0004842 ubiquitin-protein ligase activity	-	-	-	-	-	-	-	-	-	extracellular	chloroplast	mitochondria	49390|Coffea canephora	Coffea	Rubiaceae	Gentianales	-	Streptophyta	Viridiplantae	Eukaryota
TRINITY_DN915_c0_g1_i1	484	gi|460374193|ref|XP_004232896.1| PREDICTED: 30S ribosomal protein S5, chloroplastic	152	7.47e-85	306.544	GO:0006412 translation | GO:0046677 response to antibiotic | GO:0042742 defense response to bacterium | GO:0009409 response to cold | GO:0045036 protein targeting to chloroplast | GO:0046686 response to cadmium ion	GO:0015935 small ribosomal subunit | GO:0009535 chloroplast thylakoid membrane | GO:0009570 chloroplast stroma | GO:0005634 nucleus	GO:0019843 rRNA binding | GO:0003735 structural constituent of ribosome	-	pfam03719 Ribosomal_S5_C | pfam00304 Gamma-thionin	-	-	-	-	-	-	-	cytosol	chloroplast	mitochondria	4081|Solanum lycopersicum	Solanum	Solanaceae	Solanales	-	Streptophyta	Viridiplantae	Eukaryota
TRINITY_DN918_c0_g1_i1	312	gi|661894869|emb|CDP01868.1| unnamed protein product	89	9.5e-35	151.302	GO:0055114 oxidation-reduction process | GO:0009423 chorismate biosynthetic process | GO:0033587 shikimate biosynthetic process | GO:0009073 aromatic amino acid family biosynthetic process	GO:0005768 endosome | GO:0005802 trans-Golgi network | GO:0009570 chloroplast stroma | GO:0005794 Golgi apparatus	GO:0051287 NAD binding | GO:0046872 metal ion binding | GO:0042802 identical protein binding | GO:0030266 quinate 3-dehydrogenase (NAD+) activity | GO:0003856 3-dehydroquinate synthase activity	-	-	-	-	-	-	-	-	-	mitochondria	mitochondria	mitochondria	49390|Coffea canephora	Coffea	Rubiaceae	Gentianales	-	Streptophyta	Viridiplantae	Eukaryota
TRINITY_DN919_c0_g1_i1	293	gi|697156495|ref|XP_009587003.1| PREDICTED: DAG protein, chloroplastic-like	75	3.86e-42	172.838	GO:0045893 positive regulation of transcription, DNA-dependent | GO:0006399 tRNA metabolic process | GO:0015992 proton transport | GO:0035304 regulation of protein dephosphorylation | GO:0002103 endonucleolytic cleavage of tetracistronic rRNA transcript (SSU-rRNA, LSU-rRNA, 4.5S-rRNA, 5S-rRNA) | GO:0010207 photosystem II assembly | GO:0009902 chloroplast relocation | GO:0009965 leaf morphogenesis…	GO:0009941 chloroplast envelope | GO:0005794 Golgi apparatus | GO:0005829 cytosol | GO:0016471 vacuolar proton-transporting V-type ATPase complex | GO:0005886 plasma membrane | GO:0005739 mitochondrion	GO:0008270 zinc ion binding | GO:0016820 hydrolase activity, acting on acid anhydrides, catalyzing transmembrane movement of substances | GO:0004842 ubiquitin-protein ligase activity	-	-	-	-	-	-	-	-	-	extracellular	chloroplast	mitochondria	4098|Nicotiana tomentosiformis	Nicotiana	Solanaceae	Solanales	-	Streptophyta	Viridiplantae	Eukaryota
TRINITY_DN922_c0_g1_i1	234	gi|848906277|ref|XP_012852461.1| PREDICTED: G-type lectin S-receptor-like serine/threonine-protein kinase At2g19130	76	4.42e-24	116.305	GO:0006468 protein phosphorylation | GO:0006334 nucleosome assembly | GO:0048544 recognition of pollen	GO:0000786 nucleosome | GO:0016023 cytoplasmic membrane-bounded vesicle | GO:0005634 nucleus	GO:0004674 protein serine/threonine kinase activity | GO:0003677 DNA binding | GO:0005524 ATP binding | GO:0046982 protein heterodimerization activity	-	pfam08276 PAN_2	-	-	-	-	-	-	-	extracellular	chloroplast	extracellular	4155|Erythranthe guttata	Erythranthe	Phrymaceae	Lamiales	-	Streptophyta	Viridiplantae	Eukaryota
TRINITY_DN921_c0_g1_i1	630	gi|661883315|emb|CDP12959.1| unnamed protein product	156	1.58e-90	325.389	GO:0045893 positive regulation of transcription, DNA-dependent | GO:0000160 two-component signal transduction system (phosphorelay) | GO:0035556 intracellular signal transduction | GO:0009910 negative regulation of flower development | GO:0009658 chloroplast organization | GO:0010380 regulation of chlorophyll biosynthetic process	-	GO:0000156 two-component response regulator activity | GO:0003677 DNA binding | GO:0003682 chromatin binding	-	pfam00249 Myb_DNA-binding | pfam12868 DUF3824	-	-	-	-	-	-	-	mitochondria	nuclear	mitochondria	49390|Coffea canephora	Coffea	Rubiaceae	Gentianales	-	Streptophyta	Viridiplantae	Eukaryota
TRINITY_DN924_c0_g1_i1	281	gi|661888641|emb|CDP07677.1| unnamed protein product	88	1.27e-44	179.568	GO:0052543 callose deposition in cell wall | GO:0006075 (1->3)-beta-D-glucan biosynthetic process | GO:0009556 microsporogenesis	GO:0009504 cell plate | GO:0009506 plasmodesma | GO:0000148 1,3-beta-D-glucan synthase complex	GO:0003843 1,3-beta-D-glucan synthase activity	-	-	-	-	-	-	-	-	-	cytosol	cytosol	nuclear	49390|Coffea canephora	Coffea	Rubiaceae	Gentianales	-	Streptophyta	Viridiplantae	Eukaryota
TRINITY_DN925_c0_g1_i1	224	gi|567887394|ref|XP_006436219.1| hypothetical protein CICLE_v10030708mg	52	3.63e-23	113.164	GO:0055085 transmembrane transport	GO:0009941 chloroplast envelope | GO:0005743 mitochondrial inner membrane | GO:0016021 integral to membrane	GO:0005509 calcium ion binding	-	pfam00036 efhand | pfam13405 EF_hand_4 | pfam13202 EF_hand_3	-	-	-	-	-	-	-	nuclear	cytosol	nuclear	85681|Citrus clementina	Citrus	Rutaceae	Sapindales	-	Streptophyta	Viridiplantae	Eukaryota
TRINITY_DN923_c0_g1_i1	490	gi|695415364|ref|XP_009526536.1| hypothetical protein PHYSODRAFT_351206	63	6.93e-32	144.571	GO:0044070 regulation of anion transport | GO:0007264 small GTPase mediated signal transduction | GO:0006479 protein methylation | GO:0006821 chloride transport | GO:0034220 ion transmembrane transport | GO:0015031 protein transport	GO:0016021 integral to membrane	GO:0005247 voltage-gated chloride channel activity | GO:0030554 adenyl nucleotide binding | GO:0008168 methyltransferase activity | GO:0005525 GTP binding	-	-	-	-	-	-	-	-	-	extracellular	nuclear	nuclear	67593|Phytophthora sojae	Phytophthora	-	Peronosporales	Oomycetes	-	-	Eukaryota
TRINITY_DN930_c0_g1_i1	330	gi|661883130|emb|CDP13338.1| unnamed protein product	104	3.44e-35	153.096	-	-	-	-	-	-	-	-	-	-	-	-	plasma membrane	nuclear	plasma membrane	49390|Coffea canephora	Coffea	Rubiaceae	Gentianales	-	Streptophyta	Viridiplantae	Eukaryota
TRINITY_DN929_c0_g1_i1	491	gi|747048521|ref|XP_011070276.1| PREDICTED: LOW QUALITY PROTEIN: uncharacterized protein LOC105155975	123	1.46e-70	261.228	GO:0010090 trichome morphogenesis | GO:0071555 cell wall organization | GO:0007155 cell adhesion | GO:0048765 root hair cell differentiation | GO:0045010 actin nucleation	GO:0009506 plasmodesma | GO:0005773 vacuole | GO:0005794 Golgi apparatus | GO:0005886 plasma membrane	-	-	pfam12624 Chorein_N	-	-	-	-	-	-	-	cytosol	chloroplast	nuclear	4182|Sesamum indicum	Sesamum	Pedaliaceae	Lamiales	-	Streptophyta	Viridiplantae	Eukaryota
TRINITY_DN931_c0_g1_i1	347	gi|661881480|emb|CDP14890.1| unnamed protein product	113	3.59e-39	165.659	GO:0006511 ubiquitin-dependent protein catabolic process	-	GO:0046872 metal ion binding	-	-	-	-	-	-	-	-	-	cytosol	nuclear	nuclear	49390|Coffea canephora	Coffea	Rubiaceae	Gentianales	-	Streptophyta	Viridiplantae	Eukaryota
TRINITY_DN932_c0_g1_i1	363	gi|747080627|ref|XP_011087572.1| PREDICTED: protein notum homolog isoform X1	85	4.35e-40	168.8	-	GO:0005829 cytosol | GO:0009506 plasmodesma | GO:0005618 cell wall | GO:0005886 plasma membrane	-	-	-	-	-	-	-	SignalP-noTM	14 - 15	-	extracellular	chloroplast	extracellular	4182|Sesamum indicum	Sesamum	Pedaliaceae	Lamiales	-	Streptophyta	Viridiplantae	Eukaryota
TRINITY_DN934_c0_g1_i1	262	gi|728828183|gb|KHG07626.1| Cell morphogenesis PAG1	66	1.53e-39	163.865	-	GO:0005886 plasma membrane	-	-	-	-	-	-	-	-	-	-	extracellular	mitochondria	nuclear	29729|Gossypium arboreum	Gossypium	Malvaceae	Malvales	-	Streptophyta	Viridiplantae	Eukaryota
TRINITY_DN941_c0_g1_i1	215	-	-	-	-	-	-	-	-	-	-	-	-	-	-	-	-	cytosol	cytoskeleton	cytosol	-	-	-	-	-	-	-	-
TRINITY_DN937_c0_g1_i1	319	gi|747075917|ref|XP_011085010.1| PREDICTED: delta-1-pyrroline-5-carboxylate synthase	57	1.32e-28	132.457	GO:0006979 response to oxidative stress | GO:0055114 oxidation-reduction process | GO:0048364 root development | GO:0009414 response to water deprivation | GO:0042538 hyperosmotic salinity response | GO:0009555 pollen development | GO:0016310 phosphorylation | GO:0006561 proline biosynthetic process | GO:0009793 embryo development ending in seed dormancy	GO:0005829 cytosol | GO:0009506 plasmodesma | GO:0009507 chloroplast | GO:0016020 membrane	GO:0004350 glutamate-5-semialdehyde dehydrogenase activity | GO:0004349 glutamate 5-kinase activity	1.2.1.41	-	-	-	-	-	-	-	-	cytosol_nuclear	nuclear	cytosol_mitochondria	4182|Sesamum indicum	Sesamum	Pedaliaceae	Lamiales	-	Streptophyta	Viridiplantae	Eukaryota
TRINITY_DN939_c0_g1_i1	207	gi|661877181|emb|CDP18944.1| unnamed protein product	69	3.41e-31	136.495	GO:0071456 cellular response to hypoxia | GO:0071281 cellular response to iron ion | GO:0051553 flavone biosynthetic process | GO:0055114 oxidation-reduction process	-	GO:0004497 monooxygenase activity | GO:0005506 iron ion binding | GO:0020037 heme binding | GO:0016702 oxidoreductase activity, acting on single donors with incorporation of molecular oxygen, incorporation of two atoms of oxygen | GO:0033759 flavone synthase activity	-	-	-	-	-	-	-	-	-	cytosol	cytosol	cytosol	49390|Coffea canephora	Coffea	Rubiaceae	Gentianales	-	Streptophyta	Viridiplantae	Eukaryota
TRINITY_DN940_c0_g1_i1	290	gi|590715520|ref|XP_007050219.1| ATP citrate lyase (ACL) family protein	34	1.82e-11	77.7184	GO:0006105 succinate metabolic process | GO:0006104 succinyl-CoA metabolic process | GO:0006099 tricarboxylic acid cycle | GO:0046686 response to cadmium ion	GO:0005739 mitochondrion	GO:0005507 copper ion binding | GO:0004775 succinate-CoA ligase (ADP-forming) activity | GO:0005524 ATP binding | GO:0004776 succinate-CoA ligase (GDP-forming) activity	-	-	1	o 15-37 i	-	-	-	-	-	mitochondria	chloroplast	extracellular	3641|Theobroma cacao	Theobroma	Malvaceae	Malvales	-	Streptophyta	Viridiplantae	Eukaryota
TRINITY_DN936_c0_g1_i1	654	gi|661887752|emb|CDP08883.1| unnamed protein product	136	8.18e-68	255.395	-	GO:0005634 nucleus	-	-	-	-	-	-	-	-	-	-	extracellular	chloroplast	nuclear	49390|Coffea canephora	Coffea	Rubiaceae	Gentianales	-	Streptophyta	Viridiplantae	Eukaryota
TRINITY_DN944_c0_g1_i1	217	gi|698528108|ref|XP_009760889.1| PREDICTED: zinc finger protein CONSTANS-LIKE 10-like isoform X1	65	5.18e-28	127.522	-	GO:0033009 nucleomorph | GO:0005634 nucleus	-	-	-	-	-	-	-	-	-	-	extracellular	extracellular	plasma membrane	4096|Nicotiana sylvestris	Nicotiana	Solanaceae	Solanales	-	Streptophyta	Viridiplantae	Eukaryota
TRINITY_DN946_c0_g1_i1	344	gi|728847226|gb|KHG26669.1| putative phosphatase 2C 21 -like protein	24	2.35e-05	58.4253	-	-	-	-	-	-	-	-	-	-	-	-	-	-	-	29729|Gossypium arboreum	Gossypium	Malvaceae	Malvales	-	Streptophyta	Viridiplantae	Eukaryota
TRINITY_DN945_c0_g1_i1	230	gi|661891523|emb|CDP04788.1| unnamed protein product	59	3.69e-09	69.6422	-	-	-	-	-	-	-	-	-	-	-	-	nuclear	nuclear	nuclear	49390|Coffea canephora	Coffea	Rubiaceae	Gentianales	-	Streptophyta	Viridiplantae	Eukaryota
TRINITY_DN947_c0_g1_i1	304	gi|698514826|ref|XP_009802278.1| PREDICTED: fasciclin-like arabinogalactan protein 1	58	6.36e-15	88.9354	GO:0048367 shoot development | GO:0048364 root development	GO:0046658 anchored to plasma membrane | GO:0005618 cell wall	-	-	-	-	-	-	-	-	-	-	-	-	-	4096|Nicotiana sylvestris	Nicotiana	Solanaceae	Solanales	-	Streptophyta	Viridiplantae	Eukaryota
TRINITY_DN952_c0_g1_i1	302	gi|18417676|ref|NP_568314.1| chaperone protein ClpB3	61	1.5e-24	119.446	GO:0009408 response to heat | GO:0009658 chloroplast organization | GO:0016485 protein processing	GO:0009941 chloroplast envelope | GO:0009570 chloroplast stroma	GO:0003676 nucleic acid binding | GO:0005524 ATP binding | GO:0016887 ATPase activity	-	-	-	-	-	-	-	-	-	cytosol_nuclear	cytosol_nuclear	nuclear	3702|Arabidopsis thaliana	Arabidopsis	Brassicaceae	Brassicales	-	Streptophyta	Viridiplantae	Eukaryota
TRINITY_DN949_c0_g1_i1	576	gi|661887181|emb|CDP08961.1| unnamed protein product	107	1.63e-64	245.075	GO:0010155 regulation of proton transport | GO:0010119 regulation of stomatal movement | GO:0023014 signal transduction via phosphorylation event | GO:0009638 phototropism | GO:0018298 protein-chromophore linkage | GO:0010362 negative regulation of anion channel activity by blue light | GO:0006355 regulation of transcription, DNA-dependent | GO:0006468 protein phosphorylation | GO:0009903 chlorop…	GO:0009536 plastid | GO:0005773 vacuole | GO:0009986 cell surface | GO:0009898 internal side of plasma membrane	GO:0009882 blue light photoreceptor activity | GO:0000155 two-component sensor activity | GO:0004674 protein serine/threonine kinase activity | GO:0042802 identical protein binding | GO:0005524 ATP binding	-	-	-	-	-	-	-	-	-	cytosol	nuclear	mitochondria	49390|Coffea canephora	Coffea	Rubiaceae	Gentianales	-	Streptophyta	Viridiplantae	Eukaryota
TRINITY_DN953_c0_g1_i1	367	gi|225456849|ref|XP_002276527.1| PREDICTED: rhodanese-like domain-containing protein 11, chloroplastic isoform X1	122	2.02e-67	248.665	-	-	-	-	pfam00581 Rhodanese	-	-	-	-	-	-	-	cytosol	chloroplast	cytosol	29760|Vitis vinifera	Vitis	Vitaceae	Vitales	-	Streptophyta	Viridiplantae	Eukaryota
TRINITY_DN995_c0_g1_i1	491	gi|661885607|emb|CDP10787.1| unnamed protein product	95	2.16e-45	186.747	GO:0080167 response to karrikin | GO:0055114 oxidation-reduction process	GO:0005576 extracellular region | GO:0016020 membrane | GO:0009506 plasmodesma | GO:0009505 plant-type cell wall	GO:0005507 copper ion binding | GO:0016491 oxidoreductase activity	-	-	-	-	-	-	-	-	-	extracellular	nuclear	nuclear	49390|Coffea canephora	Coffea	Rubiaceae	Gentianales	-	Streptophyta	Viridiplantae	Eukaryota
TRINITY_DN957_c0_g1_i1	270	gi|661893616|emb|CDP02057.1| unnamed protein product	60	9.61e-31	137.841	GO:0010106 cellular response to iron ion starvation | GO:0015706 nitrate transport | GO:0010167 response to nitrate | GO:0006826 iron ion transport	GO:0005634 nucleus | GO:0005829 cytosol	-	-	-	-	-	-	-	-	-	-	cytosol	cytosol	mitochondria	49390|Coffea canephora	Coffea	Rubiaceae	Gentianales	-	Streptophyta	Viridiplantae	Eukaryota
TRINITY_DN956_c0_g1_i1	210	gi|565376546|ref|XP_006354764.1| PREDICTED: heparanase-like protein 2-like isoform X1	41	7.25e-06	58.874	-	-	-	-	-	-	-	-	-	-	-	-	-	-	-	4113|Solanum tuberosum	Solanum	Solanaceae	Solanales	-	Streptophyta	Viridiplantae	Eukaryota
TRINITY_DN955_c0_g1_i1	637	gi|703087832|ref|XP_010093376.1| hypothetical protein L484_022938	149	2.5e-60	232.961	GO:0006468 protein phosphorylation | GO:0009610 response to symbiotic fungus | GO:0044403 symbiosis, encompassing mutualism through parasitism	GO:0016021 integral to membrane | GO:0009507 chloroplast | GO:0005886 plasma membrane	GO:0004674 protein serine/threonine kinase activity | GO:0005524 ATP binding	-	pfam13855 LRR_8 | pfam12799 LRR_4	-	-	-	-	-	-	-	cytoskeleton	cytosol_nuclear	nuclear	981085|Morus notabilis	Morus	Moraceae	Rosales	-	Streptophyta	Viridiplantae	Eukaryota
TRINITY_DN961_c0_g1_i1	389	gi|590592636|ref|XP_007017336.1| Uroporphyrinogen-III synthase family protein isoform 1	118	2.74e-33	148.161	GO:0006780 uroporphyrinogen III biosynthetic process	GO:0009507 chloroplast	GO:0004852 uroporphyrinogen-III synthase activity	-	-	1	o 15-37 i	-	-	-	-	-	mitochondria	chloroplast	extracellular	3641|Theobroma cacao	Theobroma	Malvaceae	Malvales	-	Streptophyta	Viridiplantae	Eukaryota
TRINITY_DN962_c0_g1_i1	241	-	-	-	-	-	-	-	-	-	1	o 45-67 i	-	-	-	-	-	mitochondria	chloroplast	mitochondria	-	-	-	-	-	-	-	-
TRINITY_DN963_c0_g1_i1	308	gi|720015370|ref|XP_010260816.1| PREDICTED: uncharacterized protein LOC104599797	73	4.12e-12	79.9618	GO:0042546 cell wall biogenesis	GO:0005773 vacuole	-	-	-	1	i 33-55 o	-	-	-	-	-	extracellular	chloroplast	endoplasmic reticulum	4432|Nelumbo nucifera	Nelumbo	Nelumbonaceae	Proteales	-	Streptophyta	Viridiplantae	Eukaryota
TRINITY_DN964_c0_g1_i1	309	gi|802700185|ref|XP_012083633.1| PREDICTED: transcription factor UNE10	90	8e-40	166.557	GO:0009704 de-etiolation | GO:0009567 double fertilization forming a zygote and endosperm	GO:0009506 plasmodesma | GO:0016607 nuclear speck	GO:0046983 protein dimerization activity | GO:0003690 double-stranded DNA binding	-	pfam00010 HLH	-	-	-	-	-	-	-	cytosol	nuclear	nuclear	180498|Jatropha curcas	Jatropha	Euphorbiaceae	Malpighiales	-	Streptophyta	Viridiplantae	Eukaryota
TRINITY_DN966_c0_g1_i1	407	gi|698577327|ref|XP_009776445.1| PREDICTED: serine/threonine protein phosphatase 2A 55 kDa regulatory subunit B beta isoform-like isoform X1	132	7.29e-68	250.908	GO:0007165 signal transduction | GO:0050790 regulation of catalytic activity	GO:0000159 protein phosphatase type 2A complex | GO:0005829 cytosol	GO:0008601 protein phosphatase type 2A regulator activity	-	-	-	-	-	-	-	-	-	cytosol	cytosol	nuclear	4096|Nicotiana sylvestris	Nicotiana	Solanaceae	Solanales	-	Streptophyta	Viridiplantae	Eukaryota
TRINITY_DN965_c0_g1_i1	389	gi|747100828|ref|XP_011098518.1| PREDICTED: uncharacterized protein LOC105177166	129	6.99e-59	224.885	GO:0042545 cell wall modification	GO:0005618 cell wall	GO:0004523 ribonuclease H activity | GO:0003676 nucleic acid binding | GO:0030599 pectinesterase activity | GO:0045330 aspartyl esterase activity	-	-	-	-	-	-	-	-	-	extracellular	chloroplast	mitochondria	4182|Sesamum indicum	Sesamum	Pedaliaceae	Lamiales	-	Streptophyta	Viridiplantae	Eukaryota
TRINITY_DN967_c0_g1_i1	386	gi|698545777|ref|XP_009767500.1| PREDICTED: uncharacterized protein LOC104218657	41	2.17e-06	62.0147	-	-	-	-	-	-	-	-	-	-	-	-	cytosol	cytosol_nuclear	mitochondria	4096|Nicotiana sylvestris	Nicotiana	Solanaceae	Solanales	-	Streptophyta	Viridiplantae	Eukaryota
TRINITY_DN971_c0_g1_i1	238	gi|566176753|ref|XP_002309462.2| hypothetical protein POPTR_0006s16720g, partial	73	3.33e-29	132.008	GO:0015074 DNA integration | GO:0007165 signal transduction | GO:0006278 RNA-dependent DNA replication | GO:0006200 ATP catabolic process | GO:0006952 defense response	GO:0016020 membrane | GO:0005739 mitochondrion	GO:0008270 zinc ion binding | GO:0003964 RNA-directed DNA polymerase activity | GO:0043531 ADP binding | GO:0003676 nucleic acid binding | GO:0016887 ATPase activity | GO:0005524 ATP binding	-	-	-	-	-	-	-	-	-	extracellular	chloroplast	mitochondria	3694|Populus trichocarpa	Populus	Salicaceae	Malpighiales	-	Streptophyta	Viridiplantae	Eukaryota
TRINITY_DN972_c0_g1_i1	348	gi|590720170|ref|XP_007051257.1| Squamosa promoter-binding protein, putative isoform 1	92	7.44e-19	101.947	-	GO:0005634 nucleus	GO:0003677 DNA binding	-	-	-	-	-	-	SignalP-noTM	21 - 22	-	nuclear	nuclear	nuclear	3641|Theobroma cacao	Theobroma	Malvaceae	Malvales	-	Streptophyta	Viridiplantae	Eukaryota
TRINITY_DN975_c0_g1_i1	290	gi|661893166|emb|CDP02975.1| unnamed protein product	96	8.59e-45	180.466	GO:0048193 Golgi vesicle transport	GO:0016020 membrane | GO:0005794 Golgi apparatus | GO:0005739 mitochondrion | GO:0005634 nucleus	-	-	pfam09177 Syntaxin-6_N	-	-	-	-	-	-	-	extracellular	cytosol_nuclear	nuclear	49390|Coffea canephora	Coffea	Rubiaceae	Gentianales	-	Streptophyta	Viridiplantae	Eukaryota
TRINITY_DN977_c0_g1_i1	512	-	-	-	-	-	-	-	-	-	-	-	-	-	-	-	-	-	-	-	-	-	-	-	-	-	-	-
TRINITY_DN976_c0_g1_i1	434	gi|703129890|ref|XP_010104475.1| E3 ubiquitin-protein ligase makorin	113	9.15e-28	131.111	GO:0008152 metabolic process	GO:0005634 nucleus	GO:0003676 nucleic acid binding | GO:0008270 zinc ion binding | GO:0016874 ligase activity	-	-	-	-	-	-	-	-	-	extracellular	cytosol	extracellular	981085|Morus notabilis	Morus	Moraceae	Rosales	-	Streptophyta	Viridiplantae	Eukaryota
TRINITY_DN983_c0_g1_i1	252	gi|823259841|ref|XP_012462635.1| PREDICTED: serine/arginine-rich splicing factor SR30-like isoform X2	24	1.09e-06	62.0147	-	-	-	-	-	-	-	-	-	-	-	-	extracellular	chloroplast	mitochondria	29730|Gossypium raimondii	Gossypium	Malvaceae	Malvales	-	Streptophyta	Viridiplantae	Eukaryota
TRINITY_DN988_c0_g1_i1	336	-	-	-	-	-	-	-	-	-	-	-	-	-	-	-	-	-	-	-	-	-	-	-	-	-	-	-
TRINITY_DN989_c0_g1_i1	261	gi|359484809|ref|XP_003633167.1| PREDICTED: clustered mitochondria protein homolog	73	4.31e-41	168.351	GO:0006278 RNA-dependent DNA replication | GO:0016556 mRNA modification	GO:0005829 cytosol	GO:0003964 RNA-directed DNA polymerase activity | GO:0003723 RNA binding	-	-	-	-	-	-	-	-	-	cytosol	cytoskeleton	cytosol	29760|Vitis vinifera	Vitis	Vitaceae	Vitales	-	Streptophyta	Viridiplantae	Eukaryota
TRINITY_DN990_c0_g1_i1	274	gi|590638135|ref|XP_007029308.1| Cytidine/deoxycytidylate deaminase family protein isoform 1	62	9.29e-27	125.727	GO:0009231 riboflavin biosynthetic process | GO:0010119 regulation of stomatal movement | GO:0046443 FAD metabolic process | GO:0009414 response to water deprivation | GO:0019252 starch biosynthetic process | GO:0043622 cortical microtubule organization | GO:0010468 regulation of gene expression | GO:0042742 defense response to bacterium | GO:0000188 inactivation of MAPK activity | GO:0009644 res…	GO:0005829 cytosol | GO:0009570 chloroplast stroma | GO:0005634 nucleus	GO:0008138 protein tyrosine/serine/threonine phosphatase activity | GO:0005515 protein binding | GO:0008270 zinc ion binding | GO:0033549 MAP kinase phosphatase activity | GO:0008835 diaminohydroxyphosphoribosylaminopyrimidine deaminase activity | GO:0050661 NADP binding | GO:0008703 5-amino-6-(5-phosphoribosylamino)uracil reductase activity | GO:0004645 phosphorylase activity	-	-	1	o 41-63 i	-	-	-	-	-	mitochondria	extracellular	extracellular	3641|Theobroma cacao	Theobroma	Malvaceae	Malvales	-	Streptophyta	Viridiplantae	Eukaryota
TRINITY_DN1057_c0_g1_i1	203	gi|21655211|gb|AAM19157.1| betaine aldehyde dehydrogenase	36	3.71e-09	69.1936	GO:0009414 response to water deprivation | GO:0009651 response to salt stress | GO:0009737 response to abscisic acid stimulus | GO:0055114 oxidation-reduction process	GO:0005777 peroxisome | GO:0005618 cell wall | GO:0009507 chloroplast | GO:0005829 cytosol | GO:0009516 leucoplast	GO:0004028 3-chloroallyl aldehyde dehydrogenase activity | GO:0004029 aldehyde dehydrogenase (NAD) activity	-	-	-	-	-	-	-	-	-	-	-	-	192999|Atriplex centralasiatica	Atriplex	Amaranthaceae	Caryophyllales	-	Streptophyta	Viridiplantae	Eukaryota
TRINITY_DN1034_c0_g1_i2	618	gi|731433439|ref|XP_010644644.1| PREDICTED: proteasome activator subunit 4	205	7.03e-107	379.679	GO:0005975 carbohydrate metabolic process	-	GO:0004553 hydrolase activity, hydrolyzing O-glycosyl compounds	-	-	-	-	-	-	-	-	-	plasma membrane	vacuolar membrane	mitochondria	29760|Vitis vinifera	Vitis	Vitaceae	Vitales	-	Streptophyta	Viridiplantae	Eukaryota
TRINITY_DN1038_c0_g1_i1	208	gi|565342344|ref|XP_006338318.1| PREDICTED: kanadaptin-like	46	3.59e-05	56.6306	-	-	-	-	-	-	-	-	-	-	-	-	nuclear	chloroplast	cytosol	4113|Solanum tuberosum	Solanum	Solanaceae	Solanales	-	Streptophyta	Viridiplantae	Eukaryota
TRINITY_DN1059_c0_g1_i1	299	gi|255566839|ref|XP_002524403.1| protein binding protein, putative	98	1.62e-42	174.184	-	GO:0005576 extracellular region | GO:0005829 cytosol | GO:0005773 vacuole | GO:0005739 mitochondrion | GO:0005634 nucleus	GO:0008270 zinc ion binding	-	-	-	-	-	-	-	-	-	extracellular	chloroplast	extracellular	3988|Ricinus communis	Ricinus	Euphorbiaceae	Malpighiales	-	Streptophyta	Viridiplantae	Eukaryota
TRINITY_DN1041_c0_g1_i1	297	gi|661887744|emb|CDP08875.1| unnamed protein product	98	1.67e-63	235.653	GO:0046777 protein autophosphorylation | GO:0009741 response to brassinosteroid stimulus	GO:0005634 nucleus | GO:0005829 cytosol	GO:0005524 ATP binding | GO:0004674 protein serine/threonine kinase activity	2.7.11.1	-	-	-	-	-	-	-	-	cytosol	cytosol	cytoskeleton	49390|Coffea canephora	Coffea	Rubiaceae	Gentianales	-	Streptophyta	Viridiplantae	Eukaryota
TRINITY_DN1043_c0_g1_i1	303	gi|848853586|ref|XP_012844295.1| PREDICTED: cinnamoyl-CoA reductase 1-like	101	5.49e-58	218.603	GO:0055114 oxidation-reduction process | GO:0006364 rRNA processing | GO:0006094 gluconeogenesis | GO:0006694 steroid biosynthetic process | GO:0080167 response to karrikin	GO:0032040 small-subunit processome	GO:0004612 phosphoenolpyruvate carboxykinase (ATP) activity | GO:0003854 3-beta-hydroxy-delta5-steroid dehydrogenase activity | GO:0005524 ATP binding | GO:0050662 coenzyme binding	-	-	-	-	-	-	-	-	-	extracellular	chloroplast	cytosol	4155|Erythranthe guttata	Erythranthe	Phrymaceae	Lamiales	-	Streptophyta	Viridiplantae	Eukaryota
TRINITY_DN1047_c0_g1_i1	240	gi|661896670|emb|CDO99859.1| unnamed protein product	64	3.2e-12	79.5132	-	-	-	-	-	-	-	-	-	-	-	-	cytosol_nuclear	cytosol	nuclear	49390|Coffea canephora	Coffea	Rubiaceae	Gentianales	-	Streptophyta	Viridiplantae	Eukaryota
TRINITY_DN1088_c0_g1_i1	656	gi|661872974|emb|CDP21061.1| unnamed protein product	144	8.13e-51	204.246	GO:0006629 lipid metabolic process	GO:0005576 extracellular region | GO:0016023 cytoplasmic membrane-bounded vesicle | GO:0005773 vacuole | GO:0005618 cell wall	GO:0016788 hydrolase activity, acting on ester bonds	-	-	-	-	-	-	-	-	-	extracellular	cytosol_nuclear	extracellular	49390|Coffea canephora	Coffea	Rubiaceae	Gentianales	-	Streptophyta	Viridiplantae	Eukaryota
TRINITY_DN1093_c0_g1_i1	292	gi|661886540|emb|CDP09904.1| unnamed protein product	56	3.46e-05	57.5279	-	-	-	-	-	-	-	-	-	-	-	-	mitochondria	nuclear	mitochondria	49390|Coffea canephora	Coffea	Rubiaceae	Gentianales	-	Streptophyta	Viridiplantae	Eukaryota
TRINITY_DN1002_c0_g1_i1	289	gi|661898765|emb|CDO96759.1| unnamed protein product	84	6.48e-40	166.108	-	GO:0009536 plastid	-	-	-	-	-	-	-	-	-	-	cytosol	cytosol	mitochondria	49390|Coffea canephora	Coffea	Rubiaceae	Gentianales	-	Streptophyta	Viridiplantae	Eukaryota
TRINITY_DN1001_c0_g1_i1	387	gi|661874499|emb|CDP20562.1| unnamed protein product	67	3.08e-11	77.7184	-	-	GO:0008270 zinc ion binding	-	-	-	-	-	-	-	-	-	mitochondria	chloroplast	mitochondria	49390|Coffea canephora	Coffea	Rubiaceae	Gentianales	-	Streptophyta	Viridiplantae	Eukaryota
TRINITY_DN1004_c0_g1_i1	202	-	-	-	-	-	-	-	-	-	-	-	-	-	-	-	-	-	-	-	-	-	-	-	-	-	-	-
TRINITY_DN1003_c0_g1_i1	420	gi|731316036|ref|XP_010693970.1| PREDICTED: GDP-L-galactose phosphorylase 2-like	69	2.91e-13	84.4486	-	-	-	-	-	-	-	-	-	-	-	-	-	-	-	161934|Beta vulgaris	Beta	Amaranthaceae	Caryophyllales	-	Streptophyta	Viridiplantae	Eukaryota
TRINITY_DN1005_c0_g1_i1	227	-	-	-	-	-	-	-	-	-	-	-	-	-	-	-	-	-	-	-	-	-	-	-	-	-	-	-
TRINITY_DN1006_c0_g1_i1	203	gi|460401591|ref|XP_004246302.1| PREDICTED: patellin-6	37	2.59e-13	82.2052	GO:0006810 transport	GO:0016021 integral to membrane | GO:0005622 intracellular | GO:0005886 plasma membrane	GO:0005215 transporter activity	-	-	-	-	-	-	-	-	-	-	-	-	4081|Solanum lycopersicum	Solanum	Solanaceae	Solanales	-	Streptophyta	Viridiplantae	Eukaryota
TRINITY_DN1050_c0_g1_i1	275	gi|747045953|ref|XP_011096888.1| PREDICTED: protein disulfide isomerase-like 5-2	69	2.39e-33	145.918	GO:0045454 cell redox homeostasis | GO:0006662 glycerol ether metabolic process | GO:0055114 oxidation-reduction process	GO:0009505 plant-type cell wall | GO:0009506 plasmodesma | GO:0016023 cytoplasmic membrane-bounded vesicle | GO:0005774 vacuolar membrane | GO:0016021 integral to membrane | GO:0005783 endoplasmic reticulum	GO:0016853 isomerase activity | GO:0015035 protein disulfide oxidoreductase activity	-	-	-	-	-	-	-	-	-	cytosol	chloroplast	cytosol	4182|Sesamum indicum	Sesamum	Pedaliaceae	Lamiales	-	Streptophyta	Viridiplantae	Eukaryota
TRINITY_DN1052_c0_g1_i1	328	gi|661892846|emb|CDP04004.1| unnamed protein product	90	4.57e-51	200.208	GO:0015979 photosynthesis	GO:0005739 mitochondrion | GO:0009507 chloroplast	-	-	pfam11210 DUF2996	-	-	-	-	-	-	-	cytosol	chloroplast	cytosol	49390|Coffea canephora	Coffea	Rubiaceae	Gentianales	-	Streptophyta	Viridiplantae	Eukaryota
TRINITY_DN1008_c0_g1_i1	278	gi|697176502|ref|XP_009597207.1| PREDICTED: uncharacterized protein LOC104093193	72	2.14e-31	140.085	-	GO:0005634 nucleus	-	-	pfam04570 DUF581	-	-	-	-	-	-	-	extracellular	nuclear	nuclear	4098|Nicotiana tomentosiformis	Nicotiana	Solanaceae	Solanales	-	Streptophyta	Viridiplantae	Eukaryota
TRINITY_DN1010_c0_g1_i1	262	-	-	-	-	-	-	-	-	-	-	-	-	-	-	-	-	-	-	-	-	-	-	-	-	-	-	-
TRINITY_DN1009_c0_g1_i1	241	gi|527205017|gb|EPS71012.1| hypothetical protein M569_03758, partial	50	4.37e-11	75.9237	-	-	-	-	-	-	-	-	-	-	-	-	extracellular	chloroplast	extracellular	192259|Genlisea aurea	Genlisea	Lentibulariaceae	Lamiales	-	Streptophyta	Viridiplantae	Eukaryota
TRINITY_DN1049_c0_g1_i1	210	gi|661887153|emb|CDP08933.1| unnamed protein product	69	9.5e-18	96.1142	-	-	-	-	-	-	-	-	-	-	-	-	cytosol	nuclear	nuclear	49390|Coffea canephora	Coffea	Rubiaceae	Gentianales	-	Streptophyta	Viridiplantae	Eukaryota
TRINITY_DN1011_c0_g1_i1	306	gi|147784740|emb|CAN74796.1| hypothetical protein VITISV_000290	102	5.75e-57	215.911	GO:0006457 protein folding | GO:0044208 'de novo' AMP biosynthetic process	GO:0005829 cytosol | GO:0016023 cytoplasmic membrane-bounded vesicle	GO:0004019 adenylosuccinate synthase activity | GO:0008270 zinc ion binding | GO:0005524 ATP binding | GO:0000287 magnesium ion binding | GO:0051082 unfolded protein binding | GO:0005525 GTP binding	-	-	-	-	-	-	-	-	-	cytosol_mitochondria	cytosol	cytosol	29760|Vitis vinifera	Vitis	Vitaceae	Vitales	-	Streptophyta	Viridiplantae	Eukaryota
TRINITY_DN1012_c0_g1_i1	314	-	-	-	-	-	-	-	-	-	-	-	-	-	-	-	-	-	-	-	-	-	-	-	-	-	-	-
TRINITY_DN1086_c0_g1_i1	579	gi|661896368|emb|CDO99557.1| unnamed protein product	148	5.26e-79	287.251	GO:0000256 allantoin catabolic process | GO:0000737 DNA catabolic process, endonucleolytic | GO:0010136 ureide catabolic process | GO:0006995 cellular response to nitrogen starvation	GO:0005783 endoplasmic reticulum	GO:0008270 zinc ion binding | GO:0050897 cobalt ion binding | GO:0016888 endodeoxyribonuclease activity, producing 5'-phosphomonoesters | GO:0004038 allantoinase activity	-	pfam13594 Amidohydro_5	-	-	-	-	-	-	-	extracellular	cytosol	cytosol	49390|Coffea canephora	Coffea	Rubiaceae	Gentianales	-	Streptophyta	Viridiplantae	Eukaryota
TRINITY_DN1015_c0_g1_i1	326	gi|225458301|ref|XP_002282736.1| PREDICTED: glucan endo-1,3-beta-D-glucosidase isoform X2	102	3.22e-47	188.991	GO:0005975 carbohydrate metabolic process	GO:0005576 extracellular region | GO:0016023 cytoplasmic membrane-bounded vesicle	GO:0042973 glucan endo-1,3-beta-D-glucosidase activity	-	-	-	-	-	-	-	-	-	nuclear	extracellular	nuclear	29760|Vitis vinifera	Vitis	Vitaceae	Vitales	-	Streptophyta	Viridiplantae	Eukaryota
TRINITY_DN1013_c0_g1_i1	844	gi|747092844|ref|XP_011094205.1| PREDICTED: fasciclin-like arabinogalactan protein 17	90	4.3e-46	190.337	GO:0007155 cell adhesion	GO:0005576 extracellular region | GO:0016023 cytoplasmic membrane-bounded vesicle | GO:0005773 vacuole	-	-	-	-	-	-	-	-	-	-	cytosol	cytosol	mitochondria	4182|Sesamum indicum	Sesamum	Pedaliaceae	Lamiales	-	Streptophyta	Viridiplantae	Eukaryota
TRINITY_DN1014_c0_g1_i1	812	gi|702433567|ref|XP_010069444.1| PREDICTED: uncharacterized protein LOC104456368	109	6.09e-59	229.372	GO:0010224 response to UV-B	GO:0005634 nucleus	-	-	pfam05542 DUF760	-	-	-	-	-	-	-	mitochondria	chloroplast	mitochondria	71139|Eucalyptus grandis	Eucalyptus	Myrtaceae	Myrtales	-	Streptophyta	Viridiplantae	Eukaryota
TRINITY_DN1016_c0_g1_i1	229	gi|388511107|gb|AFK43617.1| unknown	32	1.91e-09	70.5396	GO:0045039 protein import into mitochondrial inner membrane	GO:0005739 mitochondrion	GO:0046872 metal ion binding	-	pfam02953 zf-Tim10_DDP	-	-	-	-	-	-	-	extracellular	mitochondria	nuclear	34305|Lotus japonicus	Lotus	Fabaceae	Fabales	-	Streptophyta	Viridiplantae	Eukaryota
TRINITY_DN1045_c0_g1_i1	452	gi|661880737|emb|CDP15582.1| unnamed protein product	96	5.07e-20	106.434	-	-	GO:0008270 zinc ion binding	2.2.1.6	-	-	-	-	-	-	-	-	nuclear	cytosol	cytosol_nuclear	49390|Coffea canephora	Coffea	Rubiaceae	Gentianales	-	Streptophyta	Viridiplantae	Eukaryota
TRINITY_DN1096_c0_g1_i1	300	gi|566214467|ref|XP_006371915.1| hypothetical protein POPTR_0018s06210g	34	3.34e-09	70.5396	-	-	GO:0005524 ATP binding	-	-	-	-	-	-	-	-	-	-	-	-	3694|Populus trichocarpa	Populus	Salicaceae	Malpighiales	-	Streptophyta	Viridiplantae	Eukaryota
TRINITY_DN1018_c0_g1_i1	337	gi|747074878|ref|XP_011084449.1| PREDICTED: uncharacterized protein LOC105166698	40	5.18e-13	83.1026	-	-	-	-	-	-	-	-	-	-	-	-	mitochondria	nuclear	mitochondria	4182|Sesamum indicum	Sesamum	Pedaliaceae	Lamiales	-	Streptophyta	Viridiplantae	Eukaryota
TRINITY_DN1019_c0_g1_i1	256	-	-	-	-	-	-	-	-	-	-	-	-	-	-	-	-	-	-	-	-	-	-	-	-	-	-	-
TRINITY_DN1066_c0_g1_i1	324	gi|565384614|ref|XP_006358225.1| PREDICTED: uncharacterized protein At3g06530-like	80	3.49e-21	109.126	-	-	-	-	-	-	-	-	-	-	-	-	extracellular	chloroplast	nuclear	4113|Solanum tuberosum	Solanum	Solanaceae	Solanales	-	Streptophyta	Viridiplantae	Eukaryota
TRINITY_DN1022_c0_g1_i1	468	gi|661885939|emb|CDP10556.1| unnamed protein product	155	6.35e-61	232.961	-	GO:0005634 nucleus	-	-	-	-	-	-	-	-	-	-	cytosol_nuclear	nuclear	nuclear	49390|Coffea canephora	Coffea	Rubiaceae	Gentianales	-	Streptophyta	Viridiplantae	Eukaryota
TRINITY_DN1051_c0_g1_i1	335	gi|661883356|emb|CDP13000.1| unnamed protein product	55	2.58e-19	103.293	GO:0022900 electron transport chain	GO:0009507 chloroplast	GO:0046872 metal ion binding | GO:0009055 electron carrier activity | GO:0051537 2 iron, 2 sulfur cluster binding	-	-	-	-	-	-	-	-	-	cytosol_nuclear	chloroplast	mitochondria	49390|Coffea canephora	Coffea	Rubiaceae	Gentianales	-	Streptophyta	Viridiplantae	Eukaryota
TRINITY_DN1021_c0_g1_i1	1006	gi|697175133|ref|XP_009596501.1| PREDICTED: pollen-specific protein SF21-like isoform X1	253	7.49e-125	439.353	GO:0060918 auxin transport | GO:0030154 cell differentiation	GO:0005737 cytoplasm	-	-	pfam03096 Ndr | pfam00561 Abhydrolase_1	-	-	-	-	-	-	-	extracellular	chloroplast	nuclear	4098|Nicotiana tomentosiformis	Nicotiana	Solanaceae	Solanales	-	Streptophyta	Viridiplantae	Eukaryota
TRINITY_DN1024_c0_g1_i1	764	gi|747055315|ref|XP_011073896.1| PREDICTED: probable tRNA N6-adenosine threonylcarbamoyltransferase	119	1.76e-74	275.586	GO:0070526 threonylcarbamoyladenosine biosynthetic process | GO:0060151 peroxisome localization | GO:0006626 protein targeting to mitochondrion | GO:0006508 proteolysis | GO:0051646 mitochondrion localization | GO:0051645 Golgi localization | GO:0030048 actin filament-based movement	GO:0005829 cytosol	GO:0008233 peptidase activity | GO:0016747 transferase activity, transferring acyl groups other than amino-acyl groups	-	-	-	-	-	-	-	-	-	extracellular	cytosol	cytoskeleton	4182|Sesamum indicum	Sesamum	Pedaliaceae	Lamiales	-	Streptophyta	Viridiplantae	Eukaryota
TRINITY_DN1025_c0_g1_i1	400	gi|147821099|emb|CAN70962.1| hypothetical protein VITISV_038267	133	8.37e-64	239.243	GO:0048868 pollen tube development | GO:0006662 glycerol ether metabolic process | GO:0055114 oxidation-reduction process | GO:0034976 response to endoplasmic reticulum stress | GO:0009651 response to salt stress | GO:0045454 cell redox homeostasis | GO:0009553 embryo sac development | GO:0009627 systemic acquired resistance | GO:0006094 gluconeogenesis | GO:0046686 response to cadmium ion | GO:0…	GO:0005829 cytosol | GO:0009505 plant-type cell wall | GO:0005774 vacuolar membrane | GO:0005576 extracellular region | GO:0005794 Golgi apparatus | GO:0005783 endoplasmic reticulum	GO:0003756 protein disulfide isomerase activity | GO:0015035 protein disulfide oxidoreductase activity	-	pfam07749 ERp29	-	-	-	-	-	-	-	cytosol	mitochondria	cytosol	29760|Vitis vinifera	Vitis	Vitaceae	Vitales	-	Streptophyta	Viridiplantae	Eukaryota
TRINITY_DN1027_c0_g1_i1	386	gi|661887465|emb|CDP09245.1| unnamed protein product	113	7.11e-49	195.721	GO:0034976 response to endoplasmic reticulum stress | GO:0009909 regulation of flower development | GO:0009627 systemic acquired resistance | GO:0010583 response to cyclopentenone | GO:0009407 toxin catabolic process	GO:0005829 cytosol | GO:0005634 nucleus	GO:0016758 transferase activity, transferring hexosyl groups | GO:0008194 UDP-glycosyltransferase activity	-	-	-	-	-	-	-	-	-	mitochondria	extracellular	cytosol_nuclear	49390|Coffea canephora	Coffea	Rubiaceae	Gentianales	-	Streptophyta	Viridiplantae	Eukaryota
TRINITY_DN1026_c0_g1_i1	874	gi|674890877|emb|CDY41881.1| BnaA08g06180D	259	3.15e-173	599.98	GO:0048364 root development | GO:0010072 primary shoot apical meristem specification | GO:0030497 fatty acid elongation | GO:0009735 response to cytokinin stimulus	GO:0005886 plasma membrane	GO:0003989 acetyl-CoA carboxylase activity | GO:0046872 metal ion binding | GO:0005524 ATP binding | GO:0004075 biotin carboxylase activity	-	pfam02785 Biotin_carb_C	-	-	-	-	-	-	-	cytosol	cytosol	cytosol	3708|Brassica napus	Brassica	Brassicaceae	Brassicales	-	Streptophyta	Viridiplantae	Eukaryota
TRINITY_DN1028_c0_g1_i1	312	gi|661897793|emb|CDO97760.1| unnamed protein product	69	2.97e-19	102.844	-	-	-	-	-	1	o 5-24 i	-	-	-	-	-	extracellular	extracellular	plasma membrane	49390|Coffea canephora	Coffea	Rubiaceae	Gentianales	-	Streptophyta	Viridiplantae	Eukaryota
TRINITY_DN1055_c0_g1_i1	236	gi|442803250|gb|AGC78985.1| hypothetical protein (mitochondrion)	56	1.63e-15	89.8327	-	GO:0005739 mitochondrion	-	-	-	-	-	-	-	-	-	-	-	-	-	3906|Vicia faba	Vicia	Fabaceae	Fabales	-	Streptophyta	Viridiplantae	Eukaryota
TRINITY_DN1030_c0_g1_i1	254	-	-	-	-	-	-	-	-	-	-	-	-	-	-	-	-	-	-	-	-	-	-	-	-	-	-	-
TRINITY_DN1092_c0_g1_i1	664	gi|661890274|emb|CDP05771.1| unnamed protein product	181	5.15e-102	363.526	GO:0090305 nucleic acid phosphodiester bond hydrolysis | GO:0033259 plastid DNA replication | GO:0006302 double-strand break repair | GO:0006264 mitochondrial DNA replication	GO:0009295 nucleoid | GO:0005739 mitochondrion | GO:0009507 chloroplast | GO:0005634 nucleus	GO:0003887 DNA-directed DNA polymerase activity | GO:0003677 DNA binding | GO:0008408 3'-5' exonuclease activity	-	-	-	-	-	-	-	-	-	cytosol	cytosol	mitochondria	49390|Coffea canephora	Coffea	Rubiaceae	Gentianales	-	Streptophyta	Viridiplantae	Eukaryota
TRINITY_DN1097_c0_g1_i1	249	gi|661891129|emb|CDP05011.1| unnamed protein product	51	3.06e-25	120.343	GO:0032851 positive regulation of Rab GTPase activity	-	GO:0005097 Rab GTPase activator activity	-	-	-	-	-	-	-	-	-	-	-	-	49390|Coffea canephora	Coffea	Rubiaceae	Gentianales	-	Streptophyta	Viridiplantae	Eukaryota
TRINITY_DN1032_c0_g1_i1	316	gi|915121861|gb|AKW47279.1| ABC transporter	85	4.83e-47	188.093	GO:0071366 cellular response to indolebutyric acid stimulus | GO:0048364 root development | GO:0006855 drug transmembrane transport | GO:0009926 auxin polar transport | GO:0042335 cuticle development | GO:0006200 ATP catabolic process	GO:0009506 plasmodesma | GO:0005886 plasma membrane	GO:0042626 ATPase activity, coupled to transmembrane movement of substances | GO:0005524 ATP binding	-	-	-	-	-	-	-	-	-	cytosol	cytosol	mitochondria	4058|Catharanthus roseus	Catharanthus	Apocynaceae	Gentianales	-	Streptophyta	Viridiplantae	Eukaryota
TRINITY_DN1031_c0_g1_i1	273	gi|661879613|emb|CDP16686.1| unnamed protein product	55	1.02e-19	103.742	GO:0006412 translation	GO:0005840 ribosome | GO:0009570 chloroplast stroma | GO:0009534 chloroplast thylakoid	GO:0003735 structural constituent of ribosome | GO:0019843 rRNA binding	-	-	1	i 48-70 o	-	-	-	-	-	cytosol	nuclear	plasma membrane	49390|Coffea canephora	Coffea	Rubiaceae	Gentianales	-	Streptophyta	Viridiplantae	Eukaryota
TRINITY_DN1035_c0_g1_i1	308	gi|224087657|ref|XP_002308202.1| UNCOUPLING family protein	87	6.42e-46	184.504	GO:0009853 photorespiration | GO:0006839 mitochondrial transport | GO:0015992 proton transport	GO:0005794 Golgi apparatus | GO:0009506 plasmodesma | GO:0005886 plasma membrane | GO:0005774 vacuolar membrane | GO:0016021 integral to membrane | GO:0009507 chloroplast | GO:0031966 mitochondrial membrane	GO:0017077 oxidative phosphorylation uncoupler activity	-	pfam00153 Mito_carr	1	i 33-55 o	-	-	-	-	-	cytosol	chloroplast	cytosol	3694|Populus trichocarpa	Populus	Salicaceae	Malpighiales	-	Streptophyta	Viridiplantae	Eukaryota
TRINITY_DN1037_c0_g1_i1	239	gi|729431376|ref|XP_010519730.1| PREDICTED: outer envelope protein 80, chloroplastic	68	5.11e-41	167.005	GO:0009658 chloroplast organization | GO:0010207 photosystem II assembly | GO:0009793 embryo development ending in seed dormancy	GO:0005739 mitochondrion | GO:0019031 viral envelope | GO:0009707 chloroplast outer membrane	-	-	-	-	-	-	-	-	-	-	cytosol_nuclear	nuclear	cytosol_nuclear	28532|Tarenaya hassleriana	Tarenaya	Cleomaceae	Brassicales	-	Streptophyta	Viridiplantae	Eukaryota
TRINITY_DN1039_c0_g1_i1	452	gi|270281938|gb|ACZ67679.1| glucosyltransferase, partial	150	3.77e-102	363.975	GO:0009813 flavonoid biosynthetic process | GO:0010214 seed coat development | GO:0030259 lipid glycosylation | GO:0016125 sterol metabolic process | GO:0009845 seed germination	GO:0005774 vacuolar membrane	GO:0016758 transferase activity, transferring hexosyl groups	-	-	-	-	-	-	-	-	-	cytosol_nuclear	cytosol	cytosol	4068|Gymnema sylvestre	Gymnema	Apocynaceae	Gentianales	-	Streptophyta	Viridiplantae	Eukaryota
TRINITY_DN1042_c0_g1_i2	387	gi|661884063|emb|CDP12325.1| unnamed protein product	121	2.81e-58	223.09	GO:0016444 somatic cell DNA recombination | GO:0010311 lateral root formation | GO:0030154 cell differentiation | GO:0006334 nucleosome assembly | GO:0008283 cell proliferation | GO:0046686 response to cadmium ion	GO:0005829 cytosol | GO:0005634 nucleus	GO:0042393 histone binding | GO:0003677 DNA binding | GO:0003682 chromatin binding	-	-	-	-	-	-	-	-	-	cytosol	cytosol	nuclear	49390|Coffea canephora	Coffea	Rubiaceae	Gentianales	-	Streptophyta	Viridiplantae	Eukaryota
TRINITY_DN1089_c0_g1_i1	280	gi|629103373|gb|KCW68842.1| hypothetical protein EUGRSUZ_F02442	90	8.93e-35	150.404	GO:0045493 xylan catabolic process | GO:0010075 regulation of meristem growth | GO:0010214 seed coat development | GO:0031222 arabinan catabolic process	GO:0009506 plasmodesma | GO:0009505 plant-type cell wall | GO:0005774 vacuolar membrane | GO:0016023 cytoplasmic membrane-bounded vesicle | GO:0009507 chloroplast | GO:0048046 apoplast	GO:0004553 hydrolase activity, hydrolyzing O-glycosyl compounds	-	-	-	-	-	-	SignalP-noTM	20 - 21	-	extracellular	extracellular	extracellular	71139|Eucalyptus grandis	Eucalyptus	Myrtaceae	Myrtales	-	Streptophyta	Viridiplantae	Eukaryota
TRINITY_DN1046_c0_g1_i1	373	gi|697127332|ref|XP_009617710.1| PREDICTED: protein NRT1/ PTR FAMILY 5.1	123	1.08e-72	266.163	GO:0006857 oligopeptide transport | GO:0009624 response to nematode	GO:0016021 integral to membrane	GO:0005215 transporter activity	-	-	2	o 65-87 i 107-123 o	-	-	-	-	-	extracellular	plasma membrane	plasma membrane	4098|Nicotiana tomentosiformis	Nicotiana	Solanaceae	Solanales	-	Streptophyta	Viridiplantae	Eukaryota
TRINITY_DN1044_c0_g1_i1	633	gi|747084291|ref|XP_011089547.1| PREDICTED: uncharacterized protein LOC105170478 isoform X1	86	3.18e-40	171.492	-	-	-	-	-	-	-	-	-	-	-	-	extracellular	chloroplast	mitochondria	4182|Sesamum indicum	Sesamum	Pedaliaceae	Lamiales	-	Streptophyta	Viridiplantae	Eukaryota
TRINITY_DN1054_c0_g1_i1	505	gi|225466759|ref|XP_002268667.1| PREDICTED: flavonol 3-sulfotransferase	93	4.77e-16	93.8709	GO:0019761 glucosinolate biosynthetic process | GO:0009812 flavonoid metabolic process	GO:0005737 cytoplasm	-	-	-	-	-	-	-	-	-	-	nuclear	nuclear	nuclear	29760|Vitis vinifera	Vitis	Vitaceae	Vitales	-	Streptophyta	Viridiplantae	Eukaryota
TRINITY_DN1053_c0_g1_i1	575	gi|922370740|ref|XP_013457532.1| methyltransferase PMT14-like protein, putative	135	2.52e-72	267.958	GO:0032259 methylation	GO:0005768 endosome | GO:0009505 plant-type cell wall | GO:0005794 Golgi apparatus | GO:0005774 vacuolar membrane | GO:0005802 trans-Golgi network	GO:0008168 methyltransferase activity	-	-	-	-	-	-	-	-	-	extracellular	cytosol	mitochondria	3880|Medicago truncatula	Medicago	Fabaceae	Fabales	-	Streptophyta	Viridiplantae	Eukaryota
TRINITY_DN1056_c0_g1_i1	412	gi|731396285|ref|XP_010652442.1| PREDICTED: protein LOW PSII ACCUMULATION 1, chloroplastic	65	8.81e-34	149.956	GO:0009658 chloroplast organization	GO:0009507 chloroplast	-	-	-	-	-	-	-	-	-	-	cytosol	cytosol	cytosol	29760|Vitis vinifera	Vitis	Vitaceae	Vitales	-	Streptophyta	Viridiplantae	Eukaryota
TRINITY_DN1060_c0_g1_i1	205	gi|470127514|ref|XP_004299714.1| PREDICTED: protein tumorous imaginal discs, mitochondrial	47	1.14e-22	110.921	GO:0006950 response to stress	-	-	-	pfam00226 DnaJ	-	-	-	-	-	-	-	-	-	-	57918|Fragaria vesca	Fragaria	Rosaceae	Rosales	-	Streptophyta	Viridiplantae	Eukaryota
TRINITY_DN1061_c0_g1_i1	323	gi|604319977|gb|EYU31141.1| hypothetical protein MIMGU_mgv1a004504mg	95	9.81e-50	196.169	GO:0006508 proteolysis | GO:0009561 megagametogenesis	GO:0009505 plant-type cell wall | GO:0016023 cytoplasmic membrane-bounded vesicle | GO:0005774 vacuolar membrane	GO:0004180 carboxypeptidase activity | GO:0008236 serine-type peptidase activity	-	-	-	-	-	-	-	-	-	mitochondria	chloroplast	extracellular	4155|Erythranthe guttata	Erythranthe	Phrymaceae	Lamiales	-	Streptophyta	Viridiplantae	Eukaryota
TRINITY_DN1062_c0_g1_i1	236	gi|225735210|gb|ACO25582.1| protein kinase-coding resistance protein	74	2.26e-15	89.3841	GO:0048653 anther development | GO:0009825 multidimensional cell growth | GO:0005983 starch catabolic process | GO:0010075 regulation of meristem growth | GO:0043481 anthocyanin accumulation in tissues in response to UV light | GO:0009855 determination of bilateral symmetry | GO:0048767 root hair elongation | GO:0007169 transmembrane receptor protein tyrosine kinase signaling pathway | GO:0010817…	GO:0009570 chloroplast stroma | GO:0016021 integral to membrane | GO:0005886 plasma membrane	GO:0016161 beta-amylase activity | GO:0004674 protein serine/threonine kinase activity | GO:0005524 ATP binding	-	-	-	-	-	-	-	-	-	extracellular	cytosol	cytosol	76336|Nicotiana repanda	Nicotiana	Solanaceae	Solanales	-	Streptophyta	Viridiplantae	Eukaryota
TRINITY_DN1063_c0_g1_i1	297	gi|661888761|emb|CDP07797.1| unnamed protein product	95	1.41e-23	116.305	GO:0006200 ATP catabolic process | GO:0006265 DNA topological change	-	GO:0003677 DNA binding | GO:0005524 ATP binding | GO:0003918 DNA topoisomerase (ATP-hydrolyzing) activity	-	-	2	i 9-26 o 46-68 i	-	-	-	-	-	extracellular	chloroplast	extracellular	49390|Coffea canephora	Coffea	Rubiaceae	Gentianales	-	Streptophyta	Viridiplantae	Eukaryota
TRINITY_DN1064_c0_g1_i1	216	-	-	-	-	-	-	-	-	-	-	-	-	-	-	-	-	mitochondria	chloroplast	mitochondria	-	-	-	-	-	-	-	-
TRINITY_DN1069_c0_g1_i1	348	-	-	-	-	-	-	-	-	-	-	-	-	-	-	-	-	-	-	-	-	-	-	-	-	-	-	-
TRINITY_DN1070_c0_g1_i1	220	gi|558695772|gb|AHA84240.1| 60S ribosomal protein L3	72	3.5e-22	110.023	GO:0006412 translation	GO:0005730 nucleolus | GO:0009506 plasmodesma | GO:0005886 plasma membrane | GO:0005618 cell wall | GO:0005774 vacuolar membrane | GO:0022625 cytosolic large ribosomal subunit	GO:0003735 structural constituent of ribosome	-	-	-	-	-	-	-	-	-	-	-	-	3885|Phaseolus vulgaris	Phaseolus	Fabaceae	Fabales	-	Streptophyta	Viridiplantae	Eukaryota
TRINITY_DN1067_c0_g1_i1	340	gi|573948241|ref|XP_006656427.1| PREDICTED: DNA-directed RNA polymerases II, IV and V subunit 8B-like isoform X1	46	5.56e-14	86.2433	GO:0006351 transcription, DNA-dependent	GO:0005665 DNA-directed RNA polymerase II, core complex | GO:0000418 DNA-directed RNA polymerase IV complex | GO:0000419 DNA-directed RNA polymerase V complex | GO:0009536 plastid	GO:0003899 DNA-directed RNA polymerase activity	-	-	1	o 22-44 i	-	-	-	-	-	mitochondria	chloroplast	mitochondria	4533|Oryza brachyantha	Oryza	Poaceae	Poales	Liliopsida	Streptophyta	Viridiplantae	Eukaryota
TRINITY_DN1071_c0_g1_i1	411	gi|565382122|ref|XP_006357398.1| PREDICTED: ataxin-2 homolog isoform X1	95	2e-25	123.484	-	-	-	-	-	-	-	-	-	-	-	-	cytosol_nuclear	nuclear	nuclear	4113|Solanum tuberosum	Solanum	Solanaceae	Solanales	-	Streptophyta	Viridiplantae	Eukaryota
TRINITY_DN1072_c0_g1_i1	495	gi|731399524|ref|XP_010653645.1| PREDICTED: 70 kDa peptidyl-prolyl isomerase-like	88	5.61e-25	122.586	GO:0009845 seed germination | GO:0000413 protein peptidyl-prolyl isomerization | GO:0006457 protein folding | GO:0009611 response to wounding | GO:0006970 response to osmotic stress | GO:0070370 cellular heat acclimation | GO:0046686 response to cadmium ion	GO:0005829 cytosol | GO:0071944 cell periphery | GO:0005773 vacuole | GO:0005634 nucleus	GO:0005516 calmodulin binding | GO:0032266 phosphatidylinositol-3-phosphate binding | GO:0003755 peptidyl-prolyl cis-trans isomerase activity | GO:0080025 phosphatidylinositol-3,5-bisphosphate binding	-	-	-	-	-	-	-	-	-	cytosol	cytosol	cytosol	29760|Vitis vinifera	Vitis	Vitaceae	Vitales	-	Streptophyta	Viridiplantae	Eukaryota
TRINITY_DN1073_c0_g1_i1	743	gi|661899350|emb|CDO97344.1| unnamed protein product	207	2.3e-118	417.816	GO:0046777 protein autophosphorylation | GO:0006813 potassium ion transport | GO:0010155 regulation of proton transport	GO:0016021 integral to membrane | GO:0009507 chloroplast | GO:0005886 plasma membrane	GO:0015386 potassium:hydrogen antiporter activity	-	-	-	-	-	-	-	-	-	plasma membrane	chloroplast	plasma membrane	49390|Coffea canephora	Coffea	Rubiaceae	Gentianales	-	Streptophyta	Viridiplantae	Eukaryota
TRINITY_DN1075_c0_g1_i1	214	-	-	-	-	-	-	-	-	-	-	-	-	-	-	-	-	-	-	-	-	-	-	-	-	-	-	-
TRINITY_DN1078_c0_g1_i1	422	gi|604329457|gb|EYU34788.1| hypothetical protein MIMGU_mgv1a000449mg	103	1.62e-54	213.219	GO:0009555 pollen development | GO:0006897 endocytosis	GO:0009504 cell plate | GO:0009506 plasmodesma | GO:0005886 plasma membrane | GO:0005634 nucleus | GO:0005829 cytosol	-	-	-	-	-	-	-	-	-	-	cytosol_nuclear	cytosol	cytosol	4155|Erythranthe guttata	Erythranthe	Phrymaceae	Lamiales	-	Streptophyta	Viridiplantae	Eukaryota
TRINITY_DN1079_c0_g1_i1	682	gi|661892348|emb|CDP03506.1| unnamed protein product	123	3.65e-61	235.653	GO:0006772 thiamine metabolic process | GO:0006278 RNA-dependent DNA replication | GO:0006298 mismatch repair | GO:0009229 thiamine diphosphate biosynthetic process	-	GO:0017111 nucleoside-triphosphatase activity | GO:0003723 RNA binding | GO:0030983 mismatched DNA binding | GO:0003964 RNA-directed DNA polymerase activity | GO:0005524 ATP binding | GO:0004788 thiamine diphosphokinase activity	-	-	-	-	-	-	-	-	-	cytosol_nuclear	cytosol	nuclear	49390|Coffea canephora	Coffea	Rubiaceae	Gentianales	-	Streptophyta	Viridiplantae	Eukaryota
TRINITY_DN1077_c0_g1_i2	534	gi|661880572|emb|CDP15757.1| unnamed protein product	91	2.01e-50	202.451	-	GO:0005829 cytosol | GO:0005634 nucleus | GO:0009536 plastid	GO:0003723 RNA binding	-	pfam02847 MA3	-	-	-	-	-	-	-	extracellular	cytosol	nuclear	49390|Coffea canephora	Coffea	Rubiaceae	Gentianales	-	Streptophyta	Viridiplantae	Eukaryota
TRINITY_DN1080_c0_g1_i1	375	gi|697104865|ref|XP_009606238.1| PREDICTED: H/ACA ribonucleoprotein complex subunit 4	82	6.05e-18	99.255	-	-	-	-	-	2	o 5-24 i 31-50 o	-	-	SignalP-TM	23 - 24	-	extracellular	extracellular	extracellular	4098|Nicotiana tomentosiformis	Nicotiana	Solanaceae	Solanales	-	Streptophyta	Viridiplantae	Eukaryota
TRINITY_DN1081_c0_g1_i1	394	gi|902192439|gb|KNA12044.1| hypothetical protein SOVF_129410	92	3.54e-08	67.8475	GO:0008152 metabolic process	-	GO:0003824 catalytic activity	-	-	-	-	-	-	-	-	-	extracellular	chloroplast	nuclear	3562|Spinacia oleracea	Spinacia	Amaranthaceae	Caryophyllales	-	Streptophyta	Viridiplantae	Eukaryota
TRINITY_DN1084_c0_g1_i1	216	-	-	-	-	-	-	-	-	-	-	-	-	-	-	-	-	nuclear	mitochondria	mitochondria	-	-	-	-	-	-	-	-
TRINITY_DN1083_c0_g1_i1	340	gi|571445676|ref|XP_006576872.1| PREDICTED: uncharacterized protein C18orf8-like	112	1.27e-58	222.193	-	-	-	-	-	-	-	-	-	-	-	-	cytosol_nuclear	chloroplast	cytosol_mitochondria	3847|Glycine max	Glycine	Fabaceae	Fabales	-	Streptophyta	Viridiplantae	Eukaryota
TRINITY_DN1085_c0_g1_i1	287	gi|698483154|ref|XP_009788458.1| PREDICTED: filament-like plant protein 4	63	1.71e-21	109.575	-	GO:0005886 plasma membrane	-	-	-	1	i 65-87 o	-	-	-	-	-	cytosol	chloroplast	nuclear	4096|Nicotiana sylvestris	Nicotiana	Solanaceae	Solanales	-	Streptophyta	Viridiplantae	Eukaryota
TRINITY_DN1085_c0_g1_i2	646	gi|661888974|emb|CDP07417.1| unnamed protein product	203	1.23e-88	319.107	-	GO:0005737 cytoplasm | GO:0005886 plasma membrane	-	-	-	-	-	-	-	-	-	-	cytosol_nuclear	nuclear	nuclear	49390|Coffea canephora	Coffea	Rubiaceae	Gentianales	-	Streptophyta	Viridiplantae	Eukaryota
TRINITY_DN1090_c0_g1_i1	237	gi|661894344|emb|CDP02785.1| unnamed protein product	79	7.72e-21	106.434	-	-	-	-	-	-	-	-	-	-	-	-	extracellular	cytosol_nuclear	nuclear	49390|Coffea canephora	Coffea	Rubiaceae	Gentianales	-	Streptophyta	Viridiplantae	Eukaryota
TRINITY_DN1091_c0_g1_i1	387	gi|747101882|ref|XP_011099085.1| PREDICTED: pentatricopeptide repeat-containing protein At5g38730	83	2.31e-44	182.26	GO:0008152 metabolic process	GO:0005739 mitochondrion	GO:0016740 transferase activity	-	pfam13041 PPR_2 | pfam12854 PPR_1 | pfam13812 PPR_3 | pfam01535 PPR | pfam13424 TPR_12	-	-	-	-	-	-	-	cytosol	cytosol	cytosol	4182|Sesamum indicum	Sesamum	Pedaliaceae	Lamiales	-	Streptophyta	Viridiplantae	Eukaryota
TRINITY_DN1098_c0_g1_i1	315	gi|661880390|emb|CDP15921.1| unnamed protein product	58	4.55e-22	111.818	-	-	GO:0046983 protein dimerization activity	-	pfam00010 HLH	-	-	-	-	-	-	-	extracellular	cytosol	plasma membrane	49390|Coffea canephora	Coffea	Rubiaceae	Gentianales	-	Streptophyta	Viridiplantae	Eukaryota
TRINITY_DN1127_c0_g1_i1	494	gi|661879266|emb|CDP17126.1| unnamed protein product	126	6.19e-76	276.932	GO:0006412 translation	GO:0005730 nucleolus | GO:0009506 plasmodesma | GO:0005886 plasma membrane | GO:0022625 cytosolic large ribosomal subunit	GO:0003735 structural constituent of ribosome	-	pfam01776 Ribosomal_L22e	-	-	-	-	-	-	-	nuclear	nuclear	nuclear	49390|Coffea canephora	Coffea	Rubiaceae	Gentianales	-	Streptophyta	Viridiplantae	Eukaryota
TRINITY_DN1127_c0_g2_i1	243	-	-	-	-	-	-	-	-	-	-	-	-	-	-	-	-	cytosol	nuclear	nuclear	-	-	-	-	-	-	-	-
TRINITY_DN1200_c0_g1_i1	273	gi|661891025|emb|CDP04907.1| unnamed protein product	76	9.34e-36	153.096	GO:0018108 peptidyl-tyrosine phosphorylation	GO:0009941 chloroplast envelope | GO:0009570 chloroplast stroma	GO:0017111 nucleoside-triphosphatase activity | GO:0005524 ATP binding | GO:0004713 protein tyrosine kinase activity	-	pfam13478 XdhC_C	1	i 7-29 o	-	-	-	-	-	extracellular	chloroplast	mitochondria	49390|Coffea canephora	Coffea	Rubiaceae	Gentianales	-	Streptophyta	Viridiplantae	Eukaryota
TRINITY_DN1195_c0_g1_i1	557	gi|848932066|ref|XP_012828960.1| PREDICTED: callose synthase 3	111	1.04e-68	257.19	GO:0052543 callose deposition in cell wall | GO:0006075 (1->3)-beta-D-glucan biosynthetic process | GO:0009556 microsporogenesis	GO:0009504 cell plate | GO:0009506 plasmodesma | GO:0000148 1,3-beta-D-glucan synthase complex	GO:0003843 1,3-beta-D-glucan synthase activity	-	-	1	o 5-27 i	-	-	-	-	-	plasma membrane	plasma membrane	plasma membrane	4155|Erythranthe guttata	Erythranthe	Phrymaceae	Lamiales	-	Streptophyta	Viridiplantae	Eukaryota
TRINITY_DN1195_c0_g1_i2	255	-	-	-	-	-	-	-	-	-	-	-	-	-	-	-	-	-	-	-	-	-	-	-	-	-	-	-
TRINITY_DN1138_c0_g1_i1	214	-	-	-	-	-	-	-	-	-	-	-	-	-	-	-	-	-	-	-	-	-	-	-	-	-	-	-
TRINITY_DN1136_c0_g1_i1	457	gi|661892669|emb|CDP03827.1| unnamed protein product	65	5.46e-21	109.575	-	-	-	-	-	-	-	-	-	-	-	-	cytosol	cytosol	cytosol	49390|Coffea canephora	Coffea	Rubiaceae	Gentianales	-	Streptophyta	Viridiplantae	Eukaryota
TRINITY_DN1142_c0_g1_i1	681	gi|661896721|emb|CDO99910.1| unnamed protein product	154	2.09e-52	209.181	-	-	-	-	-	-	-	-	-	-	-	-	extracellular	nuclear	nuclear	49390|Coffea canephora	Coffea	Rubiaceae	Gentianales	-	Streptophyta	Viridiplantae	Eukaryota
TRINITY_DN1194_c0_g1_i1	201	-	-	-	-	-	-	-	-	-	-	-	-	-	-	-	-	-	-	-	-	-	-	-	-	-	-	-
TRINITY_DN1177_c0_g1_i1	256	gi|728835835|gb|KHG15278.1| ATP-binding domain-containing 4	40	1.54e-06	61.566	-	-	-	-	-	-	-	-	-	-	-	-	extracellular	chloroplast	cytosol_nuclear	29729|Gossypium arboreum	Gossypium	Malvaceae	Malvales	-	Streptophyta	Viridiplantae	Eukaryota
TRINITY_DN1189_c0_g1_i1	784	-	-	-	-	-	-	-	-	-	-	-	-	-	-	-	-	cytosol	nuclear	nuclear	-	-	-	-	-	-	-	-
TRINITY_DN1168_c0_g1_i1	405	gi|379987678|gb|AFD22619.1| dicer-like 2 protein	130	1.13e-56	219.052	GO:0010267 production of ta-siRNAs involved in RNA interference | GO:0050688 regulation of defense response to virus | GO:0010216 maintenance of DNA methylation | GO:0043687 post-translational protein modification | GO:0010050 vegetative phase change | GO:0006200 ATP catabolic process | GO:0009616 virus induced gene silencing | GO:0006342 chromatin silencing | GO:0010014 meristem initiation | GO:…	GO:0005634 nucleus	GO:0008026 ATP-dependent helicase activity | GO:0004525 ribonuclease III activity | GO:0046872 metal ion binding | GO:0005515 protein binding | GO:0005524 ATP binding | GO:0003677 DNA binding | GO:0003723 RNA binding	-	-	-	-	-	-	-	-	-	extracellular	chloroplast	nuclear	49451|Nicotiana attenuata	Nicotiana	Solanaceae	Solanales	-	Streptophyta	Viridiplantae	Eukaryota
TRINITY_DN1103_c0_g1_i1	233	gi|460374171|ref|XP_004232885.1| PREDICTED: eukaryotic translation initiation factor 3 subunit D-like	56	2.71e-20	104.639	GO:0006446 regulation of translational initiation | GO:0001731 formation of translation preinitiation complex	GO:0005852 eukaryotic translation initiation factor 3 complex | GO:0016282 eukaryotic 43S preinitiation complex | GO:0033290 eukaryotic 48S preinitiation complex | GO:0005829 cytosol	GO:0003743 translation initiation factor activity	-	-	-	-	-	-	-	-	-	-	-	-	4081|Solanum lycopersicum	Solanum	Solanaceae	Solanales	-	Streptophyta	Viridiplantae	Eukaryota
TRINITY_DN1171_c0_g1_i1	333	gi|307174633|gb|EFN65035.1| hypothetical protein EAG_01178	60	9.95e-21	107.78	-	-	-	-	-	-	-	-	-	-	-	-	nuclear	nuclear	mitochondria	104421|Camponotus floridanus	Camponotus	Formicidae	Hymenoptera	Insecta	Arthropoda	Metazoa	Eukaryota
TRINITY_DN1101_c0_g1_i1	389	gi|848875119|ref|XP_012838043.1| PREDICTED: bifunctional dTDP-4-dehydrorhamnose 3,5-epimerase/dTDP-4-dehydrorhamnose reductase	115	7.01e-72	263.471	GO:0055114 oxidation-reduction process | GO:0045226 extracellular polysaccharide biosynthetic process | GO:0010253 UDP-rhamnose biosynthetic process | GO:0019305 dTDP-rhamnose biosynthetic process	GO:0005829 cytosol | GO:0009506 plasmodesma | GO:0005886 plasma membrane | GO:0048046 apoplast	GO:0008830 dTDP-4-dehydrorhamnose 3,5-epimerase activity | GO:0008831 dTDP-4-dehydrorhamnose reductase activity | GO:0050662 coenzyme binding | GO:0008460 dTDP-glucose 4,6-dehydratase activity	-	-	-	-	-	-	-	-	-	cytosol	cytosol	nuclear	4155|Erythranthe guttata	Erythranthe	Phrymaceae	Lamiales	-	Streptophyta	Viridiplantae	Eukaryota
TRINITY_DN1107_c0_g1_i1	324	-	-	-	-	-	-	-	-	-	2	o 20-42 i 47-69 o	-	-	-	-	-	plasma membrane	plasma membrane	mitochondria	-	-	-	-	-	-	-	-
TRINITY_DN1108_c0_g1_i1	296	gi|743794238|ref|XP_010999716.1| PREDICTED: uncharacterized protein LOC105107475 isoform X1	96	4.96e-56	212.771	-	-	GO:0035091 phosphatidylinositol binding	-	pfam00787 PX	-	-	-	-	-	-	-	cytoskeleton	chloroplast	nuclear	75702|Populus euphratica	Populus	Salicaceae	Malpighiales	-	Streptophyta	Viridiplantae	Eukaryota
TRINITY_DN1105_c0_g1_i1	442	gi|242086044|ref|XP_002443447.1| hypothetical protein SORBIDRAFT_08g019630	91	2.39e-09	71.8856	-	-	-	-	-	-	-	-	-	-	-	-	extracellular	nuclear	nuclear	4558|Sorghum bicolor	Sorghum	Poaceae	Poales	Liliopsida	Streptophyta	Viridiplantae	Eukaryota
TRINITY_DN1161_c0_g1_i1	314	gi|697129008|ref|XP_009618559.1| PREDICTED: dedicator of cytokinesis protein 7	68	7.85e-33	145.469	GO:0016192 vesicle-mediated transport | GO:0043087 regulation of GTPase activity | GO:0007264 small GTPase mediated signal transduction	GO:0005829 cytosol | GO:0019898 extrinsic to membrane | GO:0070971 endoplasmic reticulum exit site | GO:0005634 nucleus | GO:0005886 plasma membrane	GO:0005085 guanyl-nucleotide exchange factor activity	-	-	-	-	-	-	-	-	-	cytosol	chloroplast	nuclear	4098|Nicotiana tomentosiformis	Nicotiana	Solanaceae	Solanales	-	Streptophyta	Viridiplantae	Eukaryota
TRINITY_DN1106_c0_g1_i1	647	gi|728844189|gb|KHG23632.1| lhcp translocation defect -like protein	164	5.14e-82	297.122	GO:0006655 phosphatidylglycerol biosynthetic process | GO:0006098 pentose-phosphate shunt | GO:0019288 isopentenyl diphosphate biosynthetic process, mevalonate-independent pathway | GO:0006886 intracellular protein transport | GO:0080167 response to karrikin | GO:0090391 granum assembly	GO:0009570 chloroplast stroma	-	-	pfam12796 Ank_2 | pfam13857 Ank_5 | pfam13637 Ank_4	-	-	-	-	-	-	-	mitochondria	chloroplast	mitochondria	29729|Gossypium arboreum	Gossypium	Malvaceae	Malvales	-	Streptophyta	Viridiplantae	Eukaryota
TRINITY_DN1111_c0_g1_i1	318	-	-	-	-	-	-	-	-	-	-	-	-	-	-	-	-	-	-	-	-	-	-	-	-	-	-	-
TRINITY_DN1110_c0_g1_i1	588	gi|147790017|emb|CAN69348.1| hypothetical protein VITISV_005799	148	2.5e-64	244.627	GO:0000160 two-component signal transduction system (phosphorelay) | GO:0006468 protein phosphorylation | GO:0023014 signal transduction via phosphorylation event	GO:0016020 membrane | GO:0005634 nucleus	GO:0004674 protein serine/threonine kinase activity | GO:0005524 ATP binding | GO:0000155 two-component sensor activity	-	-	-	-	-	-	-	-	-	mitochondria	chloroplast	nuclear	29760|Vitis vinifera	Vitis	Vitaceae	Vitales	-	Streptophyta	Viridiplantae	Eukaryota
TRINITY_DN1112_c0_g1_i1	348	gi|661889042|emb|CDP07485.1| unnamed protein product	115	2.5e-43	178.222	GO:0010264 myo-inositol hexakisphosphate biosynthetic process | GO:0042742 defense response to bacterium | GO:0016310 phosphorylation | GO:0050832 defense response to fungus | GO:0030001 metal ion transport | GO:0051607 defense response to virus | GO:0030643 cellular phosphate ion homeostasis	-	GO:0035299 inositol pentakisphosphate 2-kinase activity | GO:0046872 metal ion binding | GO:0005524 ATP binding | GO:0032942 inositol tetrakisphosphate 2-kinase activity	-	-	-	-	-	-	-	-	-	cytosol	cytosol	cytosol_nuclear	49390|Coffea canephora	Coffea	Rubiaceae	Gentianales	-	Streptophyta	Viridiplantae	Eukaryota
TRINITY_DN1147_c0_g1_i1	245	-	-	-	-	-	-	-	-	-	-	-	-	-	-	-	-	-	-	-	-	-	-	-	-	-	-	-
TRINITY_DN1148_c0_g1_i1	263	-	-	-	-	-	-	-	-	-	-	-	-	-	-	-	-	-	-	-	-	-	-	-	-	-	-	-
TRINITY_DN1158_c0_g1_i1	349	gi|661892040|emb|CDP04266.1| unnamed protein product	116	1.68e-73	268.855	GO:0051258 protein polymerization | GO:0072488 ammonium transmembrane transport | GO:0010311 lateral root formation | GO:0080181 lateral root branching | GO:0080167 response to karrikin | GO:0015843 methylammonium transport | GO:0009737 response to abscisic acid stimulus | GO:0009624 response to nematode	GO:0016021 integral to membrane | GO:0009506 plasmodesma | GO:0005634 nucleus | GO:0005886 plasma membrane	GO:0015398 high affinity secondary active ammonium transmembrane transporter activity	-	-	3	i 21-43 o 58-77 i 82-104 o	-	-	-	-	-	extracellular	chloroplast	extracellular	49390|Coffea canephora	Coffea	Rubiaceae	Gentianales	-	Streptophyta	Viridiplantae	Eukaryota
TRINITY_DN1118_c0_g1_i1	343	gi|567912361|ref|XP_006448494.1| hypothetical protein CICLE_v10014731mg	114	1.48e-46	187.645	-	-	-	-	pfam00400 WD40	-	-	-	-	-	-	-	cytosol	nuclear	nuclear	85681|Citrus clementina	Citrus	Rutaceae	Sapindales	-	Streptophyta	Viridiplantae	Eukaryota
TRINITY_DN1116_c0_g1_i1	233	gi|388497392|gb|AFK36762.1| unknown	62	8.47e-24	115.407	-	GO:0005634 nucleus	-	-	-	-	-	-	-	-	-	-	cytosol_nuclear	cytosol	cytosol	3880|Medicago truncatula	Medicago	Fabaceae	Fabales	-	Streptophyta	Viridiplantae	Eukaryota
TRINITY_DN1115_c0_g1_i1	280	gi|593621038|ref|XP_007142926.1| hypothetical protein PHAVU_007G028800g	59	3.01e-22	111.818	GO:0050826 response to freezing | GO:0009793 embryo development ending in seed dormancy | GO:0009640 photomorphogenesis | GO:0019915 lipid storage | GO:0010182 sugar mediated signaling pathway | GO:0009933 meristem structural organization | GO:0016567 protein ubiquitination | GO:0009845 seed germination | GO:0010228 vegetative to reproductive phase transition of meristem | GO:0009909 regulation o…	GO:0005829 cytosol	GO:0004819 glutamine-tRNA ligase activity | GO:0005524 ATP binding	-	-	-	-	-	-	-	-	-	cytosol	cytosol	cytosol	3885|Phaseolus vulgaris	Phaseolus	Fabaceae	Fabales	-	Streptophyta	Viridiplantae	Eukaryota
TRINITY_DN1120_c0_g1_i1	398	gi|661879013|emb|CDP17277.1| unnamed protein product	122	1.82e-64	241.037	GO:0090333 regulation of stomatal closure | GO:0009697 salicylic acid biosynthetic process | GO:0007178 transmembrane receptor protein serine/threonine kinase signaling pathway | GO:0010363 regulation of plant-type hypersensitive response | GO:0007169 transmembrane receptor protein tyrosine kinase signaling pathway | GO:0050832 defense response to fungus | GO:0043069 negative regulation of progra…	GO:0009506 plasmodesma | GO:0005886 plasma membrane | GO:0005739 mitochondrion | GO:0005576 extracellular region	GO:0004675 transmembrane receptor protein serine/threonine kinase activity | GO:0030246 carbohydrate binding | GO:0005524 ATP binding	2.7.11.1	-	-	-	-	-	-	-	-	mitochondria	chloroplast	cytosol	49390|Coffea canephora	Coffea	Rubiaceae	Gentianales	-	Streptophyta	Viridiplantae	Eukaryota
TRINITY_DN1117_c0_g1_i1	759	gi|720016627|ref|XP_010261209.1| PREDICTED: bifunctional aspartate aminotransferase and glutamate/aspartate-prephenate aminotransferase-like	233	2.77e-147	513.834	GO:0009094 L-phenylalanine biosynthetic process | GO:0009793 embryo development ending in seed dormancy	GO:0005829 cytosol | GO:0009570 chloroplast stroma	GO:0004069 L-aspartate:2-oxoglutarate aminotransferase activity | GO:0080130 L-phenylalanine:2-oxoglutarate aminotransferase activity | GO:0042802 identical protein binding | GO:0033853 aspartate-prephenate aminotransferase activity | GO:0033854 glutamate-prephenate aminotransferase activity | GO:0030170 pyridoxal phosphate binding	-	pfam00155 Aminotran_1_2	-	-	-	-	-	-	-	cytoskeleton	chloroplast	cytosol	4432|Nelumbo nucifera	Nelumbo	Nelumbonaceae	Proteales	-	Streptophyta	Viridiplantae	Eukaryota
TRINITY_DN1149_c0_g1_i1	292	gi|661899391|emb|CDO97385.1| unnamed protein product	61	6.56e-05	56.6306	-	-	-	-	-	1	i 73-95 o	-	-	-	-	-	extracellular	chloroplast	plasma membrane	49390|Coffea canephora	Coffea	Rubiaceae	Gentianales	-	Streptophyta	Viridiplantae	Eukaryota
TRINITY_DN1187_c0_g1_i1	460	gi|661892895|emb|CDP04053.1| unnamed protein product	132	6.5e-62	235.653	GO:0046777 protein autophosphorylation | GO:0048573 photoperiodism, flowering | GO:0007623 circadian rhythm	GO:0005737 cytoplasm | GO:0016020 membrane | GO:0005634 nucleus	GO:0004674 protein serine/threonine kinase activity | GO:0043424 protein histidine kinase binding | GO:0005524 ATP binding	-	-	-	-	-	-	-	-	-	cytosol	nuclear	nuclear	49390|Coffea canephora	Coffea	Rubiaceae	Gentianales	-	Streptophyta	Viridiplantae	Eukaryota
TRINITY_DN1167_c0_g1_i1	238	gi|527197256|gb|EPS65829.1| beta-mannosidase, partial	66	2.49e-24	117.202	GO:0005975 carbohydrate metabolic process	GO:0022626 cytosolic ribosome | GO:0009505 plant-type cell wall | GO:0016023 cytoplasmic membrane-bounded vesicle | GO:0005576 extracellular region	GO:0080079 cellobiose glucosidase activity | GO:0047668 amygdalin beta-glucosidase activity | GO:0004567 beta-mannosidase activity | GO:0080082 esculin beta-glucosidase activity | GO:0080081 4-methylumbelliferyl-beta-D-glucopyranoside beta-glucosidase activity | GO:0080083 beta-gentiobiose beta-glucosidase activity	-	-	-	-	-	-	-	-	-	cytosol	cytosol	cytosol	192259|Genlisea aurea	Genlisea	Lentibulariaceae	Lamiales	-	Streptophyta	Viridiplantae	Eukaryota
TRINITY_DN1121_c0_g1_i1	375	gi|661886271|emb|CDP10193.1| unnamed protein product	125	9.16e-66	243.729	GO:0008152 metabolic process	GO:0005737 cytoplasm	GO:0016787 hydrolase activity	-	-	-	-	-	-	-	-	-	cytosol	cytosol	cytosol	49390|Coffea canephora	Coffea	Rubiaceae	Gentianales	-	Streptophyta	Viridiplantae	Eukaryota
TRINITY_DN1124_c0_g1_i1	212	-	-	-	-	-	-	-	-	-	-	-	-	-	-	-	-	-	-	-	-	-	-	-	-	-	-	-
TRINITY_DN1123_c0_g1_i1	269	-	-	-	-	-	-	-	-	-	-	-	-	-	-	-	-	-	-	-	-	-	-	-	-	-	-	-
TRINITY_DN1122_c0_g1_i1	288	gi|116833020|gb|ABK29439.1| sugar transport protein	92	9.06e-37	156.686	GO:0015798 myo-inositol transport | GO:0015797 mannitol transport | GO:0015795 sorbitol transport | GO:0015753 D-xylose transport | GO:0015757 galactose transport | GO:0055085 transmembrane transport | GO:0015752 D-ribose transport | GO:0015992 proton transport | GO:0015758 glucose transport | GO:0015793 glycerol transport	GO:0016021 integral to membrane	GO:0005355 glucose transmembrane transporter activity | GO:0015148 D-xylose transmembrane transporter activity | GO:0015575 mannitol transmembrane transporter activity | GO:0005354 galactose transmembrane transporter activity | GO:0015168 glycerol transmembrane transporter activity | GO:0005351 sugar:hydrogen symporter activity | GO:0005365 myo-inositol transmembrane transporter activity | GO:001…	-	-	2	i 2-19 o 29-51 i	-	-	-	-	-	plasma membrane	vacuolar membrane	plasma membrane	49390|Coffea canephora	Coffea	Rubiaceae	Gentianales	-	Streptophyta	Viridiplantae	Eukaryota
TRINITY_DN1179_c0_g1_i1	525	gi|255581732|ref|XP_002531668.1| Serine/threonine-protein kinase SAPK1, putative	60	1.51e-17	98.8063	GO:0006468 protein phosphorylation | GO:0009651 response to salt stress | GO:0080167 response to karrikin	GO:0005634 nucleus | GO:0005829 cytosol	GO:0005524 ATP binding | GO:0004674 protein serine/threonine kinase activity	-	-	-	-	-	-	-	-	-	mitochondria	nuclear	nuclear	3988|Ricinus communis	Ricinus	Euphorbiaceae	Malpighiales	-	Streptophyta	Viridiplantae	Eukaryota
TRINITY_DN1125_c0_g1_i1	303	gi|661898883|emb|CDO96877.1| unnamed protein product	78	8.55e-38	160.275	GO:0016311 dephosphorylation	-	GO:0016791 phosphatase activity | GO:0046872 metal ion binding	-	-	-	-	-	-	-	-	-	cytosol	cytosol	cytosol	49390|Coffea canephora	Coffea	Rubiaceae	Gentianales	-	Streptophyta	Viridiplantae	Eukaryota
TRINITY_DN1126_c0_g1_i2	336	-	-	-	-	-	-	-	-	-	-	-	-	-	-	-	-	-	-	-	-	-	-	-	-	-	-	-
TRINITY_DN1128_c0_g1_i1	320	gi|747100529|ref|XP_011098357.1| PREDICTED: probable ADP-ribosylation factor GTPase-activating protein AGD5	104	5.82e-39	164.313	GO:0010227 floral organ abscission | GO:0032857 activation of ARF GTPase activity	GO:0005802 trans-Golgi network | GO:0005829 cytosol | GO:0005768 endosome	GO:0008270 zinc ion binding | GO:0008060 ARF GTPase activator activity	-	-	-	-	-	-	-	-	-	cytosol	nuclear	extracellular	4182|Sesamum indicum	Sesamum	Pedaliaceae	Lamiales	-	Streptophyta	Viridiplantae	Eukaryota
TRINITY_DN1131_c0_g1_i1	210	gi|728834500|gb|KHG13943.1| ABC transporter C family member 4	56	5.03e-29	130.214	GO:0009611 response to wounding | GO:0009414 response to water deprivation | GO:0010118 stomatal movement | GO:0009624 response to nematode | GO:0015884 folic acid transport | GO:0055085 transmembrane transport | GO:0006200 ATP catabolic process	GO:0000325 plant-type vacuole | GO:0005774 vacuolar membrane | GO:0009536 plastid | GO:0005794 Golgi apparatus | GO:0016021 integral to membrane | GO:0009506 plasmodesma | GO:0005886 plasma membrane	GO:0008517 folic acid transporter activity | GO:0042626 ATPase activity, coupled to transmembrane movement of substances | GO:0005524 ATP binding	-	-	-	-	-	-	-	-	-	cytosol	extracellular	nuclear	29729|Gossypium arboreum	Gossypium	Malvaceae	Malvales	-	Streptophyta	Viridiplantae	Eukaryota
TRINITY_DN1186_c0_g1_i1	359	gi|823184209|ref|XP_012489122.1| PREDICTED: vacuolar protein sorting-associated protein 35A-like isoform X2	98	2.34e-61	230.718	GO:0042147 retrograde transport, endosome to Golgi | GO:0006886 intracellular protein transport	GO:0030904 retromer complex | GO:0005771 multivesicular body	-	-	-	-	-	-	-	-	-	-	extracellular	chloroplast	nuclear	29730|Gossypium raimondii	Gossypium	Malvaceae	Malvales	-	Streptophyta	Viridiplantae	Eukaryota
TRINITY_DN1130_c0_g1_i1	315	gi|661885960|emb|CDP10577.1| unnamed protein product	104	7.95e-61	227.128	-	GO:0005634 nucleus | GO:0005739 mitochondrion	-	-	-	-	-	-	-	-	-	-	nuclear	nuclear	nuclear	49390|Coffea canephora	Coffea	Rubiaceae	Gentianales	-	Streptophyta	Viridiplantae	Eukaryota
TRINITY_DN1132_c0_g1_i1	374	gi|661883118|emb|CDP13326.1| unnamed protein product	124	1.23e-68	252.703	GO:0046686 response to cadmium ion | GO:0006511 ubiquitin-dependent protein catabolic process	GO:0005737 cytoplasm | GO:0005839 proteasome core complex | GO:0005634 nucleus	GO:0004298 threonine-type endopeptidase activity	-	-	-	-	-	-	-	-	-	cytosol	chloroplast	cytosol	49390|Coffea canephora	Coffea	Rubiaceae	Gentianales	-	Streptophyta	Viridiplantae	Eukaryota
TRINITY_DN1129_c0_g1_i1	441	gi|661879666|emb|CDP16739.1| unnamed protein product	87	2.09e-49	198.413	GO:0010048 vernalization response | GO:0007155 cell adhesion | GO:0045010 actin nucleation | GO:0015074 DNA integration | GO:0006013 mannose metabolic process | GO:0010090 trichome morphogenesis | GO:0048765 root hair cell differentiation | GO:0071555 cell wall organization	GO:0005774 vacuolar membrane | GO:0048046 apoplast | GO:0016023 cytoplasmic membrane-bounded vesicle | GO:0009505 plant-type cell wall | GO:0009507 chloroplast | GO:0005829 cytosol	GO:0030246 carbohydrate binding | GO:0008270 zinc ion binding | GO:0004559 alpha-mannosidase activity | GO:0003676 nucleic acid binding	-	-	-	-	-	-	-	-	-	cytosol_nuclear	cytosol	nuclear	49390|Coffea canephora	Coffea	Rubiaceae	Gentianales	-	Streptophyta	Viridiplantae	Eukaryota
TRINITY_DN1134_c0_g1_i1	249	-	-	-	-	-	-	-	-	-	-	-	-	-	-	-	-	-	-	-	-	-	-	-	-	-	-	-
TRINITY_DN1133_c0_g1_i1	206	-	-	-	-	-	-	-	-	-	1	o 10-30 i	-	-	-	-	-	extracellular	chloroplast	nuclear	-	-	-	-	-	-	-	-
TRINITY_DN1154_c0_g1_i1	435	gi|604318527|gb|EYU30019.1| hypothetical protein MIMGU_mgv1a020074mg, partial	118	3.52e-64	241.486	GO:0003333 amino acid transmembrane transport | GO:0015808 L-alanine transport | GO:0015812 gamma-aminobutyric acid transport | GO:0015819 lysine transport | GO:0015813 L-glutamate transport | GO:0015809 arginine transport	GO:0016021 integral to membrane	GO:0015185 L-gamma-aminobutyric acid transmembrane transporter activity | GO:0015189 L-lysine transmembrane transporter activity | GO:0015181 arginine transmembrane transporter activity | GO:0015180 L-alanine transmembrane transporter activity | GO:0005313 L-glutamate transmembrane transporter activity	-	-	2	i 17-39 o 72-94 i	-	-	-	-	-	plasma membrane	vacuolar membrane	plasma membrane	4155|Erythranthe guttata	Erythranthe	Phrymaceae	Lamiales	-	Streptophyta	Viridiplantae	Eukaryota
TRINITY_DN1170_c0_g1_i1	263	gi|661877111|emb|CDP18973.1| unnamed protein product	86	5.47e-35	150.404	GO:0008152 metabolic process	-	GO:0016831 carboxy-lyase activity	-	-	-	-	-	-	-	-	-	extracellular	chloroplast	cytosol_mitochondria	49390|Coffea canephora	Coffea	Rubiaceae	Gentianales	-	Streptophyta	Viridiplantae	Eukaryota
TRINITY_DN1135_c0_g1_i1	440	gi|661879182|emb|CDP17042.1| unnamed protein product	76	2.71e-39	167.454	-	GO:0005634 nucleus | GO:0005829 cytosol	-	-	-	-	-	-	-	-	-	-	mitochondria	mitochondria	mitochondria	49390|Coffea canephora	Coffea	Rubiaceae	Gentianales	-	Streptophyta	Viridiplantae	Eukaryota
TRINITY_DN1139_c0_g1_i1	475	gi|565384552|ref|XP_006358199.1| PREDICTED: ATP-dependent DNA helicase srs2-like	55	2.66e-05	58.874	-	-	-	-	-	-	-	-	-	-	-	-	mitochondria	chloroplast	mitochondria	4113|Solanum tuberosum	Solanum	Solanaceae	Solanales	-	Streptophyta	Viridiplantae	Eukaryota
TRINITY_DN1164_c0_g1_i1	640	gi|661877827|emb|CDP18386.1| unnamed protein product	60	6.97e-27	129.316	GO:0009651 response to salt stress | GO:0042742 defense response to bacterium | GO:0009409 response to cold | GO:0006108 malate metabolic process | GO:0006099 tricarboxylic acid cycle | GO:0044262 cellular carbohydrate metabolic process | GO:0046686 response to cadmium ion	GO:0005618 cell wall | GO:0005739 mitochondrion | GO:0016023 cytoplasmic membrane-bounded vesicle | GO:0009507 chloroplast | GO:0016020 membrane | GO:0048046 apoplast	GO:0005507 copper ion binding | GO:0030060 L-malate dehydrogenase activity	-	-	-	-	-	-	-	-	-	extracellular	chloroplast	cytosol	49390|Coffea canephora	Coffea	Rubiaceae	Gentianales	-	Streptophyta	Viridiplantae	Eukaryota
TRINITY_DN1144_c0_g1_i1	539	gi|747076191|ref|XP_011085155.1| PREDICTED: 14 kDa zinc-binding protein	62	8.24e-31	141.431	GO:0008152 metabolic process	GO:0009507 chloroplast	GO:0003824 catalytic activity	-	pfam01230 HIT	-	-	-	-	-	-	-	extracellular	nuclear	nuclear	4182|Sesamum indicum	Sesamum	Pedaliaceae	Lamiales	-	Streptophyta	Viridiplantae	Eukaryota
TRINITY_DN1150_c0_g1_i1	376	gi|694404970|ref|XP_009377346.1| PREDICTED: protein starmaker-like	70	0.0082	50.3491	-	-	-	-	pfam12871 PRP38_assoc	-	-	-	-	-	-	-	extracellular	nuclear	nuclear	225117|Pyrus x bretschneideri	Pyrus	Rosaceae	Rosales	-	Streptophyta	Viridiplantae	Eukaryota
TRINITY_DN1152_c0_g1_i1	350	gi|661888157|emb|CDP08274.1| unnamed protein product	100	3.2e-41	171.941	GO:0005975 carbohydrate metabolic process	-	GO:0016740 transferase activity | GO:0004575 sucrose alpha-glucosidase activity	-	-	-	-	-	-	-	-	-	cytosol_nuclear	cytosol	nuclear	49390|Coffea canephora	Coffea	Rubiaceae	Gentianales	-	Streptophyta	Viridiplantae	Eukaryota
TRINITY_DN1199_c0_g1_i1	232	gi|357130961|ref|XP_003567112.1| PREDICTED: pyruvate kinase, cytosolic isozyme isoform X1	72	1.9e-39	162.07	GO:0010498 proteasomal protein catabolic process | GO:0007010 cytoskeleton organization | GO:0016310 phosphorylation | GO:0006094 gluconeogenesis | GO:0006096 glycolysis	GO:0005829 cytosol | GO:0005739 mitochondrion | GO:0009536 plastid	GO:0030955 potassium ion binding | GO:0004743 pyruvate kinase activity | GO:0000287 magnesium ion binding	-	-	-	-	-	-	-	-	-	cytosol	extracellular	cytosol	15368|Brachypodium distachyon	Brachypodium	Poaceae	Poales	Liliopsida	Streptophyta	Viridiplantae	Eukaryota
TRINITY_DN1175_c0_g1_i1	332	-	-	-	-	-	-	-	-	-	-	-	-	-	-	-	-	-	-	-	-	-	-	-	-	-	-	-
TRINITY_DN1172_c0_g1_i1	366	gi|356555543|ref|XP_003546090.1| PREDICTED: putative chromatin-remodeling complex ATPase chain	108	2.11e-55	214.117	GO:0016049 cell growth | GO:0043044 ATP-dependent chromatin remodeling | GO:0009553 embryo sac development | GO:0010228 vegetative to reproductive phase transition of meristem | GO:0009630 gravitropism | GO:0008152 metabolic process | GO:0008284 positive regulation of cell proliferation	GO:0005829 cytosol | GO:0005634 nucleus	GO:0003677 DNA binding | GO:0005524 ATP binding | GO:0031491 nucleosome binding | GO:0004386 helicase activity | GO:0008094 DNA-dependent ATPase activity	-	-	-	-	-	-	-	-	-	cytosol	cytosol_nuclear	cytosol_nuclear	3847|Glycine max	Glycine	Fabaceae	Fabales	-	Streptophyta	Viridiplantae	Eukaryota
TRINITY_DN1173_c0_g1_i1	546	gi|565386589|ref|XP_006359092.1| PREDICTED: heterogeneous nuclear ribonucleoprotein A3-like	49	2.65e-15	91.6275	GO:0010150 leaf senescence | GO:0009693 ethylene biosynthetic process | GO:0006952 defense response | GO:0008219 cell death	GO:0005730 nucleolus | GO:0019013 viral nucleocapsid | GO:0030529 ribonucleoprotein complex	GO:0003676 nucleic acid binding | GO:0000166 nucleotide binding	-	-	-	-	-	-	-	-	-	extracellular	cytosol	cytoskeleton	4113|Solanum tuberosum	Solanum	Solanaceae	Solanales	-	Streptophyta	Viridiplantae	Eukaryota
TRINITY_DN1181_c0_g1_i1	265	-	-	-	-	-	-	-	-	-	-	-	-	-	-	-	-	cytosol	cytosol	cytosol	-	-	-	-	-	-	-	-
TRINITY_DN1178_c0_g1_i1	291	gi|747088846|ref|XP_011092035.1| PREDICTED: probable Xaa-Pro aminopeptidase P	59	4.73e-26	123.932	GO:0006508 proteolysis	GO:0009570 chloroplast stroma	GO:0004177 aminopeptidase activity	-	-	-	-	-	-	-	-	-	extracellular	cytosol	mitochondria	4182|Sesamum indicum	Sesamum	Pedaliaceae	Lamiales	-	Streptophyta	Viridiplantae	Eukaryota
TRINITY_DN1178_c0_g1_i2	684	gi|747088846|ref|XP_011092035.1| PREDICTED: probable Xaa-Pro aminopeptidase P	170	1.31e-101	362.18	GO:0006508 proteolysis	GO:0009570 chloroplast stroma	GO:0046872 metal ion binding | GO:0004177 aminopeptidase activity	-	pfam00557 Peptidase_M24	-	-	-	-	-	-	-	cytosol_nuclear	mitochondria	cytosol	4182|Sesamum indicum	Sesamum	Pedaliaceae	Lamiales	-	Streptophyta	Viridiplantae	Eukaryota
TRINITY_DN1180_c0_g1_i1	317	-	-	-	-	-	-	-	-	-	-	-	-	-	-	-	-	-	-	-	-	-	-	-	-	-	-	-
TRINITY_DN1184_c0_g1_i1	233	-	-	-	-	-	-	-	-	-	-	-	-	-	-	-	-	mitochondria	chloroplast	mitochondria	-	-	-	-	-	-	-	-
TRINITY_DN1183_c0_g1_i1	210	-	-	-	-	-	-	-	-	-	1	o 5-27 i	-	-	-	-	-	extracellular	vacuolar membrane	plasma membrane	-	-	-	-	-	-	-	-
TRINITY_DN1185_c0_g1_i1	305	gi|566182241|ref|XP_002312017.2| hypothetical protein POPTR_0008s03930g	82	3.5e-16	92.9735	GO:0006508 proteolysis	GO:0005783 endoplasmic reticulum	GO:0008233 peptidase activity	-	-	-	-	-	-	-	-	-	extracellular	cytosol	cytosol_nuclear	3694|Populus trichocarpa	Populus	Salicaceae	Malpighiales	-	Streptophyta	Viridiplantae	Eukaryota
TRINITY_DN1198_c0_g1_i1	214	-	-	-	-	-	-	-	-	-	-	-	-	-	-	-	-	-	-	-	-	-	-	-	-	-	-	-
TRINITY_DN1191_c0_g1_i1	600	gi|698503544|ref|XP_009797355.1| PREDICTED: uncharacterized protein LOC104243797	173	2.95e-36	158.929	-	-	-	-	pfam03908 Sec20	-	-	-	-	-	-	-	extracellular	nuclear	nuclear	4096|Nicotiana sylvestris	Nicotiana	Solanaceae	Solanales	-	Streptophyta	Viridiplantae	Eukaryota
TRINITY_DN1238_c0_g1_i1	356	gi|661878521|emb|CDP17743.1| unnamed protein product	80	1.28e-41	173.287	GO:0000160 two-component signal transduction system (phosphorelay) | GO:0035556 intracellular signal transduction | GO:0006355 regulation of transcription, DNA-dependent | GO:0007623 circadian rhythm | GO:0010031 circumnutation | GO:0010629 negative regulation of gene expression	-	GO:0000156 two-component response regulator activity | GO:0003677 DNA binding | GO:0003700 sequence-specific DNA binding transcription factor activity	-	pfam06203 CCT	-	-	-	-	-	-	-	nuclear	chloroplast	nuclear	49390|Coffea canephora	Coffea	Rubiaceae	Gentianales	-	Streptophyta	Viridiplantae	Eukaryota
TRINITY_DN1235_c0_g1_i1	512	gi|661894104|emb|CDP02545.1| unnamed protein product	144	2.44e-66	249.562	GO:0016575 histone deacetylation | GO:0009409 response to cold	GO:0016023 cytoplasmic membrane-bounded vesicle | GO:0005634 nucleus	-	-	pfam08513 LisH	-	-	-	-	-	-	-	mitochondria	chloroplast	mitochondria	49390|Coffea canephora	Coffea	Rubiaceae	Gentianales	-	Streptophyta	Viridiplantae	Eukaryota
TRINITY_DN1239_c0_g1_i1	302	gi|661887639|emb|CDP08770.1| unnamed protein product	96	6.08e-52	201.554	GO:0006412 translation	GO:0009941 chloroplast envelope | GO:0022626 cytosolic ribosome | GO:0009570 chloroplast stroma | GO:0016020 membrane	GO:0003735 structural constituent of ribosome | GO:0019843 rRNA binding | GO:0000049 tRNA binding	-	pfam00673 Ribosomal_L5_C	-	-	-	-	-	-	-	nuclear	nuclear	nuclear	49390|Coffea canephora	Coffea	Rubiaceae	Gentianales	-	Streptophyta	Viridiplantae	Eukaryota
TRINITY_DN1259_c0_g1_i1	254	-	-	-	-	-	-	-	-	-	-	-	-	-	-	-	-	-	-	-	-	-	-	-	-	-	-	-
TRINITY_DN1262_c0_g1_i1	265	gi|731375647|ref|XP_010654798.1| PREDICTED: LOW QUALITY PROTEIN: uncharacterized protein LOC100265010	76	4.38e-14	85.7946	GO:0008152 metabolic process	-	GO:0005524 ATP binding | GO:0016787 hydrolase activity	-	-	-	-	-	-	-	-	-	cytosol_nuclear	cytosol	cytosol	29760|Vitis vinifera	Vitis	Vitaceae	Vitales	-	Streptophyta	Viridiplantae	Eukaryota
TRINITY_DN1240_c0_g1_i1	586	gi|661876012|emb|CDP19764.1| unnamed protein product	193	7.96e-98	349.617	GO:0045893 positive regulation of transcription, DNA-dependent | GO:0010440 stomatal lineage progression | GO:0050826 response to freezing	-	GO:0046983 protein dimerization activity | GO:0016597 amino acid binding	-	pfam00010 HLH	-	-	-	-	-	-	-	nuclear	chloroplast	nuclear	49390|Coffea canephora	Coffea	Rubiaceae	Gentianales	-	Streptophyta	Viridiplantae	Eukaryota
TRINITY_DN1243_c0_g1_i1	487	gi|661885625|emb|CDP10805.1| unnamed protein product	73	4.51e-16	93.8709	GO:0006952 defense response	-	GO:0043531 ADP binding	-	-	-	-	-	-	-	-	-	extracellular	cytosol	nuclear	49390|Coffea canephora	Coffea	Rubiaceae	Gentianales	-	Streptophyta	Viridiplantae	Eukaryota
TRINITY_DN1244_c0_g1_i1	705	gi|927144373|gb|ALD83643.1| syntaxin-111	200	1.79e-111	394.934	GO:0010119 regulation of stomatal movement | GO:0009867 jasmonic acid mediated signaling pathway | GO:0051245 negative regulation of cellular defense response | GO:0010148 transpiration | GO:0072661 protein targeting to plasma membrane | GO:0010363 regulation of plant-type hypersensitive response | GO:0072660 maintenance of protein location in plasma membrane | GO:0050832 defense response to fung…	GO:0005802 trans-Golgi network | GO:0009524 phragmoplast | GO:0009506 plasmodesma | GO:0012505 endomembrane system | GO:0009504 cell plate | GO:0005886 plasma membrane	GO:0005484 SNAP receptor activity | GO:0043495 protein anchor	-	pfam00804 Syntaxin	1	o 4-26 i	-	-	-	-	-	extracellular	extracellular	Golgi apparatus	648865|Vincetoxicum mongolicum	Vincetoxicum	Apocynaceae	Gentianales	-	Streptophyta	Viridiplantae	Eukaryota
TRINITY_DN1256_c0_g1_i1	458	-	-	-	-	-	-	-	-	-	-	-	-	-	-	-	-	-	-	-	-	-	-	-	-	-	-	-
TRINITY_DN1201_c0_g1_i1	212	-	-	-	-	-	-	-	-	-	-	-	-	-	-	-	-	-	-	-	-	-	-	-	-	-	-	-
TRINITY_DN1202_c0_g1_i1	379	gi|902232718|gb|KNA22772.1| hypothetical protein SOVF_031430, partial	58	2e-15	91.1788	GO:0046777 protein autophosphorylation | GO:0010389 regulation of G2/M transition of mitotic cell cycle | GO:0016572 histone phosphorylation | GO:0009755 hormone-mediated signaling pathway | GO:0009934 regulation of meristem structural organization	GO:0000307 cyclin-dependent protein kinase holoenzyme complex	GO:0004674 protein serine/threonine kinase activity | GO:0005524 ATP binding	-	-	-	-	-	-	-	-	-	cytosol	nuclear	nuclear	3562|Spinacia oleracea	Spinacia	Amaranthaceae	Caryophyllales	-	Streptophyta	Viridiplantae	Eukaryota
TRINITY_DN1204_c0_g1_i1	491	gi|661877258|emb|CDP18882.1| unnamed protein product	59	1.05e-24	121.689	-	GO:0005739 mitochondrion	-	-	-	-	-	-	-	-	-	-	extracellular	chloroplast	mitochondria	49390|Coffea canephora	Coffea	Rubiaceae	Gentianales	-	Streptophyta	Viridiplantae	Eukaryota
TRINITY_DN1247_c0_g1_i1	269	gi|720052963|ref|XP_010272578.1| PREDICTED: protein HOTHEAD-like	84	6.56e-35	150.404	GO:0055114 oxidation-reduction process | GO:0006066 alcohol metabolic process | GO:0048441 petal development | GO:0048481 ovule development | GO:0048443 stamen development	GO:0016023 cytoplasmic membrane-bounded vesicle | GO:0009507 chloroplast	GO:0016832 aldehyde-lyase activity | GO:0008812 choline dehydrogenase activity | GO:0050660 flavin adenine dinucleotide binding	-	-	-	-	-	-	-	-	-	cytosol	nuclear	cytosol_nuclear	4432|Nelumbo nucifera	Nelumbo	Nelumbonaceae	Proteales	-	Streptophyta	Viridiplantae	Eukaryota
TRINITY_DN1205_c0_g1_i1	245	gi|661890608|emb|CDP06105.1| unnamed protein product	81	1.29e-36	154.442	GO:0009553 embryo sac development | GO:0009555 pollen development | GO:0006364 rRNA processing	-	-	-	-	-	-	-	-	-	-	-	cytosol	nuclear	nuclear	49390|Coffea canephora	Coffea	Rubiaceae	Gentianales	-	Streptophyta	Viridiplantae	Eukaryota
TRINITY_DN1206_c0_g1_i1	231	gi|694418628|ref|XP_009337310.1| PREDICTED: protein NRT1/ PTR FAMILY 8.2-like	59	2.08e-24	117.202	GO:0042939 tripeptide transport | GO:0009860 pollen tube growth | GO:0006807 nitrogen compound metabolic process | GO:0042938 dipeptide transport	GO:0016021 integral to membrane | GO:0009506 plasmodesma | GO:0009705 plant-type vacuole membrane | GO:0005794 Golgi apparatus	GO:0015334 high affinity oligopeptide transporter activity | GO:0042937 tripeptide transporter activity | GO:0042936 dipeptide transporter activity	-	-	-	-	-	-	-	-	-	-	-	-	225117|Pyrus x bretschneideri	Pyrus	Rosaceae	Rosales	-	Streptophyta	Viridiplantae	Eukaryota
TRINITY_DN1207_c0_g1_i1	511	gi|747094214|ref|XP_011094941.1| PREDICTED: uncharacterized protein LOC105174510	134	9.58e-82	296.225	-	GO:0005634 nucleus | GO:0009507 chloroplast	-	-	pfam13474 SnoaL_3 | pfam12680 SnoaL_2	-	-	-	-	-	-	-	cytosol	chloroplast	cytosol	4182|Sesamum indicum	Sesamum	Pedaliaceae	Lamiales	-	Streptophyta	Viridiplantae	Eukaryota
TRINITY_DN1208_c0_g1_i1	275	-	-	-	-	-	-	-	-	-	2	i 21-43 o 48-70 i	-	-	-	-	-	extracellular	chloroplast	plasma membrane	-	-	-	-	-	-	-	-
TRINITY_DN1248_c0_g1_i1	201	-	-	-	-	-	-	-	-	pfam01485 IBR	-	-	-	-	-	-	-	-	-	-	-	-	-	-	-	-	-	-
[truncated: 22,180 more rows]
