# Supplementary material for: De novo transcriptome of Gymnema sylvestre identified putative lncRNA and genes regulating terpenoid biosynthesis pathway
Source: Sci Rep. 2019 Oct 16;9:14876. doi: 10.1038/s41598-019-51355-x (PMC6795813; doi:10.1038/s41598-019-51355-x)
Supplement: Supplementary file 3 — Supplementary Table S2 [file 41598_2019_51355_MOESM3_ESM.xlsx]

## Sheet: Sheet1
TRINITY_DN88_c0_g1_i1	360	coding	0.693225
TRINITY_DN2_c0_g1_i1	226	coding	0.118745
TRINITY_DN75_c0_g1_i1	242	coding	1.2524
TRINITY_DN9_c0_g1_i1	219	coding	0.765791
TRINITY_DN18_c0_g1_i1	279	coding	0.29908
TRINITY_DN99_c0_g1_i1	464	coding	0.808909
TRINITY_DN5_c0_g1_i1	353	coding	0.412857
TRINITY_DN10_c0_g1_i1	253	coding	0.404628
TRINITY_DN4_c0_g1_i1	319	coding	0.752022
TRINITY_DN74_c0_g1_i1	297	coding	2.05993
TRINITY_DN78_c0_g1_i1	736	coding	4.09519
TRINITY_DN28_c0_g1_i1	274	coding	0.693059
TRINITY_DN36_c0_g1_i1	235	coding	1.39507
TRINITY_DN32_c0_g1_i1	247	coding	0.551029
TRINITY_DN35_c0_g1_i1	416	coding	0.784676
TRINITY_DN39_c0_g1_i1	557	coding	2.47534
TRINITY_DN40_c0_g1_i1	311	coding	1.25667
TRINITY_DN44_c0_g1_i1	293	coding	0.522773
TRINITY_DN47_c0_g1_i1	440	coding	0.860665
TRINITY_DN48_c0_g1_i1	242	coding	1.49853
TRINITY_DN52_c0_g1_i1	235	coding	1.021
TRINITY_DN49_c0_g1_i2	465	coding	1.14564
TRINITY_DN63_c0_g1_i1	301	coding	0.30642
TRINITY_DN64_c0_g1_i1	382	coding	2.95733
TRINITY_DN90_c0_g1_i1	280	coding	0.770564
TRINITY_DN96_c0_g1_i1	658	coding	1.24784
TRINITY_DN77_c0_g1_i1	328	coding	2.94311
TRINITY_DN95_c0_g1_i1	312	coding	0.838664
TRINITY_DN185_c0_g1_i1	339	coding	0.643536
TRINITY_DN108_c0_g1_i1	278	coding	0.742005
TRINITY_DN117_c0_g1_i1	280	coding	0.426153
TRINITY_DN100_c0_g1_i1	487	coding	0.367051
TRINITY_DN103_c0_g1_i1	463	coding	1.44031
TRINITY_DN180_c0_g1_i1	552	coding	1.72229
TRINITY_DN115_c0_g1_i1	260	coding	1.51226
TRINITY_DN114_c0_g1_i1	323	coding	1.29287
TRINITY_DN116_c0_g1_i1	369	coding	0.222157
TRINITY_DN120_c0_g1_i1	450	coding	2.19937
TRINITY_DN123_c0_g1_i1	310	coding	0.143576
TRINITY_DN129_c0_g1_i1	429	coding	1.39237
TRINITY_DN131_c0_g1_i1	457	coding	1.1979
TRINITY_DN133_c0_g1_i1	236	coding	0.578544
TRINITY_DN138_c0_g1_i1	233	coding	0.290068
TRINITY_DN181_c0_g1_i1	251	coding	0.482314
TRINITY_DN181_c0_g1_i2	276	coding	0.455816
TRINITY_DN143_c0_g1_i1	346	coding	1.25522
TRINITY_DN141_c0_g1_i2	391	coding	1.49702
TRINITY_DN145_c0_g1_i1	469	coding	1.02878
TRINITY_DN151_c0_g1_i1	217	coding	0.0189636
TRINITY_DN191_c0_g1_i1	248	coding	0.694229
TRINITY_DN144_c0_g1_i1	1097	coding	2.49151
TRINITY_DN159_c0_g1_i1	344	coding	0.45671
TRINITY_DN159_c0_g1_i2	354	coding	2.13298
TRINITY_DN161_c0_g1_i1	373	coding	1.51725
TRINITY_DN165_c0_g1_i1	342	coding	0.539936
TRINITY_DN165_c0_g1_i2	585	coding	0.242519
TRINITY_DN182_c0_g1_i1	395	coding	0.887608
TRINITY_DN203_c0_g1_i1	289	coding	0.141153
TRINITY_DN276_c0_g1_i1	477	coding	1.01077
TRINITY_DN210_c0_g1_i1	849	coding	3.22253
TRINITY_DN219_c0_g1_i1	270	coding	0.31142
TRINITY_DN202_c0_g1_i1	216	coding	0.81484
TRINITY_DN204_c0_g1_i2	264	coding	1.42586
TRINITY_DN212_c0_g1_i1	236	coding	0.452207
TRINITY_DN214_c0_g1_i1	244	coding	0.0746576
TRINITY_DN211_c0_g1_i1	442	coding	1.81009
TRINITY_DN211_c0_g1_i2	331	coding	0.138888
TRINITY_DN215_c0_g1_i1	377	coding	0.877467
TRINITY_DN280_c0_g1_i1	407	coding	2.13514
TRINITY_DN217_c0_g1_i1	354	coding	0.890947
TRINITY_DN218_c0_g1_i1	656	coding	2.02664
TRINITY_DN222_c0_g1_i1	205	coding	0.946186
TRINITY_DN225_c0_g1_i1	286	coding	1.09013
TRINITY_DN229_c0_g1_i1	365	coding	0.900552
TRINITY_DN234_c0_g1_i1	354	coding	0.709566
TRINITY_DN241_c0_g1_i1	538	coding	3.41557
TRINITY_DN243_c0_g1_i1	615	coding	1.07937
TRINITY_DN253_c0_g1_i1	287	coding	1.73085
TRINITY_DN249_c0_g1_i1	383	coding	0.55874
TRINITY_DN282_c0_g1_i2	321	coding	0.308823
TRINITY_DN257_c0_g1_i1	427	coding	0.661817
TRINITY_DN254_c0_g1_i1	396	coding	2.84544
TRINITY_DN254_c0_g1_i4	582	coding	3.92153
TRINITY_DN266_c0_g1_i1	1033	coding	3.75076
TRINITY_DN293_c0_g1_i1	418	coding	1.22293
TRINITY_DN281_c0_g1_i1	494	coding	1.87388
TRINITY_DN295_c0_g1_i1	252	coding	0.805961
TRINITY_DN398_c0_g1_i1	765	coding	3.18851
TRINITY_DN391_c0_g1_i1	272	coding	1.22053
TRINITY_DN338_c0_g1_i1	610	coding	1.11036
TRINITY_DN397_c0_g1_i1	372	coding	0.245521
TRINITY_DN397_c0_g1_i2	351	coding	1.0923
TRINITY_DN318_c0_g1_i1	712	coding	2.21391
TRINITY_DN301_c0_g1_i1	241	coding	0.145021
TRINITY_DN302_c0_g1_i1	319	coding	1.48503
TRINITY_DN306_c0_g1_i1	335	coding	1.86573
TRINITY_DN308_c0_g1_i1	496	coding	2.36644
TRINITY_DN310_c0_g1_i1	829	coding	2.21204
TRINITY_DN323_c0_g1_i1	226	coding	0.591387
TRINITY_DN317_c0_g1_i1	715	coding	1.59065
TRINITY_DN344_c0_g1_i1	405	coding	0.731192
TRINITY_DN342_c0_g1_i1	1546	coding	8.47741
TRINITY_DN351_c0_g1_i1	275	coding	1.27527
TRINITY_DN352_c0_g1_i1	447	coding	1.11142
TRINITY_DN392_c0_g1_i1	238	coding	1.75183
TRINITY_DN355_c0_g1_i1	670	coding	3.03106
TRINITY_DN359_c0_g1_i1	331	coding	1.41047
TRINITY_DN360_c0_g1_i1	492	coding	2.4202
TRINITY_DN367_c0_g1_i1	534	coding	2.28969
TRINITY_DN371_c0_g1_i1	309	coding	0.981725
TRINITY_DN393_c0_g1_i1	516	coding	0.394591
TRINITY_DN372_c0_g1_i1	409	coding	1.43389
TRINITY_DN376_c0_g1_i1	411	coding	1.16812
TRINITY_DN377_c0_g1_i1	414	coding	3.65701
TRINITY_DN380_c0_g1_i1	419	coding	1.24429
TRINITY_DN381_c0_g1_i1	597	coding	2.15827
TRINITY_DN500_c0_g1_i1	429	coding	1.09488
TRINITY_DN421_c0_g1_i1	539	coding	2.26785
TRINITY_DN429_c0_g1_i1	402	coding	1.91522
TRINITY_DN447_c0_g1_i1	409	coding	1.18274
TRINITY_DN487_c0_g1_i1	364	coding	1.32336
TRINITY_DN422_c0_g1_i1	235	coding	0.824102
TRINITY_DN406_c0_g1_i1	469	coding	0.610048
TRINITY_DN409_c0_g1_i1	505	coding	0.70519
TRINITY_DN410_c0_g1_i1	263	coding	0.641094
TRINITY_DN408_c0_g1_i1	826	coding	3.80901
TRINITY_DN416_c0_g1_i1	422	coding	0.996056
TRINITY_DN419_c0_g1_i1	427	coding	1.34233
TRINITY_DN493_c0_g1_i1	354	coding	0.433503
TRINITY_DN425_c0_g1_i1	659	coding	1.03537
TRINITY_DN496_c0_g1_i1	891	coding	1.94072
TRINITY_DN472_c0_g1_i1	643	coding	1.5865
TRINITY_DN441_c0_g1_i1	330	coding	0.666825
TRINITY_DN442_c0_g1_i1	574	coding	2.63982
TRINITY_DN467_c0_g1_i1	715	coding	0.939405
TRINITY_DN491_c0_g1_i1	717	coding	1.03639
TRINITY_DN445_c0_g1_i1	772	coding	2.56917
TRINITY_DN462_c0_g1_i2	624	coding	2.7309
TRINITY_DN489_c0_g1_i1	258	coding	1.10397
TRINITY_DN468_c0_g1_i1	353	coding	0.349821
TRINITY_DN473_c0_g1_i1	202	coding	0.402175
TRINITY_DN476_c0_g1_i1	347	coding	0.563868
TRINITY_DN478_c0_g1_i1	321	coding	0.507456
TRINITY_DN482_c0_g1_i1	495	coding	0.512944
TRINITY_DN486_c0_g1_i1	226	coding	1.20663
TRINITY_DN497_c0_g1_i2	459	coding	2.0567
TRINITY_DN499_c0_g1_i1	597	coding	1.69464
TRINITY_DN520_c0_g1_i1	364	coding	0.14908
TRINITY_DN596_c0_g1_i1	300	coding	0.585302
TRINITY_DN521_c0_g1_i1	540	coding	1.37997
TRINITY_DN503_c0_g1_i1	699	coding	2.20347
TRINITY_DN505_c0_g1_i1	208	coding	0.774146
TRINITY_DN514_c0_g1_i1	318	coding	1.88144
TRINITY_DN517_c0_g1_i1	202	coding	0.0727865
TRINITY_DN519_c0_g1_i1	353	coding	1.05235
TRINITY_DN522_c0_g1_i1	345	coding	0.950465
TRINITY_DN573_c0_g1_i1	354	coding	1.85594
TRINITY_DN575_c0_g1_i1	309	coding	0.892036
TRINITY_DN524_c0_g1_i1	443	coding	1.55928
TRINITY_DN532_c0_g1_i1	239	coding	0.52321
TRINITY_DN536_c0_g1_i1	356	coding	0.921291
TRINITY_DN537_c0_g1_i1	463	coding	1.51159
TRINITY_DN538_c0_g1_i1	533	coding	1.54047
TRINITY_DN539_c0_g1_i1	415	coding	1.97651
TRINITY_DN540_c0_g1_i1	468	coding	1.20657
TRINITY_DN545_c0_g1_i1	582	coding	0.986148
TRINITY_DN547_c0_g1_i1	456	coding	1.0472
TRINITY_DN543_c0_g1_i1	354	coding	0.700339
TRINITY_DN546_c0_g1_i1	534	coding	2.96844
TRINITY_DN549_c0_g1_i1	280	coding	0.568023
TRINITY_DN554_c0_g1_i1	286	coding	0.118916
TRINITY_DN563_c0_g1_i1	418	coding	1.24096
TRINITY_DN584_c0_g1_i1	278	coding	0.883111
TRINITY_DN567_c0_g1_i1	202	coding	0.167566
TRINITY_DN565_c0_g1_i1	387	coding	1.40708
TRINITY_DN566_c0_g1_i1	450	coding	1.89748
TRINITY_DN574_c0_g1_i1	214	coding	0.0248311
TRINITY_DN578_c0_g1_i1	519	coding	1.79899
TRINITY_DN587_c0_g1_i1	478	coding	2.12006
TRINITY_DN700_c0_g1_i1	365	coding	0.329316
TRINITY_DN698_c0_g1_i1	335	coding	1.86006
TRINITY_DN615_c0_g1_i1	409	coding	0.490864
TRINITY_DN611_c0_g1_i1	627	coding	0.133837
TRINITY_DN618_c0_g1_i1	270	coding	0.982336
TRINITY_DN672_c0_g1_i1	472	coding	1.34415
TRINITY_DN620_c0_g1_i1	270	coding	1.16573
TRINITY_DN622_c0_g1_i1	506	coding	0.253417
TRINITY_DN628_c0_g1_i1	351	coding	1.24743
TRINITY_DN633_c0_g1_i1	209	coding	0.515424
TRINITY_DN641_c0_g1_i1	231	coding	1.25021
TRINITY_DN688_c0_g1_i1	237	coding	0.885036
TRINITY_DN646_c0_g1_i1	557	coding	1.50073
TRINITY_DN649_c0_g1_i1	259	coding	0.899861
TRINITY_DN647_c0_g1_i1	496	coding	5.03108
TRINITY_DN653_c0_g1_i1	503	coding	3.21459
TRINITY_DN656_c0_g1_i1	340	coding	0.752412
TRINITY_DN654_c0_g1_i1	442	coding	1.57821
TRINITY_DN659_c0_g1_i1	227	coding	0.499002
TRINITY_DN681_c0_g1_i1	232	coding	1.0203
TRINITY_DN660_c0_g1_i1	505	coding	1.42587
TRINITY_DN662_c0_g1_i1	344	coding	1.3043
TRINITY_DN664_c0_g1_i1	346	coding	1.11422
TRINITY_DN663_c0_g1_i1	364	coding	0.630315
TRINITY_DN665_c0_g1_i1	336	coding	2.6711
TRINITY_DN667_c0_g1_i1	310	coding	0.698022
TRINITY_DN670_c0_g1_i1	219	coding	0.814948
TRINITY_DN678_c0_g1_i1	267	coding	0.394886
TRINITY_DN679_c0_g1_i2	286	coding	0.8626
TRINITY_DN686_c0_g1_i1	499	coding	0.933395
TRINITY_DN692_c0_g1_i1	312	coding	1.73011
TRINITY_DN704_c0_g1_i1	396	coding	3.6387
TRINITY_DN756_c0_g1_i1	436	coding	0.703045
TRINITY_DN791_c0_g1_i1	403	coding	2.02071
TRINITY_DN703_c0_g1_i1	438	coding	1.20295
TRINITY_DN701_c0_g1_i1	381	coding	2.22934
TRINITY_DN794_c0_g1_i1	305	coding	1.08868
TRINITY_DN718_c0_g1_i1	577	coding	1.53267
TRINITY_DN729_c0_g1_i1	522	coding	1.89832
TRINITY_DN733_c0_g1_i1	499	coding	1.92892
TRINITY_DN737_c0_g1_i1	442	coding	1.14808
TRINITY_DN738_c0_g1_i1	209	coding	0.0431946
TRINITY_DN745_c0_g1_i1	512	coding	1.12622
TRINITY_DN749_c0_g1_i1	677	coding	4.33299
TRINITY_DN753_c0_g1_i2	755	coding	2.5519
TRINITY_DN754_c0_g1_i1	369	coding	1.73998
TRINITY_DN755_c0_g1_i1	648	coding	4.92965
TRINITY_DN757_c0_g1_i1	435	coding	0.989896
TRINITY_DN760_c0_g1_i1	349	coding	1.21154
TRINITY_DN763_c0_g1_i2	340	coding	1.20105
TRINITY_DN779_c0_g1_i1	360	coding	1.65224
TRINITY_DN768_c0_g1_i1	255	coding	0.059561
TRINITY_DN767_c0_g1_i1	430	coding	1.97996
TRINITY_DN764_c0_g1_i1	654	coding	1.99442
TRINITY_DN771_c0_g1_i1	401	coding	0.489217
TRINITY_DN770_c0_g1_i1	461	coding	0.845295
TRINITY_DN782_c0_g1_i1	237	coding	0.213159
TRINITY_DN795_c0_g1_i1	307	coding	2.01442
TRINITY_DN843_c0_g1_i1	458	coding	1.89498
TRINITY_DN812_c0_g1_i1	244	coding	1.94327
TRINITY_DN823_c0_g1_i1	296	coding	0.673167
TRINITY_DN899_c0_g1_i1	396	coding	0.972111
TRINITY_DN897_c0_g1_i1	417	coding	0.720249
TRINITY_DN819_c0_g1_i1	203	coding	0.461137
TRINITY_DN805_c0_g1_i1	313	coding	0.504089
TRINITY_DN809_c0_g1_i1	259	coding	0.0671508
TRINITY_DN808_c0_g1_i1	213	coding	0.169584
TRINITY_DN820_c0_g1_i1	1019	coding	4.22187
TRINITY_DN821_c0_g1_i1	580	coding	1.7643
TRINITY_DN821_c0_g1_i2	625	coding	3.05354
TRINITY_DN824_c0_g1_i1	301	coding	1.08233
TRINITY_DN828_c0_g1_i1	440	coding	0.951175
TRINITY_DN826_c0_g1_i1	620	coding	2.40108
TRINITY_DN834_c0_g1_i1	258	coding	1.24393
TRINITY_DN839_c0_g1_i1	370	coding	0.361285
TRINITY_DN852_c0_g1_i1	232	coding	0.19309
TRINITY_DN850_c0_g1_i2	406	coding	0.893745
TRINITY_DN885_c0_g1_i1	462	coding	2.59828
TRINITY_DN858_c0_g1_i1	291	coding	0.408752
TRINITY_DN862_c0_g1_i1	218	coding	0.345901
TRINITY_DN863_c0_g1_i1	243	coding	0.00340783
TRINITY_DN864_c0_g1_i1	588	coding	1.12338
TRINITY_DN866_c0_g1_i1	1328	coding	2.95436
TRINITY_DN873_c0_g1_i1	493	coding	1.47936
TRINITY_DN871_c0_g1_i1	445	coding	2.14764
TRINITY_DN875_c0_g1_i1	232	coding	0.745571
TRINITY_DN876_c0_g1_i1	903	coding	4.64131
TRINITY_DN876_c0_g1_i2	518	coding	1.73792
TRINITY_DN886_c0_g1_i1	748	coding	3.55651
TRINITY_DN894_c0_g1_i1	615	coding	1.41026
TRINITY_DN898_c0_g1_i3	216	coding	0.0563493
TRINITY_DN999_c0_g1_i1	359	coding	2.16866
TRINITY_DN997_c0_g1_i1	452	coding	3.42019
TRINITY_DN997_c0_g1_i2	561	coding	3.67901
TRINITY_DN992_c0_g1_i1	411	coding	0.590889
TRINITY_DN916_c0_g1_i1	275	coding	1.1485
TRINITY_DN917_c0_g1_i1	300	coding	0.211873
TRINITY_DN906_c0_g1_i1	361	coding	0.644643
TRINITY_DN905_c0_g1_i1	301	coding	0.459012
TRINITY_DN912_c0_g1_i1	325	coding	0.885115
TRINITY_DN914_c0_g1_i1	446	coding	0.205663
TRINITY_DN915_c0_g1_i1	484	coding	1.38165
TRINITY_DN921_c0_g1_i1	630	coding	1.02207
TRINITY_DN925_c0_g1_i1	224	coding	1.22568
TRINITY_DN923_c0_g1_i1	490	coding	1.10656
TRINITY_DN930_c0_g1_i1	330	coding	0.990703
TRINITY_DN929_c0_g1_i1	491	coding	1.80824
TRINITY_DN931_c0_g1_i1	347	coding	0.689643
TRINITY_DN934_c0_g1_i1	262	coding	1.48095
TRINITY_DN937_c0_g1_i1	319	coding	0.00536958
TRINITY_DN939_c0_g1_i1	207	coding	0.610063
TRINITY_DN944_c0_g1_i1	217	coding	0.46516
TRINITY_DN953_c0_g1_i1	367	coding	1.23352
TRINITY_DN995_c0_g1_i1	491	coding	1.77671
TRINITY_DN957_c0_g1_i1	270	coding	0.849356
TRINITY_DN955_c0_g1_i1	637	coding	1.67827
TRINITY_DN965_c0_g1_i1	389	coding	0.47825
TRINITY_DN971_c0_g1_i1	238	coding	0.448965
TRINITY_DN975_c0_g1_i1	290	coding	0.478779
TRINITY_DN1000_c0_g1_i1	411	coding	1.15626
TRINITY_DN976_c0_g1_i1	434	coding	0.415243
TRINITY_DN983_c0_g1_i1	252	coding	0.144419
TRINITY_DN989_c0_g1_i1	261	coding	0.668168
TRINITY_DN1057_c0_g1_i1	203	coding	0.564851
TRINITY_DN1059_c0_g1_i1	299	coding	0.587058
TRINITY_DN1041_c0_g1_i1	297	coding	2.04266
TRINITY_DN1043_c0_g1_i1	303	coding	0.914402
TRINITY_DN1088_c0_g1_i1	656	coding	1.50661
TRINITY_DN1002_c0_g1_i1	289	coding	0.408672
TRINITY_DN1050_c0_g1_i1	275	coding	0.535887
TRINITY_DN1052_c0_g1_i1	328	coding	2.13471
TRINITY_DN1008_c0_g1_i1	278	coding	0.362519
TRINITY_DN1074_c0_g1_i1	303	coding	1.75278
TRINITY_DN1011_c0_g1_i1	306	coding	1.47227
TRINITY_DN1086_c0_g1_i1	579	coding	0.285433
TRINITY_DN1013_c0_g1_i1	844	coding	4.40062
TRINITY_DN1014_c0_g1_i1	812	coding	2.84549
TRINITY_DN1016_c0_g1_i1	229	coding	0.217576
TRINITY_DN1045_c0_g1_i1	452	coding	0.320391
TRINITY_DN1022_c0_g1_i1	468	coding	0.96731
TRINITY_DN1024_c0_g1_i1	764	coding	2.091
TRINITY_DN1025_c0_g1_i1	400	coding	2.53492
TRINITY_DN1027_c0_g1_i1	386	coding	1.54799
TRINITY_DN1026_c0_g1_i1	874	coding	3.432
TRINITY_DN1028_c0_g1_i1	312	coding	0.778328
TRINITY_DN1097_c0_g1_i1	249	coding	1.54852
TRINITY_DN1032_c0_g1_i1	316	coding	1.70413
TRINITY_DN1035_c0_g1_i1	308	coding	1.25426
TRINITY_DN1037_c0_g1_i1	239	coding	0.94131
TRINITY_DN1042_c0_g1_i2	387	coding	2.34294
TRINITY_DN1089_c0_g1_i1	280	coding	0.85825
TRINITY_DN1044_c0_g1_i1	633	coding	4.01
TRINITY_DN1054_c0_g1_i1	505	coding	0.27828
TRINITY_DN1053_c0_g1_i1	575	coding	2.89633
TRINITY_DN1056_c0_g1_i1	412	coding	0.50227
TRINITY_DN1061_c0_g1_i1	323	coding	1.02886
TRINITY_DN1070_c0_g1_i1	220	coding	0.500582
TRINITY_DN1072_c0_g1_i1	495	coding	1.18128
TRINITY_DN1080_c0_g1_i1	375	coding	0.150556
TRINITY_DN1091_c0_g1_i1	387	coding	0.774719
TRINITY_DN1127_c0_g1_i1	494	coding	1.7299
TRINITY_DN1200_c0_g1_i1	273	coding	0.371892
TRINITY_DN1101_c0_g1_i1	389	coding	2.24541
TRINITY_DN1108_c0_g1_i1	296	coding	1.6053
TRINITY_DN1161_c0_g1_i1	314	coding	1.99443
TRINITY_DN1106_c0_g1_i1	647	coding	3.18912
TRINITY_DN1110_c0_g1_i1	588	coding	1.66966
TRINITY_DN1112_c0_g1_i1	348	coding	1.12723
TRINITY_DN1158_c0_g1_i1	349	coding	2.06929
TRINITY_DN1115_c0_g1_i1	280	coding	0.259256
TRINITY_DN1117_c0_g1_i1	759	coding	3.89491
TRINITY_DN1187_c0_g1_i1	460	coding	1.60672
TRINITY_DN1167_c0_g1_i1	238	coding	0.430681
TRINITY_DN1121_c0_g1_i1	375	coding	0.697329
TRINITY_DN1122_c0_g1_i1	288	coding	0.532925
TRINITY_DN1179_c0_g1_i1	525	coding	0.759359
TRINITY_DN1125_c0_g1_i1	303	coding	0.796634
TRINITY_DN1131_c0_g1_i1	210	coding	1.2008
TRINITY_DN1132_c0_g1_i1	374	coding	2.05079
TRINITY_DN1129_c0_g1_i1	441	coding	1.16522
TRINITY_DN1154_c0_g1_i1	435	coding	2.40423
TRINITY_DN1170_c0_g1_i1	263	coding	0.208139
TRINITY_DN1164_c0_g1_i1	640	coding	0.968775
TRINITY_DN1172_c0_g1_i1	366	coding	1.46403
TRINITY_DN1178_c0_g1_i1	291	coding	0.478902
TRINITY_DN1178_c0_g1_i2	684	coding	3.59868
TRINITY_DN1238_c0_g1_i1	356	coding	0.85242
TRINITY_DN1235_c0_g1_i1	512	coding	1.3138
TRINITY_DN1239_c0_g1_i1	302	coding	1.33303
TRINITY_DN1240_c0_g1_i1	586	coding	1.61703
TRINITY_DN1243_c0_g1_i1	487	coding	0.179921
TRINITY_DN1202_c0_g1_i1	379	coding	0.420173
TRINITY_DN1247_c0_g1_i1	269	coding	0.835879
TRINITY_DN1207_c0_g1_i1	511	coding	2.20049
TRINITY_DN1209_c0_g1_i1	947	coding	0.0069191
TRINITY_DN1215_c0_g1_i1	331	coding	1.61627
TRINITY_DN1293_c0_g1_i2	586	coding	1.82727
TRINITY_DN1250_c0_g1_i1	380	coding	0.850732
TRINITY_DN1214_c0_g1_i1	900	coding	3.67519
TRINITY_DN1223_c0_g1_i1	439	coding	1.58563
TRINITY_DN1246_c0_g1_i1	293	coding	1.41709
TRINITY_DN1255_c0_g1_i1	581	coding	1.39803
TRINITY_DN1224_c0_g1_i1	632	coding	4.01082
TRINITY_DN1226_c0_g1_i1	392	coding	0.0389253
TRINITY_DN1227_c0_g1_i1	598	coding	4.03565
TRINITY_DN1231_c0_g1_i1	558	coding	0.755393
TRINITY_DN1278_c0_g1_i1	527	coding	2.82331
TRINITY_DN1242_c0_g1_i1	1172	coding	3.04007
TRINITY_DN1274_c0_g1_i1	265	coding	1.14168
TRINITY_DN1265_c0_g1_i1	277	coding	0.63565
TRINITY_DN1266_c0_g1_i1	386	coding	1.29124
TRINITY_DN1269_c0_g1_i1	506	coding	3.12885
TRINITY_DN1267_c0_g1_i1	686	coding	0.455651
TRINITY_DN1277_c0_g1_i1	384	coding	2.4712
TRINITY_DN1284_c0_g1_i1	574	coding	2.29023
TRINITY_DN1287_c0_g1_i1	398	coding	0.530176
TRINITY_DN1289_c0_g1_i1	312	coding	1.03402
TRINITY_DN1296_c0_g1_i1	233	coding	0.791678
TRINITY_DN1297_c0_g1_i1	431	coding	2.08758
TRINITY_DN1300_c0_g1_i1	722	coding	3.27936
TRINITY_DN1335_c0_g1_i1	503	coding	1.31768
TRINITY_DN1339_c0_g1_i1	510	coding	0.0399252
TRINITY_DN1371_c0_g1_i1	369	coding	0.27335
TRINITY_DN1347_c0_g1_i1	726	coding	1.80175
TRINITY_DN1301_c0_g1_i1	367	coding	0.528925
TRINITY_DN1351_c0_g1_i1	340	coding	0.754495
TRINITY_DN1308_c0_g1_i1	565	coding	1.38193
TRINITY_DN1350_c0_g1_i1	534	coding	2.12791
TRINITY_DN1352_c0_g1_i1	309	coding	0.0794407
TRINITY_DN1355_c0_g1_i1	245	coding	0.155307
TRINITY_DN1355_c0_g1_i2	251	coding	0.0803464
TRINITY_DN1394_c0_g1_i1	330	coding	0.656441
TRINITY_DN1320_c0_g1_i1	307	coding	0.0584033
TRINITY_DN1321_c0_g1_i1	205	coding	0.827413
TRINITY_DN1323_c0_g1_i1	283	coding	1.48344
TRINITY_DN1325_c0_g1_i1	206	coding	0.021873
TRINITY_DN1391_c0_g1_i1	810	coding	1.99543
TRINITY_DN1393_c0_g1_i1	392	coding	1.66652
TRINITY_DN1332_c1_g1_i1	222	coding	0.320035
TRINITY_DN1343_c0_g1_i1	314	coding	0.431277
TRINITY_DN1361_c0_g1_i1	385	coding	1.93589
TRINITY_DN1365_c0_g1_i1	474	coding	1.94209
TRINITY_DN1366_c0_g1_i1	511	coding	1.49307
TRINITY_DN1373_c0_g1_i1	251	coding	0.969993
TRINITY_DN1370_c0_g1_i1	874	coding	2.92355
TRINITY_DN1374_c0_g1_i1	417	coding	1.67172
TRINITY_DN1382_c0_g1_i1	388	coding	0.955268
TRINITY_DN1385_c0_g1_i1	216	coding	1.2813
TRINITY_DN1383_c0_g1_i1	470	coding	1.09914
TRINITY_DN1389_c0_g1_i1	581	coding	2.87616
TRINITY_DN1441_c0_g1_i1	259	coding	1.28306
TRINITY_DN1447_c0_g1_i1	277	coding	0.479973
TRINITY_DN1449_c0_g1_i1	302	coding	1.18162
TRINITY_DN1452_c0_g1_i1	324	coding	0.724229
TRINITY_DN1462_c0_g1_i1	506	coding	1.64189
TRINITY_DN1401_c0_g1_i1	422	coding	1.42124
TRINITY_DN1469_c0_g1_i1	408	coding	2.83285
TRINITY_DN1499_c0_g1_i1	658	coding	1.77058
TRINITY_DN1410_c0_g1_i1	372	coding	1.02979
TRINITY_DN1415_c0_g1_i1	215	coding	0.484218
TRINITY_DN1497_c0_g1_i1	380	coding	0.83209
TRINITY_DN1414_c0_g1_i1	565	coding	2.46446
TRINITY_DN1458_c0_g1_i1	299	coding	1.00046
TRINITY_DN1422_c0_g1_i1	434	coding	1.48404
TRINITY_DN1421_c0_g1_i1	544	coding	0.295886
TRINITY_DN1459_c0_g1_i1	241	coding	0.519234
TRINITY_DN1475_c0_g1_i1	515	coding	2.45089
TRINITY_DN1461_c0_g1_i1	353	coding	0.974189
TRINITY_DN1468_c0_g1_i1	294	coding	0.686851
TRINITY_DN1467_c0_g1_i1	723	coding	3.23634
TRINITY_DN1473_c0_g1_i1	310	coding	1.83196
TRINITY_DN1478_c0_g1_i1	264	coding	0.156423
TRINITY_DN1483_c0_g1_i1	631	coding	2.93755
TRINITY_DN1492_c0_g1_i1	334	coding	1.54524
TRINITY_DN1488_c0_g1_i1	1112	coding	7.53489
TRINITY_DN1496_c0_g1_i1	330	coding	1.3819
TRINITY_DN1498_c0_g1_i1	350	coding	0.216488
TRINITY_DN1535_c0_g1_i1	441	coding	1.74818
TRINITY_DN1538_c0_g1_i1	381	coding	2.12727
TRINITY_DN1546_c0_g1_i1	328	coding	0.735119
TRINITY_DN1586_c0_g1_i1	201	coding	0.138405
TRINITY_DN1558_c0_g1_i1	286	coding	1.27255
TRINITY_DN1507_c0_g1_i1	266	coding	0.137105
TRINITY_DN1556_c0_g1_i2	440	coding	1.34815
TRINITY_DN1508_c0_g1_i1	280	coding	0.433309
TRINITY_DN1512_c0_g1_i1	286	coding	0.524839
TRINITY_DN1513_c0_g1_i1	386	coding	2.17131
TRINITY_DN1516_c0_g1_i1	453	coding	1.46766
TRINITY_DN1521_c0_g1_i1	211	coding	0.00161739
TRINITY_DN1547_c0_g1_i1	502	coding	4.16399
TRINITY_DN1524_c0_g1_i1	203	coding	0.298597
TRINITY_DN1526_c0_g1_i1	264	coding	0.447442
TRINITY_DN1528_c0_g1_i1	375	coding	1.90467
TRINITY_DN1529_c0_g1_i1	459	coding	1.42519
TRINITY_DN1581_c0_g1_i1	307	coding	2.70054
TRINITY_DN1559_c0_g1_i1	413	coding	0.151862
TRINITY_DN1567_c0_g1_i1	268	coding	1.31939
TRINITY_DN1575_c0_g1_i1	692	coding	0.0779175
TRINITY_DN1593_c0_g1_i1	280	coding	0.758666
TRINITY_DN1595_c0_g1_i1	256	coding	1.59342
TRINITY_DN1597_c0_g1_i1	237	coding	0.743985
TRINITY_DN1633_c0_g1_i1	246	coding	0.156633
TRINITY_DN1693_c0_g1_i1	245	coding	0.154066
TRINITY_DN1648_c0_g1_i1	210	coding	1.17163
TRINITY_DN1603_c0_g1_i1	254	coding	0.452032
TRINITY_DN1646_c0_g1_i1	265	coding	1.19962
TRINITY_DN1649_c0_g1_i1	363	coding	0.774757
TRINITY_DN1605_c0_g1_i1	527	coding	0.768151
TRINITY_DN1694_c0_g1_i1	543	coding	2.18154
TRINITY_DN1608_c0_g1_i1	395	coding	0.505919
TRINITY_DN1609_c0_g1_i1	526	coding	1.95339
TRINITY_DN1610_c0_g1_i1	348	coding	0.571982
TRINITY_DN1612_c0_g1_i2	394	coding	0.573225
TRINITY_DN1692_c0_g1_i1	420	coding	1.34269
TRINITY_DN1615_c0_g1_i1	449	coding	2.81483
TRINITY_DN1618_c0_g1_i1	605	coding	1.45087
TRINITY_DN1624_c0_g1_i1	594	coding	0.495345
TRINITY_DN1654_c0_g1_i1	300	coding	0.158895
TRINITY_DN1627_c0_g1_i1	280	coding	1.51099
TRINITY_DN1679_c0_g1_i1	412	coding	0.226777
TRINITY_DN1631_c0_g1_i1	219	coding	0.601605
TRINITY_DN1672_c0_g1_i1	862	coding	1.96584
TRINITY_DN1634_c0_g1_i1	533	coding	0.504112
TRINITY_DN1639_c0_g1_i1	274	coding	0.792607
TRINITY_DN1662_c0_g1_i1	206	coding	0.149386
TRINITY_DN1666_c0_g1_i1	537	coding	1.15931
TRINITY_DN1667_c0_g1_i1	437	coding	1.05714
TRINITY_DN1670_c0_g1_i1	289	coding	0.627643
TRINITY_DN1671_c0_g1_i1	235	coding	0.125631
TRINITY_DN1675_c0_g1_i1	354	coding	0.0378845
TRINITY_DN1676_c0_g1_i1	552	coding	1.79365
TRINITY_DN1682_c0_g1_i1	371	coding	0.572726
TRINITY_DN1686_c0_g1_i1	691	coding	1.64037
TRINITY_DN1687_c0_g1_i1	269	coding	1.31291
TRINITY_DN1697_c0_g1_i1	240	coding	0.303008
TRINITY_DN1733_c0_g1_i1	235	coding	0.372317
TRINITY_DN1737_c0_g1_i1	207	coding	0.477292
TRINITY_DN1742_c0_g1_i1	289	coding	1.49005
TRINITY_DN1750_c0_g1_i1	351	coding	1.36269
TRINITY_DN1701_c0_g1_i1	357	coding	1.52816
TRINITY_DN1744_c0_g1_i1	454	coding	1.14984
TRINITY_DN1704_c0_g1_i1	587	coding	1.59331
TRINITY_DN1793_c0_g1_i1	300	coding	0.949177
TRINITY_DN1712_c0_g1_i1	419	coding	1.73103
TRINITY_DN1713_c0_g1_i1	467	coding	1.8029
TRINITY_DN1716_c0_g1_i1	277	coding	0.81909
TRINITY_DN1769_c0_g1_i1	422	coding	1.91289
TRINITY_DN1719_c0_g1_i1	286	coding	1.63973
TRINITY_DN1718_c0_g1_i1	704	coding	1.74152
TRINITY_DN1720_c0_g1_i1	368	coding	1.35461
TRINITY_DN1721_c0_g1_i2	427	coding	2.94894
TRINITY_DN1745_c0_g1_i1	416	coding	0.834845
TRINITY_DN1726_c0_g1_i1	316	coding	1.30006
TRINITY_DN1766_c0_g1_i1	418	coding	1.36644
TRINITY_DN1731_c0_g1_i1	397	coding	0.550767
TRINITY_DN1729_c0_g1_i1	513	coding	0.287486
TRINITY_DN1732_c0_g1_i1	417	coding	0.489648
TRINITY_DN1736_c0_g1_i1	252	coding	0.521174
TRINITY_DN1734_c0_g1_i1	699	coding	3.88705
TRINITY_DN1755_c0_g1_i1	691	coding	1.6403
TRINITY_DN1759_c0_g1_i1	440	coding	1.92078
TRINITY_DN1767_c0_g1_i1	283	coding	0.680485
TRINITY_DN1770_c0_g1_i1	357	coding	0.887864
TRINITY_DN1772_c0_g1_i1	234	coding	0.846255
TRINITY_DN1773_c0_g1_i1	502	coding	0.689897
TRINITY_DN1775_c0_g1_i1	687	coding	5.5123
TRINITY_DN1782_c0_g1_i1	664	coding	3.29037
TRINITY_DN1791_c0_g1_i1	297	coding	0.743532
TRINITY_DN1788_c1_g1_i1	416	coding	0.912595
TRINITY_DN1800_c0_g1_i1	363	coding	0.272944
TRINITY_DN1850_c0_g1_i1	574	coding	2.72892
TRINITY_DN1885_c0_g1_i1	336	coding	1.6696
TRINITY_DN1885_c0_g1_i2	375	coding	2.15956
TRINITY_DN1847_c0_g1_i1	394	coding	1.49582
TRINITY_DN1855_c0_g1_i1	257	coding	0.318132
TRINITY_DN1853_c0_g1_i1	514	coding	2.04137
TRINITY_DN1803_c0_g1_i1	329	coding	0.428369
TRINITY_DN1899_c0_g1_i1	354	coding	0.311488
TRINITY_DN1804_c0_g1_i1	424	coding	1.31772
TRINITY_DN1807_c0_g1_i1	353	coding	0.49556
TRINITY_DN1812_c0_g1_i1	409	coding	1.47316
TRINITY_DN1815_c0_g1_i1	240	coding	0.6671
TRINITY_DN1813_c0_g1_i1	588	coding	3.84374
TRINITY_DN1849_c0_g1_i1	415	coding	2.33728
TRINITY_DN1857_c0_g1_i1	450	coding	2.22102
TRINITY_DN1857_c0_g1_i2	457	coding	1.75857
TRINITY_DN1816_c0_g1_i1	452	coding	0.633347
TRINITY_DN1817_c0_g1_i1	753	coding	0.621006
TRINITY_DN1824_c0_g1_i1	230	coding	0.972742
TRINITY_DN1826_c0_g1_i1	434	coding	1.19525
TRINITY_DN1835_c0_g1_i1	247	coding	0.432056
TRINITY_DN1890_c0_g1_i1	492	coding	1.55425
TRINITY_DN1838_c0_g1_i1	278	coding	0.170489
TRINITY_DN1839_c0_g1_i1	411	coding	1.05709
TRINITY_DN1840_c0_g1_i1	431	coding	0.0388605
TRINITY_DN1848_c0_g1_i1	408	coding	0.126993
TRINITY_DN1872_c0_g1_i1	236	coding	0.499363
TRINITY_DN1873_c0_g1_i1	289	coding	1.50417
TRINITY_DN1875_c0_g1_i1	393	coding	0.0819672
TRINITY_DN1877_c0_g1_i1	313	coding	1.91234
TRINITY_DN1878_c0_g1_i1	316	coding	1.56204
TRINITY_DN1881_c0_g1_i1	394	coding	1.7596
TRINITY_DN1886_c0_g1_i1	347	coding	0.810757
TRINITY_DN1884_c0_g1_i1	631	coding	3.5111
TRINITY_DN1894_c0_g1_i1	254	coding	0.157824
TRINITY_DN1896_c0_g1_i1	447	coding	1.64161
TRINITY_DN1926_c0_g1_i1	1087	coding	3.23012
TRINITY_DN1939_c0_g1_i1	397	coding	1.68124
TRINITY_DN1958_c0_g1_i1	398	coding	1.94951
TRINITY_DN1940_c0_g1_i1	910	coding	1.07139
TRINITY_DN1967_c0_g1_i1	201	coding	1.1123
TRINITY_DN1990_c0_g1_i1	402	coding	1.35497
TRINITY_DN1902_c0_g1_i1	553	coding	2.34612
TRINITY_DN1905_c0_g1_i1	420	coding	1.80316
TRINITY_DN1907_c0_g1_i1	590	coding	2.3166
TRINITY_DN1909_c0_g1_i1	279	coding	2.38899
TRINITY_DN1911_c0_g1_i1	398	coding	1.80043
TRINITY_DN1913_c0_g1_i1	732	coding	3.05889
TRINITY_DN1918_c0_g1_i1	394	coding	1.00614
TRINITY_DN1954_c0_g1_i1	341	coding	0.433509
TRINITY_DN1921_c0_g1_i1	582	coding	1.25163
TRINITY_DN1929_c0_g1_i1	360	coding	1.91879
TRINITY_DN1957_c0_g1_i1	612	coding	1.64913
TRINITY_DN1937_c0_g1_i1	389	coding	1.01907
TRINITY_DN1942_c0_g1_i1	360	coding	1.03995
TRINITY_DN1965_c0_g1_i1	421	coding	1.51157
TRINITY_DN1964_c0_g1_i1	663	coding	3.90138
TRINITY_DN1973_c0_g1_i1	436	coding	0.704488
TRINITY_DN1975_c0_g1_i1	259	coding	0.567407
TRINITY_DN1975_c1_g1_i1	222	coding	0.188753
TRINITY_DN1994_c0_g1_i1	648	coding	2.17234
TRINITY_DN2037_c0_g1_i1	248	coding	1.39451
TRINITY_DN2035_c0_g1_i1	679	coding	0.771793
TRINITY_DN2005_c0_g1_i1	235	coding	0.035896
TRINITY_DN2006_c0_g1_i1	228	coding	1.16234
TRINITY_DN2004_c0_g1_i1	571	coding	1.73619
TRINITY_DN2091_c0_g1_i1	217	coding	1.14385
TRINITY_DN2094_c0_g1_i1	248	coding	0.067242
TRINITY_DN2008_c0_g1_i1	283	coding	0.283076
TRINITY_DN2047_c0_g1_i1	650	coding	0.686567
TRINITY_DN2003_c0_g1_i1	956	coding	5.58899
TRINITY_DN2010_c0_g1_i1	401	coding	1.14668
TRINITY_DN2084_c0_g1_i1	282	coding	0.533264
TRINITY_DN2017_c0_g1_i1	317	coding	0.359244
TRINITY_DN2015_c0_g1_i1	503	coding	1.46217
TRINITY_DN2019_c0_g1_i1	261	coding	0.0153705
TRINITY_DN2048_c0_g1_i1	761	coding	1.67312
TRINITY_DN2023_c0_g1_i1	387	coding	2.50449
TRINITY_DN2024_c0_g1_i1	439	coding	1.5369
TRINITY_DN2028_c0_g1_i1	400	coding	0.971013
TRINITY_DN2054_c0_g1_i1	338	coding	0.33205
TRINITY_DN2070_c0_g1_i1	232	coding	0.609727
TRINITY_DN2058_c0_g1_i1	376	coding	0.949622
TRINITY_DN2040_c0_g1_i1	450	coding	0.633559
TRINITY_DN2042_c0_g1_i1	233	coding	0.128801
TRINITY_DN2063_c0_g1_i1	334	coding	0.674355
TRINITY_DN2055_c0_g1_i1	960	coding	1.57617
TRINITY_DN2066_c0_g1_i1	328	coding	1.01375
TRINITY_DN2074_c0_g1_i1	278	coding	0.639168
TRINITY_DN2072_c0_g1_i1	372	coding	1.16241
TRINITY_DN2072_c1_g1_i1	510	coding	0.729108
TRINITY_DN2083_c0_g1_i1	534	coding	1.3321
TRINITY_DN2085_c0_g1_i1	693	coding	2.79237
TRINITY_DN2097_c0_g1_i1	280	coding	1.04472
TRINITY_DN2200_c0_g1_i1	500	coding	1.18382
TRINITY_DN2135_c0_g1_i2	601	coding	1.15494
TRINITY_DN2163_c0_g2_i1	519	coding	1.49286
TRINITY_DN2156_c0_g1_i1	301	coding	1.37581
TRINITY_DN2103_c0_g1_i1	204	coding	0.223902
TRINITY_DN2102_c0_g1_i1	362	coding	1.88729
TRINITY_DN2110_c0_g1_i1	306	coding	1.54864
TRINITY_DN2111_c0_g1_i1	311	coding	0.812409
TRINITY_DN2116_c0_g1_i1	296	coding	0.333815
TRINITY_DN2114_c0_g1_i1	826	coding	2.771
TRINITY_DN2119_c0_g1_i1	405	coding	1.60923
TRINITY_DN2124_c0_g1_i1	245	coding	1.52224
TRINITY_DN2159_c0_g1_i1	404	coding	0.677893
TRINITY_DN2186_c0_g1_i1	825	coding	5.07738
TRINITY_DN2128_c0_g1_i1	333	coding	0.27057
TRINITY_DN2193_c0_g1_i1	830	coding	0.877133
TRINITY_DN2125_c0_g1_i1	255	coding	0.123737
TRINITY_DN2153_c0_g1_i1	541	coding	1.42471
TRINITY_DN2137_c0_g1_i1	351	coding	0.874619
TRINITY_DN2143_c0_g1_i1	496	coding	1.27514
TRINITY_DN2183_c0_g1_i1	224	coding	0.334443
TRINITY_DN2166_c0_g1_i1	517	coding	1.08475
TRINITY_DN2167_c0_g1_i1	458	coding	2.23372
TRINITY_DN2169_c0_g1_i1	450	coding	1.34921
TRINITY_DN2174_c0_g1_i1	658	coding	4.817
TRINITY_DN2177_c0_g1_i1	302	coding	0.0578868
TRINITY_DN2180_c0_g1_i1	393	coding	3.30615
TRINITY_DN2185_c0_g1_i1	425	coding	1.56846
TRINITY_DN2187_c0_g1_i1	467	coding	1.59393
TRINITY_DN2188_c0_g1_i1	424	coding	0.504254
TRINITY_DN2184_c0_g1_i1	603	coding	0.466159
TRINITY_DN2189_c0_g1_i1	594	coding	1.49407
TRINITY_DN2194_c0_g1_i1	223	coding	0.0201331
TRINITY_DN2197_c0_g1_i1	403	coding	1.5734
TRINITY_DN2230_c0_g1_i1	687	coding	1.58809
TRINITY_DN2239_c0_g1_i1	232	coding	0.711016
TRINITY_DN2239_c1_g1_i1	217	coding	0.804953
TRINITY_DN2286_c0_g1_i1	306	coding	0.413675
TRINITY_DN2250_c0_g1_i1	498	coding	1.24738
TRINITY_DN2202_c0_g1_i1	458	coding	2.65298
TRINITY_DN2204_c0_g1_i1	684	coding	1.685
TRINITY_DN2207_c0_g1_i1	414	coding	0.26434
TRINITY_DN2203_c0_g1_i1	788	coding	3.06735
TRINITY_DN2296_c0_g1_i1	301	coding	0.0364
TRINITY_DN2206_c0_g1_i1	1029	coding	1.03662
TRINITY_DN2218_c0_g1_i1	420	coding	1.56149
TRINITY_DN2257_c0_g1_i1	621	coding	0.850145
TRINITY_DN2226_c0_g1_i1	519	coding	3.99214
TRINITY_DN2228_c0_g1_i1	687	coding	1.94157
TRINITY_DN2254_c0_g1_i1	229	coding	0.703114
TRINITY_DN2244_c0_g1_i1	690	coding	4.34005
TRINITY_DN2253_c0_g1_i1	355	coding	1.0641
TRINITY_DN2262_c0_g1_i1	336	coding	1.3912
TRINITY_DN2264_c0_g1_i1	336	coding	0.768385
TRINITY_DN2275_c0_g1_i1	317	coding	1.7507
TRINITY_DN2276_c0_g1_i1	395	coding	0.659923
TRINITY_DN2278_c0_g1_i1	491	coding	1.1748
TRINITY_DN2281_c0_g1_i1	572	coding	0.28324
TRINITY_DN2285_c0_g1_i1	314	coding	0.948929
TRINITY_DN2289_c0_g1_i1	238	coding	0.338078
TRINITY_DN2288_c0_g1_i1	631	coding	3.78254
TRINITY_DN2292_c0_g1_i1	357	coding	0.827674
TRINITY_DN2287_c0_g1_i1	632	coding	3.03719
TRINITY_DN2333_c0_g1_i1	364	coding	0.465753
TRINITY_DN2337_c0_g1_i1	349	coding	1.83118
TRINITY_DN2343_c0_g1_i1	460	coding	2.01062
TRINITY_DN2354_c0_g1_i1	543	coding	3.02231
TRINITY_DN2307_c0_g1_i1	318	coding	0.840359
TRINITY_DN2303_c0_g1_i1	583	coding	0.868487
TRINITY_DN2311_c0_g1_i1	303	coding	0.282419
TRINITY_DN2315_c0_g1_i1	240	coding	0.708501
TRINITY_DN2312_c0_g1_i1	407	coding	3.06981
TRINITY_DN2350_c0_g1_i1	628	coding	2.40439
TRINITY_DN2384_c0_g1_i1	315	coding	0.314206
TRINITY_DN2368_c0_g1_i1	471	coding	2.16635
TRINITY_DN2320_c0_g1_i1	303	coding	1.31021
TRINITY_DN2380_c0_g1_i1	371	coding	1.90055
TRINITY_DN2321_c0_g1_i1	779	coding	1.9846
TRINITY_DN2328_c0_g1_i1	206	coding	0.950364
TRINITY_DN2358_c0_g1_i1	511	coding	1.70527
TRINITY_DN2329_c0_g1_i1	630	coding	2.09814
TRINITY_DN2336_c0_g1_i1	566	coding	1.9302
TRINITY_DN2338_c0_g1_i1	323	coding	1.31834
TRINITY_DN2385_c0_g1_i1	259	coding	0.310063
TRINITY_DN2367_c0_g1_i1	211	coding	0.587818
TRINITY_DN2365_c0_g1_i1	296	coding	1.49909
TRINITY_DN2370_c0_g1_i1	465	coding	1.68279
TRINITY_DN2376_c0_g1_i1	372	coding	1.00743
TRINITY_DN2375_c0_g1_i1	761	coding	3.93893
TRINITY_DN2381_c0_g1_i1	353	coding	1.24801
TRINITY_DN2386_c0_g1_i1	382	coding	0.737094
TRINITY_DN2387_c1_g1_i1	510	coding	1.12518
TRINITY_DN2388_c0_g1_i1	632	coding	1.85381
TRINITY_DN2389_c0_g1_i1	937	coding	1.20661
TRINITY_DN2395_c0_g1_i2	365	coding	2.01326
TRINITY_DN2438_c0_g1_i1	201	coding	0.924501
TRINITY_DN2436_c0_g1_i1	494	coding	2.57283
TRINITY_DN2446_c0_g1_i1	254	coding	0.66123
TRINITY_DN2465_c0_g1_i1	376	coding	0.139919
TRINITY_DN2404_c0_g1_i1	451	coding	1.13197
TRINITY_DN2407_c0_g1_i1	271	coding	1.09194
TRINITY_DN2409_c0_g1_i1	850	coding	2.22261
TRINITY_DN2406_c0_g1_i1	1131	coding	2.92293
TRINITY_DN2416_c0_g1_i1	372	coding	1.53402
TRINITY_DN2415_c0_g1_i1	674	coding	1.31707
TRINITY_DN2418_c0_g1_i1	343	coding	1.67281
TRINITY_DN2450_c0_g1_i2	819	coding	2.21509
TRINITY_DN2421_c0_g1_i1	647	coding	2.54201
TRINITY_DN2480_c0_g1_i1	608	coding	0.621997
TRINITY_DN2426_c0_g1_i1	205	coding	0.0679843
TRINITY_DN2494_c0_g1_i1	599	coding	1.06417
TRINITY_DN2428_c0_g1_i1	376	coding	0.98541
TRINITY_DN2430_c0_g1_i1	480	coding	4.03912
TRINITY_DN2435_c0_g1_i1	253	coding	0.483924
TRINITY_DN2433_c0_g1_i1	354	coding	0.276035
TRINITY_DN2464_c0_g1_i1	357	coding	0.331987
TRINITY_DN2443_c0_g1_i1	408	coding	0.89927
TRINITY_DN2447_c0_g1_i1	317	coding	0.134092
TRINITY_DN2466_c0_g1_i1	451	coding	0.657113
TRINITY_DN2463_c0_g1_i1	617	coding	2.34497
TRINITY_DN2470_c0_g1_i1	492	coding	0.225085
TRINITY_DN2469_c0_g1_i1	468	coding	3.14672
TRINITY_DN2484_c0_g1_i1	239	coding	1.5938
TRINITY_DN2485_c0_g1_i1	638	coding	0.277787
TRINITY_DN2492_c0_g1_i1	531	coding	0.38127
TRINITY_DN2531_c0_g1_i1	506	coding	2.14745
TRINITY_DN2591_c0_g1_i1	254	coding	0.108573
TRINITY_DN2586_c0_g1_i1	790	coding	0.282161
TRINITY_DN2544_c0_g1_i1	443	coding	0.281108
TRINITY_DN2555_c0_g1_i1	437	coding	0.065851
TRINITY_DN2502_c0_g1_i1	346	coding	0.513421
TRINITY_DN2590_c0_g1_i1	235	coding	1.63654
TRINITY_DN2509_c0_g1_i1	335	coding	1.83121
TRINITY_DN2505_c0_g1_i1	540	coding	0.865865
TRINITY_DN2587_c0_g1_i1	224	coding	1.05993
TRINITY_DN2512_c0_g1_i1	519	coding	2.58143
TRINITY_DN2514_c0_g1_i1	470	coding	1.49797
TRINITY_DN2518_c0_g1_i1	633	coding	1.16821
TRINITY_DN2550_c0_g1_i1	304	coding	0.802785
TRINITY_DN2523_c0_g1_i1	313	coding	0.225677
TRINITY_DN2524_c0_g1_i1	396	coding	0.557815
TRINITY_DN2528_c0_g1_i2	357	coding	0.430866
TRINITY_DN2532_c0_g1_i1	324	coding	0.458592
TRINITY_DN2536_c0_g1_i1	500	coding	0.132904
TRINITY_DN2540_c0_g1_i1	653	coding	3.29534
TRINITY_DN2546_c0_g1_i1	259	coding	0.283513
TRINITY_DN2551_c0_g1_i1	276	coding	1.26139
TRINITY_DN2563_c0_g1_i1	304	coding	0.633078
TRINITY_DN2569_c0_g1_i1	591	coding	1.34431
TRINITY_DN2576_c0_g1_i1	688	coding	1.27421
TRINITY_DN2579_c0_g1_i1	540	coding	4.1511
TRINITY_DN2589_c0_g1_i1	238	coding	2.17897
TRINITY_DN2588_c0_g1_i1	664	coding	2.33108
TRINITY_DN2640_c0_g1_i1	334	coding	0.68613
TRINITY_DN2644_c0_g1_i1	359	coding	2.52569
TRINITY_DN2660_c0_g1_i1	456	coding	1.59765
TRINITY_DN2696_c0_g1_i1	293	coding	1.42252
TRINITY_DN2697_c0_g1_i1	260	coding	0.602315
TRINITY_DN2606_c0_g1_i1	218	coding	0.76869
TRINITY_DN2657_c0_g1_i1	356	coding	0.914297
TRINITY_DN2649_c0_g1_i1	406	coding	0.275392
TRINITY_DN2609_c0_g1_i1	540	coding	3.23194
TRINITY_DN2615_c0_g1_i1	208	coding	0.404087
TRINITY_DN2681_c0_g1_i1	623	coding	1.3215
TRINITY_DN2622_c0_g1_i1	237	coding	0.618344
TRINITY_DN2625_c0_g1_i1	361	coding	0.30486
TRINITY_DN2628_c0_g1_i1	229	coding	0.287475
TRINITY_DN2678_c0_g1_i1	463	coding	1.07424
TRINITY_DN2687_c0_g1_i1	309	coding	0.961192
TRINITY_DN2633_c0_g1_i1	342	coding	1.72786
TRINITY_DN2658_c0_g1_i1	293	coding	2.01076
TRINITY_DN2692_c0_g1_i1	526	coding	2.11999
TRINITY_DN2656_c0_g1_i1	334	coding	1.67988
TRINITY_DN2667_c0_g1_i1	489	coding	1.28171
TRINITY_DN2671_c0_g1_i1	338	coding	1.37196
TRINITY_DN2674_c0_g1_i1	399	coding	1.81602
TRINITY_DN2669_c0_g1_i1	540	coding	1.12956
TRINITY_DN2694_c0_g1_i1	227	coding	0.181116
TRINITY_DN2691_c0_g1_i1	407	coding	1.83383
TRINITY_DN2738_c0_g1_i1	434	coding	1.70899
TRINITY_DN2745_c0_g1_i2	352	coding	0.881894
TRINITY_DN2769_c0_g1_i1	301	coding	0.689642
TRINITY_DN2774_c0_g1_i1	603	coding	1.35554
TRINITY_DN2707_c0_g1_i1	300	coding	0.766948
TRINITY_DN2707_c0_g1_i2	288	coding	0.265003
TRINITY_DN2706_c0_g1_i1	658	coding	2.1723
TRINITY_DN2708_c0_g1_i1	346	coding	1.73162
TRINITY_DN2714_c0_g1_i1	215	coding	0.0305165
TRINITY_DN2715_c0_g1_i1	270	coding	0.0147115
TRINITY_DN2746_c0_g1_i1	418	coding	0.11302
TRINITY_DN2717_c0_g1_i1	248	coding	0.677353
TRINITY_DN2718_c0_g1_i1	242	coding	0.687687
TRINITY_DN2799_c0_g1_i1	391	coding	2.21039
TRINITY_DN2725_c0_g1_i1	289	coding	0.281806
TRINITY_DN2725_c0_g1_i2	374	coding	0.0489303
TRINITY_DN2724_c0_g1_i2	1446	coding	5.65809
TRINITY_DN2740_c0_g1_i1	334	coding	1.22272
TRINITY_DN2741_c0_g1_i1	348	coding	0.864786
TRINITY_DN2743_c0_g1_i1	273	coding	0.94194
TRINITY_DN2798_c0_g1_i1	402	coding	0.72008
TRINITY_DN2766_c0_g1_i1	407	coding	0.335648
TRINITY_DN2767_c0_g1_i1	441	coding	0.99038
TRINITY_DN2772_c0_g1_i1	440	coding	1.11935
TRINITY_DN2773_c0_g1_i2	463	coding	0.7879
TRINITY_DN2781_c0_g1_i1	279	coding	1.42962
TRINITY_DN2783_c0_g1_i1	508	coding	2.78057
TRINITY_DN2778_c0_g1_i1	478	coding	1.39086
TRINITY_DN2788_c0_g1_i1	253	coding	0.805269
TRINITY_DN2791_c0_g1_i1	532	coding	1.55778
TRINITY_DN2844_c0_g1_i1	276	coding	2.15836
TRINITY_DN2866_c0_g1_i1	274	coding	0.446416
TRINITY_DN2801_c0_g1_i1	419	coding	0.271388
TRINITY_DN2893_c0_g1_i1	236	coding	0.212503
TRINITY_DN2804_c0_g1_i1	376	coding	0.0042425
TRINITY_DN2808_c0_g1_i1	287	coding	0.195099
TRINITY_DN2805_c0_g1_i1	510	coding	3.58333
TRINITY_DN2811_c0_g1_i1	284	coding	0.821817
TRINITY_DN2850_c0_g1_i1	235	coding	0.156588
TRINITY_DN2896_c0_g1_i1	325	coding	0.125569
TRINITY_DN2813_c0_g1_i1	289	coding	0.928963
TRINITY_DN2814_c0_g1_i1	402	coding	0.415232
TRINITY_DN2898_c0_g1_i1	265	coding	0.281094
TRINITY_DN2821_c0_g1_i1	500	coding	0.79861
TRINITY_DN2823_c0_g1_i1	301	coding	1.11029
TRINITY_DN2822_c0_g1_i1	606	coding	3.72963
TRINITY_DN2873_c0_g1_i1	476	coding	2.59222
TRINITY_DN2854_c0_g1_i1	704	coding	1.54758
TRINITY_DN2854_c0_g1_i2	668	coding	1.45933
TRINITY_DN2827_c0_g1_i1	1065	coding	2.19695
TRINITY_DN2832_c0_g1_i1	292	coding	0.218449
TRINITY_DN2835_c0_g1_i1	690	coding	3.19911
TRINITY_DN2840_c0_g1_i1	433	coding	0.695169
TRINITY_DN2839_c0_g1_i1	727	coding	0.970653
TRINITY_DN2843_c0_g1_i1	336	coding	0.724313
TRINITY_DN2846_c0_g1_i1	649	coding	1.91725
TRINITY_DN2874_c0_g1_i1	382	coding	1.14726
TRINITY_DN2860_c0_g1_i1	222	coding	0.622091
TRINITY_DN2862_c0_g1_i1	238	coding	0.62109
TRINITY_DN2868_c0_g1_i1	392	coding	2.67663
TRINITY_DN2865_c0_g1_i1	337	coding	1.27547
TRINITY_DN2865_c0_g1_i2	317	coding	1.16257
TRINITY_DN2878_c0_g1_i1	492	coding	1.32973
TRINITY_DN2884_c0_g1_i1	233	coding	1.82051
TRINITY_DN2883_c0_g1_i1	472	coding	1.47911
TRINITY_DN2986_c0_g1_i2	301	coding	0.554517
TRINITY_DN2936_c0_g1_i1	320	coding	1.46334
TRINITY_DN2902_c0_g1_i1	220	coding	0.0102927
TRINITY_DN2903_c0_g1_i1	341	coding	0.490334
TRINITY_DN2991_c0_g1_i1	396	coding	1.52155
TRINITY_DN2910_c0_g1_i1	251	coding	0.509119
TRINITY_DN2911_c0_g1_i1	263	coding	0.379329
TRINITY_DN2947_c0_g1_i1	339	coding	2.03769
TRINITY_DN2947_c0_g1_i2	380	coding	1.37962
TRINITY_DN2909_c0_g1_i1	436	coding	2.64273
TRINITY_DN2912_c0_g1_i1	408	coding	0.456776
TRINITY_DN2978_c0_g1_i1	206	coding	1.16247
TRINITY_DN2948_c0_g1_i1	389	coding	2.83774
TRINITY_DN2957_c0_g1_i1	339	coding	0.14068
TRINITY_DN2971_c0_g1_i1	369	coding	0.649461
TRINITY_DN2921_c0_g1_i1	392	coding	2.9394
TRINITY_DN2922_c0_g1_i1	583	coding	2.69393
TRINITY_DN2925_c0_g1_i1	452	coding	0.260974
TRINITY_DN2924_c0_g1_i1	847	coding	2.79532
TRINITY_DN2930_c0_g1_i1	392	coding	1.24453
TRINITY_DN2927_c0_g1_i1	579	coding	1.74276
TRINITY_DN2931_c0_g1_i1	639	coding	1.65069
TRINITY_DN2982_c0_g1_i1	448	coding	2.42867
TRINITY_DN2968_c0_g1_i1	264	coding	1.28454
TRINITY_DN2969_c0_g1_i1	350	coding	1.43729
TRINITY_DN2972_c0_g1_i2	328	coding	1.57851
TRINITY_DN2973_c0_g1_i1	301	coding	1.28172
TRINITY_DN2980_c0_g1_i1	383	coding	1.45423
TRINITY_DN2979_c0_g1_i1	404	coding	0.729844
TRINITY_DN2985_c0_g1_i1	247	coding	1.3079
TRINITY_DN3000_c0_g1_i1	215	coding	0.0741618
TRINITY_DN3037_c0_g1_i1	242	coding	0.159577
TRINITY_DN3038_c0_g1_i1	402	coding	3.30281
TRINITY_DN3086_c0_g1_i1	471	coding	0.861487
TRINITY_DN3045_c0_g1_i1	396	coding	0.131479
TRINITY_DN3049_c0_g1_i1	310	coding	0.351768
TRINITY_DN3002_c0_g1_i1	455	coding	0.410234
TRINITY_DN3099_c0_g1_i1	650	coding	0.0711791
TRINITY_DN3009_c0_g1_i1	273	coding	1.092
TRINITY_DN3011_c0_g1_i1	460	coding	1.54234
TRINITY_DN3013_c0_g1_i1	663	coding	1.02862
TRINITY_DN3097_c0_g1_i1	205	coding	0.171353
TRINITY_DN3058_c0_g1_i1	451	coding	0.781738
TRINITY_DN3028_c0_g1_i1	369	coding	0.0259628
TRINITY_DN3054_c0_g1_i1	319	coding	2.42629
TRINITY_DN3029_c0_g1_i1	703	coding	3.02065
TRINITY_DN3055_c0_g1_i1	340	coding	1.18339
TRINITY_DN3056_c0_g1_i1	581	coding	2.14096
TRINITY_DN3085_c0_g1_i1	407	coding	2.97357
TRINITY_DN3062_c0_g1_i1	240	coding	0.108868
TRINITY_DN3063_c0_g1_i1	213	coding	0.185941
TRINITY_DN3067_c0_g1_i1	293	coding	0.216207
TRINITY_DN3065_c0_g1_i1	1124	coding	5.019
TRINITY_DN3070_c0_g1_i1	506	coding	1.52851
TRINITY_DN3071_c0_g1_i1	538	coding	0.745122
TRINITY_DN3069_c0_g1_i1	515	coding	3.2344
TRINITY_DN3074_c0_g1_i1	330	coding	0.713593
TRINITY_DN3082_c0_g1_i1	709	coding	2.5568
TRINITY_DN3084_c0_g1_i2	209	coding	0.600225
TRINITY_DN3092_c0_g1_i1	255	coding	0.85569
TRINITY_DN3093_c0_g1_i1	538	coding	2.33437
TRINITY_DN3088_c0_g1_i1	715	coding	1.03434
TRINITY_DN3095_c0_g1_i1	489	coding	0.46339
TRINITY_DN3139_c0_g1_i1	349	coding	0.449999
TRINITY_DN3165_c0_g1_i1	401	coding	2.96999
TRINITY_DN3147_c0_g1_i1	453	coding	0.902268
TRINITY_DN3144_c0_g1_i1	524	coding	1.84788
TRINITY_DN3151_c0_g1_i1	350	coding	1.29405
TRINITY_DN3101_c0_g1_i1	238	coding	0.055751
TRINITY_DN3103_c0_g1_i1	310	coding	2.00071
TRINITY_DN3197_c0_g1_i1	222	coding	0.546481
TRINITY_DN3108_c0_g1_i1	454	coding	0.337193
TRINITY_DN3116_c0_g1_i1	609	coding	0.79916
TRINITY_DN3154_c0_g1_i1	235	coding	1.39055
TRINITY_DN3124_c0_g1_i1	226	coding	0.258973
TRINITY_DN3155_c0_g1_i1	490	coding	0.168266
TRINITY_DN3126_c0_g1_i1	599	coding	2.42092
TRINITY_DN3184_c0_g1_i1	557	coding	2.48224
TRINITY_DN3186_c0_g1_i1	631	coding	3.39533
TRINITY_DN3131_c0_g1_i1	263	coding	1.98916
TRINITY_DN3143_c0_g1_i1	324	coding	0.523027
TRINITY_DN3145_c0_g1_i1	397	coding	2.04003
TRINITY_DN3146_c0_g1_i1	488	coding	0.781766
TRINITY_DN3149_c0_g1_i1	355	coding	0.0172544
TRINITY_DN3164_c0_g1_i1	424	coding	1.12313
TRINITY_DN3177_c0_g1_i1	512	coding	2.50877
TRINITY_DN3188_c0_g1_i1	447	coding	0.671821
TRINITY_DN3183_c0_g1_i2	1006	coding	1.25939
TRINITY_DN3198_c0_g1_i1	341	coding	0.217648
TRINITY_DN3196_c0_g1_i1	644	coding	2.30073
TRINITY_DN3255_c0_g1_i1	281	coding	1.08493
TRINITY_DN3236_c0_g1_i1	378	coding	0.990234
TRINITY_DN3233_c0_g1_i1	537	coding	3.65479
TRINITY_DN3294_c0_g1_i1	632	coding	3.52981
TRINITY_DN3202_c0_g1_i1	572	coding	2.3582
TRINITY_DN3293_c0_g1_i1	387	coding	2.68682
TRINITY_DN3293_c1_g1_i1	411	coding	0.649615
TRINITY_DN3206_c0_g1_i1	442	coding	1.4009
TRINITY_DN3297_c0_g1_i1	252	coding	0.305439
TRINITY_DN3208_c0_g1_i1	487	coding	1.59972
TRINITY_DN3210_c0_g1_i1	509	coding	3.55217
TRINITY_DN3252_c0_g1_i1	402	coding	0.625963
TRINITY_DN3299_c0_g1_i1	225	coding	0.357689
TRINITY_DN3211_c0_g1_i1	752	coding	0.791994
TRINITY_DN3251_c0_g1_i1	259	coding	1.46059
TRINITY_DN3220_c0_g1_i1	245	coding	0.653854
TRINITY_DN3245_c0_g1_i1	1124	coding	3.77236
TRINITY_DN3275_c0_g1_i1	464	coding	1.2782
TRINITY_DN3300_c0_g1_i1	411	coding	0.34615
TRINITY_DN3224_c0_g1_i1	506	coding	2.77161
TRINITY_DN3256_c0_g1_i1	291	coding	1.66497
TRINITY_DN3229_c0_g1_i1	348	coding	0.926341
TRINITY_DN3248_c0_g1_i1	905	coding	0.53059
TRINITY_DN3232_c0_g1_i1	386	coding	3.04487
TRINITY_DN3239_c0_g1_i1	301	coding	0.789657
TRINITY_DN3295_c0_g1_i1	597	coding	3.04286
TRINITY_DN3242_c0_g1_i1	429	coding	0.080286
TRINITY_DN3247_c0_g1_i1	268	coding	0.725329
TRINITY_DN3271_c0_g1_i1	396	coding	1.10739
TRINITY_DN3263_c0_g1_i1	309	coding	1.12774
TRINITY_DN3269_c0_g1_i1	444	coding	1.3011
TRINITY_DN3276_c0_g1_i1	280	coding	1.47157
TRINITY_DN3296_c0_g1_i1	269	coding	0.0641464
TRINITY_DN3360_c0_g1_i1	270	coding	1.61208
TRINITY_DN3339_c0_g1_i1	441	coding	0.693616
TRINITY_DN3352_c0_g1_i1	301	coding	0.329486
TRINITY_DN3380_c0_g1_i1	291	coding	0.365808
TRINITY_DN3371_c0_g1_i1	247	coding	0.0302282
TRINITY_DN3311_c0_g1_i1	695	coding	0.904597
TRINITY_DN3315_c0_g1_i1	395	coding	2.08839
TRINITY_DN3400_c0_g1_i1	351	coding	0.347901
TRINITY_DN3321_c0_g1_i1	263	coding	0.973084
TRINITY_DN3327_c0_g1_i1	447	coding	2.10569
TRINITY_DN3353_c0_g1_i1	614	coding	2.2478
TRINITY_DN3354_c0_g1_i1	1046	coding	5.81531
TRINITY_DN3331_c0_g1_i1	316	coding	1.08318
TRINITY_DN3330_c0_g1_i1	642	coding	2.29927
TRINITY_DN3337_c0_g1_i1	299	coding	0.757001
TRINITY_DN3334_c0_g1_i1	625	coding	0.923431
TRINITY_DN3377_c0_g1_i1	217	coding	0.368177
TRINITY_DN3377_c0_g1_i2	249	coding	0.365353
TRINITY_DN3348_c0_g1_i1	347	coding	0.352212
TRINITY_DN3368_c0_g1_i1	273	coding	0.596167
TRINITY_DN3367_c0_g1_i1	309	coding	1.8029
TRINITY_DN3364_c0_g1_i1	563	coding	1.72237
TRINITY_DN3369_c0_g1_i1	217	coding	0.0422892
TRINITY_DN3376_c0_g1_i1	321	coding	0.653282
TRINITY_DN3382_c0_g1_i2	738	coding	2.14302
TRINITY_DN3389_c0_g1_i1	632	coding	2.12628
TRINITY_DN3434_c0_g1_i1	483	coding	1.89781
TRINITY_DN3402_c0_g1_i1	369	coding	0.318794
TRINITY_DN3401_c0_g1_i1	483	coding	1.22834
TRINITY_DN3406_c0_g1_i1	412	coding	1.48689
TRINITY_DN3405_c0_g1_i1	332	coding	0.823372
TRINITY_DN3405_c0_g1_i2	427	coding	0.0847463
TRINITY_DN3407_c0_g1_i2	355	coding	0.269065
TRINITY_DN3411_c0_g1_i1	432	coding	1.65999
TRINITY_DN3469_c0_g1_i1	784	coding	0.153824
TRINITY_DN3418_c0_g1_i1	286	coding	0.00312232
TRINITY_DN3419_c0_g1_i1	434	coding	1.35945
TRINITY_DN3471_c0_g1_i1	399	coding	1.44037
TRINITY_DN3423_c0_g1_i1	258	coding	0.26813
TRINITY_DN3424_c0_g1_i1	253	coding	0.868255
TRINITY_DN3426_c0_g1_i1	359	coding	2.00682
TRINITY_DN3425_c0_g1_i1	348	coding	0.143737
TRINITY_DN3431_c0_g1_i1	547	coding	2.12394
TRINITY_DN3427_c0_g1_i1	448	coding	1.76797
TRINITY_DN3455_c0_g1_i1	276	coding	0.0770583
TRINITY_DN3439_c0_g1_i1	237	coding	0.479795
TRINITY_DN3441_c0_g1_i1	378	coding	2.56922
TRINITY_DN3463_c0_g1_i1	432	coding	1.81484
TRINITY_DN3464_c0_g1_i1	217	coding	0.609983
TRINITY_DN3473_c0_g1_i1	424	coding	0.957045
TRINITY_DN3480_c0_g1_i1	208	coding	0.458844
TRINITY_DN3478_c0_g1_i2	742	coding	1.5183
TRINITY_DN3486_c0_g1_i1	400	coding	1.253
TRINITY_DN3495_c0_g1_i1	276	coding	0.613451
TRINITY_DN3493_c0_g1_i1	227	coding	0.365141
TRINITY_DN3498_c0_g1_i2	368	coding	1.29434
TRINITY_DN3492_c0_g1_i1	646	coding	1.67033
TRINITY_DN3500_c0_g1_i1	259	coding	0.542777
TRINITY_DN3560_c0_g1_i1	944	coding	5.27734
TRINITY_DN3547_c0_g1_i1	285	coding	0.258826
TRINITY_DN3550_c0_g1_i1	286	coding	1.40573
TRINITY_DN3502_c0_g1_i1	375	coding	0.791693
TRINITY_DN3503_c0_g1_i1	212	coding	1.19855
TRINITY_DN3504_c0_g1_i1	291	coding	0.743348
TRINITY_DN3508_c0_g1_i1	784	coding	4.24728
TRINITY_DN3555_c0_g1_i1	379	coding	1.23789
TRINITY_DN3552_c0_g1_i2	276	coding	0.427046
TRINITY_DN3515_c0_g1_i1	333	coding	1.63633
TRINITY_DN3517_c0_g1_i1	263	coding	0.608297
TRINITY_DN3521_c0_g1_i1	203	coding	0.00941911
TRINITY_DN3522_c0_g1_i1	431	coding	1.05488
TRINITY_DN3524_c0_g1_i1	302	coding	0.0581049
TRINITY_DN3557_c0_g1_i1	393	coding	0.817358
TRINITY_DN3527_c0_g1_i1	258	coding	1.44502
TRINITY_DN3533_c0_g1_i1	432	coding	0.336301
TRINITY_DN3539_c0_g1_i1	376	coding	0.809274
TRINITY_DN3578_c0_g1_i1	393	coding	0.943238
TRINITY_DN3577_c0_g1_i1	643	coding	3.24746
TRINITY_DN3588_c0_g1_i1	366	coding	0.238195
TRINITY_DN3596_c0_g1_i1	300	coding	1.58719
TRINITY_DN3597_c0_g1_i1	273	coding	0.792849
TRINITY_DN3662_c0_g1_i1	431	coding	0.102441
TRINITY_DN3641_c0_g1_i1	592	coding	2.64425
TRINITY_DN3644_c0_g1_i1	252	coding	1.40313
TRINITY_DN3645_c0_g1_i1	224	coding	0.517116
TRINITY_DN3696_c0_g1_i1	372	coding	0.510655
TRINITY_DN3663_c0_g1_i1	402	coding	0.723998
TRINITY_DN3605_c0_g1_i1	204	coding	0.0267965
TRINITY_DN3694_c0_g1_i1	404	coding	1.81363
TRINITY_DN3607_c0_g1_i1	289	coding	0.70346
TRINITY_DN3651_c0_g1_i1	263	coding	0.12892
TRINITY_DN3686_c0_g1_i1	646	coding	1.624
TRINITY_DN3611_c0_g1_i1	369	coding	1.39771
TRINITY_DN3656_c0_g1_i1	250	coding	0.21556
TRINITY_DN3688_c0_g1_i1	373	coding	0.127283
TRINITY_DN3618_c0_g1_i1	374	coding	1.13802
TRINITY_DN3657_c0_g1_i1	215	coding	0.988986
TRINITY_DN3669_c0_g1_i1	285	coding	0.852228
TRINITY_DN3621_c0_g1_i1	405	coding	2.10207
TRINITY_DN3622_c0_g1_i1	292	coding	0.724681
TRINITY_DN3623_c0_g1_i2	211	coding	0.735849
TRINITY_DN3664_c0_g1_i1	242	coding	0.773706
TRINITY_DN3624_c0_g1_i1	430	coding	0.888214
TRINITY_DN3620_c0_g1_i1	854	coding	1.70269
TRINITY_DN3626_c0_g1_i1	252	coding	0.591111
TRINITY_DN3658_c0_g1_i1	370	coding	1.55128
TRINITY_DN3636_c0_g1_i1	224	coding	0.0918109
TRINITY_DN3635_c0_g1_i1	268	coding	1.06765
TRINITY_DN3692_c0_g1_i1	823	coding	5.40222
TRINITY_DN3689_c0_g1_i1	343	coding	0.396328
TRINITY_DN3674_c0_g1_i1	237	coding	0.332974
TRINITY_DN3682_c0_g1_i1	580	coding	2.17209
TRINITY_DN3800_c0_g1_i1	418	coding	0.401566
TRINITY_DN3743_c1_g1_i1	399	coding	0.102262
TRINITY_DN3763_c0_g1_i1	331	coding	1.01956
TRINITY_DN3702_c0_g1_i1	346	coding	0.627409
TRINITY_DN3708_c0_g1_i1	319	coding	1.6013
TRINITY_DN3712_c0_g1_i1	350	coding	0.69877
TRINITY_DN3749_c0_g1_i1	388	coding	2.11043
TRINITY_DN3749_c0_g1_i2	213	coding	0.610935
TRINITY_DN3713_c0_g1_i1	435	coding	0.709351
TRINITY_DN3755_c0_g1_i1	297	coding	0.789918
TRINITY_DN3717_c0_g1_i1	345	coding	1.44879
TRINITY_DN3716_c0_g1_i1	444	coding	1.26138
TRINITY_DN3720_c0_g1_i1	346	coding	0.0638704
TRINITY_DN3728_c0_g1_i1	317	coding	0.843441
TRINITY_DN3730_c0_g1_i2	328	coding	0.609222
TRINITY_DN3757_c0_g1_i1	389	coding	2.23118
TRINITY_DN3732_c0_g1_i2	291	coding	0.518204
TRINITY_DN3758_c0_g1_i1	688	coding	3.50644
TRINITY_DN3734_c0_g1_i1	378	coding	1.72329
TRINITY_DN3744_c0_g1_i1	364	coding	0.825099
TRINITY_DN3746_c0_g1_i1	350	coding	0.889786
TRINITY_DN3761_c0_g1_i1	897	coding	4.77225
TRINITY_DN3762_c0_g1_i1	425	coding	0.451438
TRINITY_DN3775_c0_g1_i1	897	coding	3.4628
TRINITY_DN3779_c0_g1_i1	550	coding	0.521005
TRINITY_DN3780_c0_g1_i1	600	coding	3.57885
TRINITY_DN3789_c0_g1_i1	275	coding	0.904631
TRINITY_DN3838_c0_g1_i1	900	coding	1.22125
TRINITY_DN3854_c0_g1_i1	342	coding	1.29603
TRINITY_DN3803_c0_g1_i1	249	coding	0.255699
TRINITY_DN3856_c0_g1_i1	315	coding	0.601416
TRINITY_DN3855_c0_g1_i1	627	coding	4.15014
TRINITY_DN3804_c0_g1_i1	532	coding	3.84474
TRINITY_DN3809_c0_g1_i1	356	coding	0.335126
TRINITY_DN3808_c0_g1_i1	609	coding	1.6516
TRINITY_DN3858_c0_g1_i1	252	coding	0.0672229
TRINITY_DN3857_c0_g1_i1	550	coding	1.71459
TRINITY_DN3815_c0_g1_i1	631	coding	1.22036
TRINITY_DN3849_c0_g1_i1	246	coding	1.39864
TRINITY_DN3861_c0_g1_i1	384	coding	1.60138
TRINITY_DN3823_c0_g1_i1	278	coding	0.387411
TRINITY_DN3825_c0_g1_i1	590	coding	1.37829
TRINITY_DN3829_c0_g1_i1	546	coding	2.62026
TRINITY_DN3833_c0_g1_i1	480	coding	0.886821
TRINITY_DN3845_c0_g1_i1	793	coding	1.5765
TRINITY_DN3864_c0_g1_i1	392	coding	1.67464
TRINITY_DN3866_c0_g1_i1	264	coding	1.08705
TRINITY_DN3870_c0_g1_i1	280	coding	0.902869
TRINITY_DN3874_c0_g1_i1	300	coding	0.357391
TRINITY_DN3876_c0_g1_i1	611	coding	3.00317
TRINITY_DN3880_c0_g1_i1	297	coding	1.98139
TRINITY_DN3884_c0_g1_i1	300	coding	0.745492
TRINITY_DN3891_c0_g1_i1	256	coding	0.917144
TRINITY_DN3997_c0_g1_i1	366	coding	0.987464
TRINITY_DN3993_c0_g1_i1	595	coding	1.04614
TRINITY_DN3989_c0_g1_i1	440	coding	0.566659
TRINITY_DN3980_c0_g1_i1	461	coding	1.27803
TRINITY_DN3909_c0_g1_i1	522	coding	1.49099
TRINITY_DN3958_c0_g1_i1	563	coding	1.88103
TRINITY_DN3917_c0_g1_i2	332	coding	2.2225
TRINITY_DN3918_c0_g1_i1	250	coding	0.0363862
TRINITY_DN3916_c0_g1_i1	345	coding	1.20618
TRINITY_DN3914_c0_g1_i1	657	coding	2.14041
TRINITY_DN3995_c0_g1_i1	204	coding	0.838562
TRINITY_DN3984_c0_g1_i1	429	coding	3.09075
TRINITY_DN3961_c0_g1_i1	276	coding	0.814958
TRINITY_DN3926_c0_g1_i2	382	coding	1.09876
TRINITY_DN3928_c0_g1_i1	380	coding	0.890649
TRINITY_DN3925_c0_g1_i1	450	coding	1.86847
TRINITY_DN3954_c0_g1_i1	298	coding	1.43294
TRINITY_DN3938_c0_g1_i1	307	coding	1.34741
TRINITY_DN3935_c0_g1_i1	502	coding	0.72882
TRINITY_DN3947_c0_g1_i1	270	coding	1.30717
TRINITY_DN3969_c0_g1_i1	259	coding	0.346244
TRINITY_DN3966_c0_g1_i1	576	coding	2.5508
TRINITY_DN3976_c0_g1_i1	262	coding	0.781457
TRINITY_DN3975_c0_g1_i1	283	coding	1.05111
TRINITY_DN3971_c0_g1_i1	738	coding	0.986077
TRINITY_DN3978_c0_g1_i1	314	coding	0.388095
TRINITY_DN4036_c0_g1_i1	304	coding	0.982677
TRINITY_DN4059_c0_g1_i1	247	coding	0.159305
TRINITY_DN4043_c0_g1_i1	493	coding	0.786889
TRINITY_DN4045_c0_g1_i1	473	coding	0.609024
TRINITY_DN4050_c0_g1_i1	205	coding	0.502979
TRINITY_DN4052_c0_g1_i1	513	coding	0.747695
TRINITY_DN4094_c0_g1_i1	560	coding	1.92616
TRINITY_DN4014_c0_g1_i1	306	coding	0.427536
TRINITY_DN4016_c0_g1_i1	690	coding	0.771836
TRINITY_DN4019_c0_g1_i1	300	coding	0.765785
TRINITY_DN4020_c0_g1_i1	378	coding	0.437251
TRINITY_DN4009_c0_g1_i1	501	coding	3.04524
TRINITY_DN4096_c0_g1_i1	563	coding	1.84819
TRINITY_DN4034_c0_g1_i1	301	coding	1.98996
TRINITY_DN4058_c0_g1_i1	263	coding	0.887997
TRINITY_DN4044_c0_g1_i1	451	coding	2.78416
TRINITY_DN4100_c0_g1_i1	621	coding	1.83478
TRINITY_DN4051_c0_g1_i1	627	coding	1.91479
TRINITY_DN4056_c0_g1_i1	392	coding	0.939182
TRINITY_DN4056_c1_g1_i1	286	coding	0.906483
TRINITY_DN4068_c0_g1_i1	559	coding	1.00058
TRINITY_DN4083_c0_g1_i1	230	coding	0.190939
TRINITY_DN4091_c0_g1_i1	545	coding	0.0492704
TRINITY_DN4155_c0_g1_i1	353	coding	0.299162
TRINITY_DN4141_c0_g1_i1	558	coding	1.15038
TRINITY_DN4138_c0_g1_i1	836	coding	4.38822
TRINITY_DN4144_c0_g1_i1	274	coding	0.427853
TRINITY_DN4148_c0_g1_i1	331	coding	1.58405
TRINITY_DN4160_c0_g1_i1	270	coding	0.972179
TRINITY_DN4104_c0_g1_i1	386	coding	0.232109
TRINITY_DN4106_c0_g1_i1	300	coding	0.68699
TRINITY_DN4198_c0_g1_i1	206	coding	0.112609
TRINITY_DN4113_c0_g1_i1	379	coding	0.747057
TRINITY_DN4161_c0_g1_i1	338	coding	1.94558
TRINITY_DN4118_c0_g1_i1	310	coding	0.303445
TRINITY_DN4116_c0_g1_i1	520	coding	1.17831
TRINITY_DN4153_c0_g1_i1	227	coding	1.07242
TRINITY_DN4123_c0_g1_i1	852	coding	1.77377
TRINITY_DN4157_c0_g1_i1	352	coding	1.73919
TRINITY_DN4132_c0_g1_i1	315	coding	1.06659
TRINITY_DN4159_c0_g1_i1	561	coding	0.921119
TRINITY_DN4139_c0_g1_i1	310	coding	0.744087
TRINITY_DN4135_c0_g1_i1	357	coding	0.627585
TRINITY_DN4146_c0_g1_i1	359	coding	1.48102
TRINITY_DN4165_c0_g1_i1	293	coding	1.7348
TRINITY_DN4174_c0_g1_i1	358	coding	0.323321
TRINITY_DN4183_c0_g1_i1	223	coding	1.56061
TRINITY_DN4186_c0_g1_i1	988	coding	4.87835
TRINITY_DN4191_c0_g1_i1	308	coding	1.08097
TRINITY_DN4189_c0_g1_i2	309	coding	1.44553
TRINITY_DN4189_c0_g1_i4	490	coding	1.21304
TRINITY_DN4193_c0_g1_i1	235	coding	1.14514
TRINITY_DN4195_c0_g1_i1	212	coding	0.400963
TRINITY_DN4243_c0_g1_i1	230	coding	0.125438
TRINITY_DN4243_c0_g1_i2	353	coding	0.826801
TRINITY_DN4247_c0_g1_i1	264	coding	0.220816
TRINITY_DN4298_c0_g1_i1	277	coding	0.351687
TRINITY_DN4202_c0_g1_i1	233	coding	0.0292521
TRINITY_DN4203_c0_g1_i1	333	coding	0.20912
TRINITY_DN4262_c0_g1_i1	727	coding	2.73917
TRINITY_DN4206_c0_g1_i1	268	coding	1.05762
TRINITY_DN4207_c0_g1_i1	312	coding	1.15436
TRINITY_DN4211_c0_g1_i1	310	coding	0.21111
TRINITY_DN4260_c0_g1_i1	211	coding	0.895128
TRINITY_DN4220_c0_g1_i1	246	coding	0.772637
TRINITY_DN4221_c0_g1_i1	204	coding	0.518357
TRINITY_DN4219_c0_g1_i1	262	coding	0.864281
TRINITY_DN4223_c0_g1_i1	309	coding	0.307563
TRINITY_DN4222_c0_g1_i1	578	coding	3.06965
TRINITY_DN4299_c0_g1_i1	667	coding	0.892019
TRINITY_DN4225_c0_g1_i1	477	coding	1.20394
TRINITY_DN4227_c0_g1_i1	823	coding	0.286026
TRINITY_DN4300_c0_g1_i1	264	coding	0.405614
TRINITY_DN4237_c0_g1_i1	414	coding	2.57541
TRINITY_DN4242_c0_g1_i1	252	coding	0.92111
TRINITY_DN4264_c0_g1_i1	274	coding	0.592577
TRINITY_DN4245_c0_g1_i1	489	coding	1.05102
TRINITY_DN4290_c0_g1_i1	533	coding	0.545855
TRINITY_DN4248_c0_g1_i1	697	coding	1.31234
TRINITY_DN4283_c0_g1_i1	711	coding	3.81737
TRINITY_DN4269_c0_g1_i1	210	coding	0.170514
TRINITY_DN4276_c0_g1_i1	308	coding	1.30071
TRINITY_DN4279_c0_g1_i1	274	coding	0.487415
TRINITY_DN4286_c0_g1_i1	362	coding	2.49148
TRINITY_DN4285_c0_g1_i1	800	coding	3.00612
TRINITY_DN4294_c0_g1_i1	583	coding	3.43567
TRINITY_DN4385_c0_g1_i1	1635	coding	8.17549
TRINITY_DN4349_c0_g1_i1	642	coding	4.21477
TRINITY_DN4342_c0_g1_i1	484	coding	2.53808
TRINITY_DN4346_c0_g1_i1	385	coding	2.09574
TRINITY_DN4301_c0_g1_i1	446	coding	1.7987
TRINITY_DN4307_c0_g1_i1	466	coding	0.318935
TRINITY_DN4350_c0_g1_i1	678	coding	0.74877
TRINITY_DN4310_c0_g1_i1	584	coding	2.1012
TRINITY_DN4396_c0_g1_i1	439	coding	1.54829
TRINITY_DN4351_c0_g1_i1	687	coding	1.46302
TRINITY_DN4365_c0_g1_i1	208	coding	0.690464
TRINITY_DN4312_c0_g1_i1	877	coding	2.89387
TRINITY_DN4357_c0_g1_i1	253	coding	1.83147
TRINITY_DN4322_c0_g1_i1	779	coding	0.730411
TRINITY_DN4323_c0_g1_i1	427	coding	3.9827
TRINITY_DN4389_c0_g1_i1	348	coding	1.19819
TRINITY_DN4331_c0_g1_i1	339	coding	1.94867
TRINITY_DN4333_c0_g1_i1	260	coding	0.794345
TRINITY_DN4328_c0_g1_i1	1004	coding	2.79102
TRINITY_DN4336_c0_g1_i1	329	coding	0.239434
TRINITY_DN4341_c0_g1_i1	465	coding	1.2431
TRINITY_DN4340_c0_g1_i1	664	coding	1.88194
TRINITY_DN4368_c0_g1_i1	526	coding	3.49367
TRINITY_DN4374_c0_g1_i1	281	coding	1.3032
TRINITY_DN4382_c0_g1_i1	612	coding	2.62949
TRINITY_DN4387_c0_g1_i1	270	coding	1.93155
TRINITY_DN4391_c0_g1_i1	395	coding	0.087835
TRINITY_DN4393_c0_g1_i1	239	coding	0.29548
TRINITY_DN4388_c0_g1_i1	887	coding	4.14548
TRINITY_DN4394_c0_g1_i1	445	coding	2.01904
TRINITY_DN4398_c0_g1_i1	268	coding	0.1169
TRINITY_DN4399_c0_g1_i1	220	coding	0.550252
TRINITY_DN4400_c0_g1_i1	875	coding	0.660503
TRINITY_DN4437_c0_g1_i1	320	coding	0.784421
TRINITY_DN4456_c0_g1_i1	581	coding	2.66063
TRINITY_DN4414_c0_g1_i1	276	coding	0.07203
TRINITY_DN4457_c0_g1_i1	326	coding	1.03328
TRINITY_DN4413_c0_g1_i1	770	coding	4.21341
TRINITY_DN4455_c0_g1_i1	466	coding	0.997957
TRINITY_DN4410_c0_g1_i1	1154	coding	2.21965
TRINITY_DN4418_c0_g1_i1	453	coding	2.14944
TRINITY_DN4415_c0_g1_i1	770	coding	2.66739
TRINITY_DN4419_c0_g1_i1	328	coding	1.33496
TRINITY_DN4488_c0_g1_i1	432	coding	0.668068
TRINITY_DN4459_c0_g1_i1	282	coding	0.201708
TRINITY_DN4426_c0_g1_i1	341	coding	0.969759
TRINITY_DN4430_c0_g1_i1	647	coding	3.3972
TRINITY_DN4431_c0_g1_i1	452	coding	2.70842
TRINITY_DN4436_c0_g1_i2	365	coding	1.83417
TRINITY_DN4442_c0_g1_i1	369	coding	0.459936
TRINITY_DN4467_c0_g1_i1	577	coding	2.61896
TRINITY_DN4454_c0_g1_i1	1125	coding	7.43527
TRINITY_DN4471_c0_g1_i1	739	coding	3.23731
TRINITY_DN4481_c0_g1_i1	243	coding	0.909846
TRINITY_DN4485_c0_g1_i1	301	coding	0.234837
TRINITY_DN4491_c0_g1_i1	257	coding	0.578496
TRINITY_DN4497_c0_g1_i1	360	coding	1.73672
TRINITY_DN4494_c0_g1_i1	609	coding	1.75647
TRINITY_DN4500_c0_g1_i1	905	coding	2.37534
TRINITY_DN4452_c1_g1_i2	407	coding	0.180911
TRINITY_DN4534_c0_g1_i1	247	coding	0.426323
TRINITY_DN4538_c0_g1_i1	257	coding	0.482067
TRINITY_DN4586_c0_g1_i1	271	coding	1.44526
TRINITY_DN4544_c0_g1_i1	682	coding	0.359226
TRINITY_DN4502_c0_g1_i1	243	coding	0.85245
TRINITY_DN4554_c0_g1_i1	356	coding	2.01111
TRINITY_DN4505_c0_g1_i1	536	coding	2.12011
TRINITY_DN4506_c0_g1_i1	369	coding	0.766145
TRINITY_DN4503_c0_g1_i1	511	coding	0.527412
TRINITY_DN4509_c0_g1_i1	420	coding	2.26402
TRINITY_DN4511_c0_g1_i1	259	coding	0.571076
TRINITY_DN4552_c0_g1_i1	699	coding	0.989051
TRINITY_DN4568_c0_g1_i1	679	coding	3.58435
TRINITY_DN4548_c0_g1_i1	279	coding	0.0335446
TRINITY_DN4553_c0_g1_i1	245	coding	0.730105
TRINITY_DN4551_c0_g1_i1	384	coding	1.82767
TRINITY_DN4588_c0_g1_i1	625	coding	2.36409
TRINITY_DN4530_c0_g1_i1	367	coding	0.498874
TRINITY_DN4572_c0_g1_i2	518	coding	1.96385
TRINITY_DN4537_c0_g1_i1	249	coding	1.23377
TRINITY_DN4587_c0_g1_i1	771	coding	1.4971
TRINITY_DN4571_c0_g1_i1	792	coding	3.05108
TRINITY_DN4578_c0_g1_i1	417	coding	0.854914
TRINITY_DN4581_c0_g1_i1	510	coding	0.547152
TRINITY_DN4583_c0_g1_i1	597	coding	2.60301
TRINITY_DN4594_c0_g1_i1	261	coding	0.919893
TRINITY_DN4594_c0_g1_i2	266	coding	1.35034
TRINITY_DN4599_c0_g1_i1	303	coding	0.133637
TRINITY_DN4596_c0_g1_i1	535	coding	2.91135
TRINITY_DN4600_c0_g1_i1	578	coding	2.65276
TRINITY_DN4639_c0_g1_i1	722	coding	1.36638
TRINITY_DN4645_c0_g1_i1	350	coding	1.0768
TRINITY_DN4643_c0_g1_i1	449	coding	0.0888841
TRINITY_DN4601_c0_g1_i1	320	coding	0.514733
TRINITY_DN4602_c0_g1_i2	527	coding	1.60633
TRINITY_DN4611_c0_g1_i1	629	coding	1.50508
TRINITY_DN4669_c0_g1_i1	281	coding	0.563944
TRINITY_DN4620_c0_g1_i1	412	coding	1.00099
TRINITY_DN4621_c0_g1_i1	429	coding	2.42023
TRINITY_DN4650_c0_g1_i1	362	coding	1.7948
TRINITY_DN4635_c0_g1_i1	263	coding	1.01708
TRINITY_DN4662_c0_g1_i1	210	coding	0.984944
TRINITY_DN4644_c0_g1_i1	370	coding	0.138521
TRINITY_DN4647_c0_g1_i1	930	coding	2.90515
TRINITY_DN4649_c0_g1_i1	915	coding	2.69654
TRINITY_DN4654_c0_g1_i1	872	coding	2.75055
TRINITY_DN4672_c0_g1_i1	250	coding	1.17963
TRINITY_DN4675_c0_g1_i1	527	coding	0.754128
TRINITY_DN4677_c0_g1_i2	292	coding	0.732004
TRINITY_DN4685_c0_g1_i1	287	coding	0.226298
TRINITY_DN4684_c0_g1_i1	593	coding	1.19652
TRINITY_DN4735_c0_g1_i1	356	coding	1.68418
TRINITY_DN4767_c0_g1_i1	431	coding	0.470269
TRINITY_DN4751_c0_g1_i1	460	coding	0.24945
TRINITY_DN4749_c0_g1_i1	741	coding	4.46467
TRINITY_DN4776_c0_g1_i1	220	coding	1.25254
TRINITY_DN4701_c0_g1_i1	305	coding	1.33724
TRINITY_DN4709_c0_g1_i1	313	coding	0.209019
TRINITY_DN4710_c0_g1_i1	562	coding	1.01314
TRINITY_DN4717_c0_g1_i1	353	coding	2.37308
TRINITY_DN4722_c0_g1_i1	504	coding	1.61434
TRINITY_DN4725_c0_g1_i1	284	coding	1.20869
TRINITY_DN4757_c0_g1_i1	527	coding	1.13868
TRINITY_DN4768_c0_g1_i1	287	coding	0.5818
TRINITY_DN4733_c0_g1_i1	204	coding	0.159065
TRINITY_DN4782_c0_g1_i1	339	coding	0.714632
TRINITY_DN4781_c0_g1_i1	634	coding	0.18095
TRINITY_DN4738_c0_g1_i1	202	coding	0.156221
TRINITY_DN4762_c1_g1_i1	230	coding	0.779908
TRINITY_DN4748_c0_g1_i1	622	coding	1.95238
TRINITY_DN4747_c0_g1_i2	485	coding	0.0725776
TRINITY_DN4752_c0_g1_i1	255	coding	0.754952
TRINITY_DN4746_c0_g1_i1	1332	coding	2.60532
TRINITY_DN4769_c0_g1_i1	495	coding	0.612458
TRINITY_DN4773_c0_g1_i1	318	coding	0.157909
TRINITY_DN4778_c0_g1_i1	226	coding	0.70493
TRINITY_DN4836_c0_g1_i1	436	coding	0.193115
TRINITY_DN4895_c0_g1_i1	255	coding	0.640306
TRINITY_DN4845_c0_g1_i1	320	coding	0.921316
TRINITY_DN4886_c0_g1_i1	233	coding	0.473504
TRINITY_DN4899_c0_g1_i1	480	coding	0.462789
TRINITY_DN4802_c0_g1_i1	729	coding	1.57532
TRINITY_DN4803_c0_g1_i1	588	coding	1.72895
TRINITY_DN4889_c0_g1_i1	328	coding	1.46144
TRINITY_DN4870_c0_g1_i1	208	coding	1.13369
TRINITY_DN4806_c0_g1_i1	336	coding	0.658821
TRINITY_DN4811_c0_g1_i1	228	coding	0.238075
TRINITY_DN4842_c0_g1_i1	982	coding	6.07551
TRINITY_DN4848_c0_g1_i1	293	coding	0.667227
TRINITY_DN4826_c0_g1_i1	549	coding	1.70759
TRINITY_DN4890_c0_g1_i1	523	coding	1.54979
TRINITY_DN4828_c0_g1_i1	482	coding	2.43381
TRINITY_DN4829_c0_g1_i1	657	coding	1.86834
TRINITY_DN4840_c0_g1_i1	350	coding	1.04166
TRINITY_DN4840_c0_g2_i1	311	coding	0.0060471
TRINITY_DN4841_c0_g1_i1	606	coding	3.3062
TRINITY_DN4865_c0_g1_i1	460	coding	3.95965
TRINITY_DN4867_c0_g1_i1	549	coding	0.519197
TRINITY_DN4864_c0_g1_i1	616	coding	1.35286
TRINITY_DN4872_c0_g1_i1	265	coding	0.728901
TRINITY_DN4879_c0_g1_i1	327	coding	1.83927
TRINITY_DN4880_c0_g1_i1	444	coding	1.7493
TRINITY_DN4885_c0_g1_i1	265	coding	0.384766
TRINITY_DN4884_c0_g1_i1	448	coding	1.34367
TRINITY_DN4881_c0_g1_i1	541	coding	1.0033
TRINITY_DN4897_c0_g1_i1	223	coding	0.757156
TRINITY_DN4935_c0_g1_i1	739	coding	3.58698
TRINITY_DN4939_c0_g1_i1	583	coding	2.95208
TRINITY_DN4940_c0_g1_i1	386	coding	1.44514
TRINITY_DN4942_c0_g1_i1	448	coding	2.05219
TRINITY_DN4998_c0_g1_i1	415	coding	0.61257
TRINITY_DN4987_c0_g1_i1	342	coding	0.702117
TRINITY_DN4904_c0_g1_i1	251	coding	1.79593
TRINITY_DN4903_c0_g1_i1	466	coding	2.47013
TRINITY_DN4909_c0_g1_i1	400	coding	0.24387
TRINITY_DN4995_c0_g1_i1	900	coding	1.08157
TRINITY_DN4911_c0_g1_i1	427	coding	1.08637
TRINITY_DN4913_c0_g1_i1	337	coding	0.127687
TRINITY_DN4918_c0_g1_i1	275	coding	0.522077
TRINITY_DN4949_c0_g1_i1	547	coding	2.04034
TRINITY_DN4957_c0_g1_i1	514	coding	2.3423
TRINITY_DN4916_c0_g1_i2	552	coding	1.01582
TRINITY_DN4917_c0_g1_i1	1164	coding	5.62594
TRINITY_DN4923_c0_g1_i1	654	coding	2.25765
TRINITY_DN4928_c0_g1_i1	284	coding	0.452695
TRINITY_DN4924_c0_g1_i1	929	coding	6.55957
TRINITY_DN4925_c0_g1_i1	532	coding	0.833207
TRINITY_DN4975_c0_g1_i1	371	coding	0.89926
TRINITY_DN4929_c0_g1_i1	723	coding	0.210447
TRINITY_DN4953_c0_g1_i1	512	coding	1.43503
TRINITY_DN4937_c0_g1_i1	325	coding	0.0893406
TRINITY_DN4936_c0_g1_i1	596	coding	3.78789
TRINITY_DN4938_c0_g1_i1	511	coding	2.21044
TRINITY_DN4943_c0_g1_i1	328	coding	0.619463
TRINITY_DN4965_c0_g1_i1	343	coding	1.60533
TRINITY_DN4966_c0_g1_i1	695	coding	1.06031
TRINITY_DN4967_c0_g1_i1	599	coding	1.68971
TRINITY_DN4971_c0_g1_i1	375	coding	0.666812
TRINITY_DN4972_c0_g1_i1	986	coding	6.63811
TRINITY_DN4978_c0_g1_i1	762	coding	1.49389
TRINITY_DN4988_c0_g1_i1	341	coding	0.524172
TRINITY_DN4986_c0_g1_i1	576	coding	1.15409
TRINITY_DN4994_c0_g1_i1	702	coding	0.439234
TRINITY_DN4991_c0_g1_i1	1286	coding	3.26102
TRINITY_DN5000_c0_g1_i1	346	coding	0.678154
TRINITY_DN4996_c0_g1_i1	462	coding	2.2698
TRINITY_DN5035_c0_g1_i1	630	coding	1.49452
TRINITY_DN5089_c0_g1_i1	551	coding	2.02237
TRINITY_DN5004_c0_g1_i1	665	coding	1.48148
TRINITY_DN5085_c0_g1_i1	516	coding	1.55451
TRINITY_DN5007_c0_g1_i1	737	coding	1.87423
TRINITY_DN5010_c0_g1_i1	343	coding	0.861555
TRINITY_DN5011_c0_g1_i1	396	coding	0.90436
TRINITY_DN5012_c0_g1_i1	327	coding	1.25624
TRINITY_DN5018_c0_g1_i1	248	coding	0.199231
TRINITY_DN5017_c0_g1_i1	482	coding	1.43115
TRINITY_DN5046_c0_g1_i1	361	coding	0.798581
TRINITY_DN5056_c0_g1_i1	262	coding	1.31539
TRINITY_DN5022_c0_g1_i1	318	coding	1.83896
TRINITY_DN5021_c0_g1_i1	905	coding	9.8263
TRINITY_DN5045_c0_g1_i1	648	coding	1.63793
TRINITY_DN5025_c0_g1_i1	453	coding	3.14651
TRINITY_DN5032_c0_g1_i1	361	coding	1.51667
TRINITY_DN5092_c0_g1_i1	784	coding	2.43859
TRINITY_DN5037_c0_g1_i1	470	coding	1.71768
TRINITY_DN5013_c0_g1_i5	408	coding	0.0901167
TRINITY_DN5052_c0_g1_i1	464	coding	2.16612
TRINITY_DN5068_c0_g1_i1	424	coding	0.722369
TRINITY_DN5083_c0_g1_i1	464	coding	1.42432
TRINITY_DN5086_c0_g1_i1	350	coding	0.168187
TRINITY_DN5091_c0_g1_i1	463	coding	3.45606
TRINITY_DN5099_c0_g1_i1	334	coding	2.54769
TRINITY_DN5099_c0_g1_i2	236	coding	1.86725
TRINITY_DN5098_c0_g1_i1	913	coding	2.3113
TRINITY_DN5100_c0_g1_i1	428	coding	1.25965
TRINITY_DN5133_c0_g1_i1	594	coding	0.830678
TRINITY_DN5137_c0_g1_i1	284	coding	1.51722
TRINITY_DN5144_c0_g1_i1	415	coding	1.32861
TRINITY_DN5101_c0_g1_i1	671	coding	2.24723
TRINITY_DN5106_c0_g1_i1	461	coding	2.78458
TRINITY_DN5109_c0_g1_i1	404	coding	2.01526
TRINITY_DN5111_c0_g1_i1	240	coding	0.651993
TRINITY_DN5110_c0_g1_i1	390	coding	0.212737
TRINITY_DN5168_c0_g1_i1	593	coding	2.15017
TRINITY_DN5160_c0_g1_i1	352	coding	0.365892
TRINITY_DN5178_c0_g1_i1	723	coding	0.895982
TRINITY_DN5122_c0_g1_i1	536	coding	1.66732
TRINITY_DN5120_c0_g1_i1	801	coding	4.868
TRINITY_DN5120_c0_g1_i2	880	coding	4.60687
TRINITY_DN5123_c0_g1_i1	563	coding	3.01869
TRINITY_DN5127_c0_g1_i1	497	coding	0.736757
TRINITY_DN5125_c0_g1_i1	632	coding	2.93966
TRINITY_DN5132_c0_g1_i1	512	coding	2.01332
TRINITY_DN5161_c0_g1_i1	448	coding	3.7802
TRINITY_DN5136_c0_g1_i2	249	coding	0.6144
TRINITY_DN5135_c0_g1_i1	463	coding	1.19864
TRINITY_DN5200_c0_g1_i1	323	coding	0.0243615
TRINITY_DN5167_c0_g1_i1	329	coding	0.475612
TRINITY_DN5185_c0_g1_i1	647	coding	0.158756
TRINITY_DN5190_c0_g1_i1	497	coding	2.934
TRINITY_DN5198_c0_g1_i1	215	coding	1.53599
TRINITY_DN5243_c0_g1_i1	411	coding	0.00109931
TRINITY_DN5238_c0_g1_i1	708	coding	1.64355
TRINITY_DN5287_c0_g1_i1	1127	coding	4.70515
TRINITY_DN5284_c0_g1_i1	1272	coding	4.15701
TRINITY_DN5294_c0_g1_i1	761	coding	2.44953
TRINITY_DN5206_c0_g1_i1	478	coding	2.22344
TRINITY_DN5211_c0_g1_i1	433	coding	1.03083
TRINITY_DN5208_c0_g1_i1	889	coding	3.52754
TRINITY_DN5258_c0_g1_i1	313	coding	0.0460916
TRINITY_DN5215_c0_g1_i1	486	coding	1.11404
TRINITY_DN5217_c0_g1_i1	353	coding	1.42225
TRINITY_DN5254_c0_g1_i1	980	coding	3.33385
TRINITY_DN5218_c0_g1_i1	880	coding	0.452377
TRINITY_DN5222_c0_g1_i1	1288	coding	4.33849
TRINITY_DN5233_c0_g1_i1	392	coding	0.196124
TRINITY_DN5262_c0_g1_i1	323	coding	1.402
TRINITY_DN5235_c0_g1_i1	391	coding	1.40315
TRINITY_DN5234_c0_g1_i1	290	coding	0.121962
TRINITY_DN5298_c0_g1_i1	381	coding	0.605741
TRINITY_DN5228_c0_g1_i1	699	coding	1.63479
TRINITY_DN5230_c0_g1_i1	1487	coding	4.69595
TRINITY_DN5276_c0_g1_i1	927	coding	2.85691
TRINITY_DN5279_c1_g1_i1	362	coding	0.133907
TRINITY_DN5249_c0_g1_i1	293	coding	1.28953
TRINITY_DN5268_c0_g1_i1	648	coding	2.06719
TRINITY_DN5267_c0_g1_i1	1190	coding	0.241614
TRINITY_DN5269_c0_g1_i1	873	coding	4.02615
TRINITY_DN5277_c0_g1_i1	615	coding	1.59329
TRINITY_DN5277_c0_g1_i2	734	coding	3.28879
TRINITY_DN5275_c0_g1_i1	1282	coding	8.28783
TRINITY_DN5285_c0_g1_i1	607	coding	0.72036
TRINITY_DN5290_c0_g1_i1	1130	coding	5.30884
TRINITY_DN5291_c0_g1_i1	546	coding	1.6964
TRINITY_DN5334_c0_g1_i1	513	coding	1.3121
TRINITY_DN5386_c0_g1_i1	654	coding	1.97879
TRINITY_DN5356_c0_g1_i1	815	coding	0.71113
TRINITY_DN5346_c0_g1_i1	425	coding	0.232308
TRINITY_DN5308_c0_g1_i1	373	coding	0.534117
TRINITY_DN5353_c0_g1_i1	201	coding	0.882583
TRINITY_DN5307_c0_g1_i1	586	coding	1.34815
TRINITY_DN5313_c0_g1_i1	404	coding	0.598146
TRINITY_DN5318_c0_g1_i1	712	coding	0.172901
TRINITY_DN5357_c0_g1_i1	837	coding	1.89077
TRINITY_DN5329_c0_g1_i1	660	coding	1.14507
TRINITY_DN5333_c0_g1_i1	451	coding	1.86995
TRINITY_DN5332_c0_g1_i1	591	coding	3.03105
TRINITY_DN5332_c0_g1_i2	260	coding	0.196443
TRINITY_DN5338_c0_g1_i1	232	coding	0.786493
TRINITY_DN5398_c0_g1_i1	402	coding	1.65111
TRINITY_DN5341_c0_g1_i1	380	coding	1.93936
TRINITY_DN5355_c0_g1_i3	643	coding	1.23814
TRINITY_DN5367_c0_g1_i1	243	coding	0.185077
TRINITY_DN5363_c0_g1_i1	1382	coding	3.32006
TRINITY_DN5371_c0_g1_i1	527	coding	0.982837
TRINITY_DN5374_c0_g1_i1	587	coding	0.815678
TRINITY_DN5380_c0_g1_i1	236	coding	0.0281931
TRINITY_DN5385_c0_g1_i1	347	coding	2.10377
TRINITY_DN5389_c0_g1_i1	586	coding	2.61691
TRINITY_DN5394_c0_g1_i1	472	coding	2.3055
TRINITY_DN5364_c25_g1_i1	682	coding	0.325954
TRINITY_DN5364_c25_g2_i1	276	coding	0.918616
TRINITY_DN5441_c0_g1_i1	406	coding	1.31048
TRINITY_DN5439_c0_g1_i1	644	coding	5.4399
TRINITY_DN5446_c0_g1_i1	277	coding	0.945543
TRINITY_DN5489_c0_g1_i1	434	coding	0.605147
TRINITY_DN5494_c0_g1_i1	653	coding	2.28596
TRINITY_DN5495_c0_g1_i1	365	coding	0.845763
TRINITY_DN5401_c0_g1_i1	416	coding	0.702878
TRINITY_DN5402_c0_g1_i2	523	coding	0.631329
TRINITY_DN5403_c0_g1_i1	552	coding	1.90356
TRINITY_DN5455_c1_g1_i1	465	coding	0.901806
TRINITY_DN5407_c0_g1_i1	568	coding	3.09477
TRINITY_DN5411_c0_g1_i1	226	coding	0.949592
TRINITY_DN5450_c0_g1_i1	1005	coding	2.56003
TRINITY_DN5405_c0_g1_i1	420	coding	0.414519
TRINITY_DN5474_c0_g1_i1	372	coding	0.119805
TRINITY_DN5457_c0_g1_i1	609	coding	1.34205
TRINITY_DN5416_c0_g1_i1	794	coding	1.0768
TRINITY_DN5493_c0_g1_i1	589	coding	1.21843
TRINITY_DN5423_c0_g1_i1	620	coding	4.69485
TRINITY_DN5430_c0_g1_i1	326	coding	0.923546
TRINITY_DN5426_c0_g1_i1	663	coding	0.590933
TRINITY_DN5422_c0_g1_i1	569	coding	2.54847
TRINITY_DN5429_c0_g1_i1	512	coding	1.89403
TRINITY_DN5432_c0_g1_i1	877	coding	1.95477
TRINITY_DN5475_c0_g1_i1	633	coding	2.92558
TRINITY_DN5435_c0_g1_i1	439	coding	1.82973
TRINITY_DN5437_c0_g1_i1	750	coding	3.52074
TRINITY_DN5437_c0_g1_i2	360	coding	0.774432
TRINITY_DN5488_c0_g1_i1	399	coding	1.03733
TRINITY_DN5460_c0_g1_i1	302	coding	0.978003
TRINITY_DN5460_c1_g1_i1	474	coding	2.88145
TRINITY_DN5463_c0_g1_i2	641	coding	2.48823
TRINITY_DN5462_c0_g1_i1	967	coding	2.12154
TRINITY_DN5470_c0_g1_i1	221	coding	0.226401
TRINITY_DN5464_c1_g1_i1	268	coding	0.205429
TRINITY_DN5483_c0_g1_i1	386	coding	1.68815
TRINITY_DN5533_c0_g1_i1	248	coding	0.0857778
TRINITY_DN5546_c0_g1_i1	279	coding	0.959873
TRINITY_DN5501_c0_g1_i1	333	coding	0.372883
TRINITY_DN5505_c0_g1_i1	291	coding	0.269494
TRINITY_DN5505_c0_g1_i2	396	coding	0.125542
TRINITY_DN5596_c0_g1_i1	284	coding	1.02474
TRINITY_DN5507_c0_g1_i1	1050	coding	7.00941
TRINITY_DN5510_c0_g1_i1	376	coding	1.39559
TRINITY_DN5511_c0_g1_i1	521	coding	0.786784
TRINITY_DN5515_c0_g1_i1	297	coding	2.31421
TRINITY_DN5512_c0_g1_i1	584	coding	1.44716
TRINITY_DN5517_c0_g1_i1	552	coding	2.16186
TRINITY_DN5518_c0_g1_i1	497	coding	2.49009
TRINITY_DN5518_c1_g1_i1	265	coding	0.225933
TRINITY_DN5599_c0_g1_i1	340	coding	2.05694
TRINITY_DN5529_c0_g1_i1	317	coding	0.758737
TRINITY_DN5552_c0_g1_i1	465	coding	1.14457
TRINITY_DN5531_c0_g1_i1	974	coding	1.02835
TRINITY_DN5556_c0_g1_i2	287	coding	1.27823
TRINITY_DN5535_c0_g1_i1	506	coding	1.12289
TRINITY_DN5541_c0_g1_i1	563	coding	2.98322
TRINITY_DN5542_c0_g1_i1	313	coding	1.51085
TRINITY_DN5553_c0_g1_i1	495	coding	1.66924
TRINITY_DN5569_c0_g1_i1	410	coding	1.33269
TRINITY_DN5573_c0_g1_i1	416	coding	1.18089
TRINITY_DN5577_c0_g1_i1	642	coding	3.54804
TRINITY_DN5586_c0_g1_i1	621	coding	1.64352
TRINITY_DN5594_c0_g1_i1	328	coding	0.168225
TRINITY_DN5593_c0_g1_i1	443	coding	1.64562
TRINITY_DN5597_c0_g1_i1	251	coding	0.909875
TRINITY_DN5640_c0_g1_i1	411	coding	1.84001
TRINITY_DN5660_c0_g1_i1	510	coding	1.1419
TRINITY_DN5644_c0_g1_i1	736	coding	2.72089
TRINITY_DN5649_c0_g1_i1	441	coding	1.49059
TRINITY_DN5698_c0_g1_i1	919	coding	4.1437
TRINITY_DN5680_c0_g1_i1	287	coding	0.459687
TRINITY_DN5601_c0_g1_i1	357	coding	1.61076
TRINITY_DN5643_c0_g1_i1	683	coding	1.47138
TRINITY_DN5695_c0_g1_i1	869	coding	2.72922
TRINITY_DN5606_c0_g1_i1	346	coding	0.26373
TRINITY_DN5610_c0_g1_i1	331	coding	0.143395
TRINITY_DN5653_c0_g1_i2	553	coding	2.80143
TRINITY_DN5650_c0_g1_i1	712	coding	1.27744
TRINITY_DN5662_c0_g1_i1	412	coding	1.65504
TRINITY_DN5611_c0_g1_i1	930	coding	3.37448
TRINITY_DN5622_c0_g1_i1	511	coding	0.697992
TRINITY_DN5672_c0_g1_i1	434	coding	1.86295
TRINITY_DN5628_c0_g1_i1	485	coding	3.98353
TRINITY_DN5629_c0_g1_i1	666	coding	2.26228
TRINITY_DN5651_c0_g1_i1	383	coding	0.0634553
TRINITY_DN5684_c0_g1_i1	457	coding	0.28703
TRINITY_DN5635_c0_g1_i1	530	coding	1.40463
TRINITY_DN5637_c0_g1_i2	440	coding	3.32366
TRINITY_DN5654_c0_g1_i1	515	coding	1.42353
TRINITY_DN5663_c0_g1_i2	397	coding	1.38502
TRINITY_DN5666_c0_g1_i1	525	coding	0.183754
TRINITY_DN5666_c0_g1_i2	558	coding	0.284447
TRINITY_DN5669_c0_g1_i1	871	coding	4.58348
TRINITY_DN5674_c0_g1_i1	383	coding	0.200273
TRINITY_DN5675_c0_g1_i1	610	coding	2.10714
TRINITY_DN5682_c0_g1_i1	415	coding	0.828174
TRINITY_DN5691_c0_g1_i1	309	coding	1.04282
TRINITY_DN5688_c0_g1_i1	493	coding	1.52351
TRINITY_DN5690_c0_g1_i2	424	coding	0.547643
TRINITY_DN5689_c1_g1_i1	231	coding	0.408132
TRINITY_DN5734_c0_g1_i1	324	coding	0.478869
TRINITY_DN5740_c0_g1_i1	318	coding	1.5335
TRINITY_DN5758_c0_g1_i1	455	coding	2.01998
TRINITY_DN5743_c0_g1_i1	600	coding	3.33375
TRINITY_DN5742_c0_g1_i1	765	coding	1.00298
TRINITY_DN5704_c0_g1_i1	396	coding	0.586231
TRINITY_DN5701_c0_g1_i1	924	coding	2.9644
TRINITY_DN5706_c0_g1_i1	280	coding	0.547021
TRINITY_DN5785_c0_g1_i1	495	coding	1.2219
TRINITY_DN5709_c0_g1_i1	547	coding	2.34615
TRINITY_DN5707_c0_g1_i1	231	coding	0.10333
TRINITY_DN5707_c0_g1_i2	709	coding	1.81255
TRINITY_DN5710_c0_g1_i1	659	coding	2.68584
TRINITY_DN5712_c0_g1_i1	383	coding	1.35417
TRINITY_DN5794_c0_g1_i1	469	coding	1.80296
TRINITY_DN5713_c0_g1_i1	461	coding	1.06333
TRINITY_DN5716_c0_g1_i1	708	coding	1.99589
TRINITY_DN5793_c0_g1_i1	484	coding	2.93025
TRINITY_DN5719_c0_g1_i1	331	coding	1.06576
TRINITY_DN5711_c0_g1_i1	541	coding	0.14073
TRINITY_DN5715_c0_g1_i1	814	coding	3.631
TRINITY_DN5722_c0_g1_i1	380	coding	2.30244
TRINITY_DN5749_c0_g1_i1	227	coding	0.616338
TRINITY_DN5760_c0_g1_i1	292	coding	0.155618
TRINITY_DN5720_c0_g1_i2	579	coding	0.97336
TRINITY_DN5725_c0_g1_i1	579	coding	3.10539
TRINITY_DN5726_c0_g1_i1	357	coding	1.3892
TRINITY_DN5798_c0_g1_i1	400	coding	1.20863
TRINITY_DN5733_c0_g1_i1	329	coding	0.696556
TRINITY_DN5737_c0_g1_i1	347	coding	0.836504
TRINITY_DN5738_c0_g1_i1	480	coding	1.00002
TRINITY_DN5748_c0_g1_i2	275	coding	0.522935
TRINITY_DN5762_c0_g1_i1	284	coding	0.747334
TRINITY_DN5761_c0_g1_i1	501	coding	0.74762
TRINITY_DN5765_c0_g1_i1	760	coding	4.1074
TRINITY_DN5767_c0_g1_i1	735	coding	3.23354
TRINITY_DN5768_c0_g1_i1	820	coding	3.21852
TRINITY_DN5772_c0_g1_i1	444	coding	1.36838
TRINITY_DN5773_c0_g1_i1	328	coding	1.02784
TRINITY_DN5775_c0_g1_i1	983	coding	1.59045
TRINITY_DN5779_c0_g1_i1	352	coding	0.696923
TRINITY_DN5778_c0_g1_i1	881	coding	3.12946
TRINITY_DN5784_c0_g1_i1	313	coding	0.709477
TRINITY_DN5788_c0_g1_i1	381	coding	0.605036
TRINITY_DN5786_c0_g1_i1	435	coding	1.35161
TRINITY_DN5796_c0_g1_i1	477	coding	1.13222
TRINITY_DN5837_c0_g1_i2	456	coding	1.94354
TRINITY_DN5844_c0_g1_i1	483	coding	1.54771
TRINITY_DN5848_c0_g1_i1	397	coding	2.07418
TRINITY_DN5802_c0_g1_i1	785	coding	2.38805
TRINITY_DN5803_c0_g1_i1	427	coding	2.08176
TRINITY_DN5808_c0_g1_i1	212	coding	0.856187
TRINITY_DN5862_c0_g1_i1	249	coding	0.960977
TRINITY_DN5811_c0_g1_i1	273	coding	0.301339
TRINITY_DN5809_c0_g1_i1	446	coding	0.605671
TRINITY_DN5809_c0_g2_i1	400	coding	1.09658
TRINITY_DN5852_c0_g1_i1	640	coding	0.793614
TRINITY_DN5814_c0_g1_i1	398	coding	1.05621
TRINITY_DN5874_c0_g1_i1	234	coding	1.29557
TRINITY_DN5822_c0_g1_i2	437	coding	1.94802
TRINITY_DN5825_c0_g1_i1	591	coding	1.69635
TRINITY_DN5860_c0_g1_i1	291	coding	0.406868
TRINITY_DN5829_c0_g1_i1	368	coding	1.47192
TRINITY_DN5829_c1_g1_i1	221	coding	0.0455774
TRINITY_DN5833_c0_g1_i1	268	coding	0.217725
TRINITY_DN5842_c0_g1_i1	228	coding	0.307918
TRINITY_DN5841_c0_g1_i1	596	coding	2.08062
TRINITY_DN5839_c0_g1_i1	467	coding	2.48575
TRINITY_DN5839_c0_g1_i2	762	coding	4.03966
TRINITY_DN5843_c0_g1_i1	761	coding	2.14911
TRINITY_DN5847_c0_g1_i1	388	coding	1.08742
TRINITY_DN5896_c1_g1_i1	285	coding	0.422119
TRINITY_DN5866_c0_g1_i1	249	coding	2.17921
TRINITY_DN5866_c0_g1_i2	369	coding	2.66209
TRINITY_DN5879_c0_g1_i1	264	coding	0.56724
TRINITY_DN5882_c0_g1_i1	270	coding	1.47262
TRINITY_DN5935_c0_g1_i1	511	coding	3.01343
TRINITY_DN5975_c0_g1_i1	783	coding	1.29254
TRINITY_DN5939_c0_g1_i1	451	coding	0.539929
TRINITY_DN5952_c0_g1_i1	231	coding	0.236688
TRINITY_DN5903_c0_g1_i1	312	coding	0.75133
TRINITY_DN5944_c0_g1_i1	458	coding	1.88089
TRINITY_DN5906_c0_g1_i1	536	coding	1.57888
TRINITY_DN5907_c0_g1_i1	667	coding	2.10785
TRINITY_DN5909_c0_g1_i3	649	coding	1.29995
TRINITY_DN5914_c0_g1_i1	307	coding	0.14589
TRINITY_DN5911_c0_g1_i1	486	coding	1.99053
TRINITY_DN5950_c0_g1_i1	770	coding	2.49921
TRINITY_DN5908_c0_g1_i1	1275	coding	4.10305
TRINITY_DN5908_c0_g1_i2	523	coding	0.0820487
TRINITY_DN5916_c0_g1_i1	400	coding	2.03985
TRINITY_DN5945_c0_g1_i1	1037	coding	4.67366
TRINITY_DN5926_c0_g1_i1	802	coding	2.31457
TRINITY_DN5927_c0_g1_i1	396	coding	2.16669
TRINITY_DN5963_c0_g1_i1	293	coding	0.13333
TRINITY_DN5947_c0_g1_i1	430	coding	2.41286
TRINITY_DN5997_c0_g1_i1	436	coding	0.798939
TRINITY_DN5997_c0_g1_i2	414	coding	0.195225
TRINITY_DN5953_c0_g1_i1	776	coding	1.48589
TRINITY_DN5962_c0_g1_i1	225	coding	0.487562
TRINITY_DN5962_c0_g1_i2	449	coding	2.32621
TRINITY_DN5969_c0_g1_i1	533	coding	4.64311
TRINITY_DN5968_c0_g1_i1	1140	coding	3.2075
TRINITY_DN5973_c0_g1_i1	314	coding	0.940403
TRINITY_DN5971_c0_g1_i1	1094	coding	4.72373
TRINITY_DN5984_c0_g1_i1	440	coding	2.33636
TRINITY_DN5985_c0_g1_i1	477	coding	0.0471157
TRINITY_DN5978_c1_g1_i1	219	coding	0.620822
TRINITY_DN5988_c0_g1_i1	672	coding	2.50786
TRINITY_DN5993_c0_g1_i1	316	coding	0.768503
TRINITY_DN6037_c0_g1_i2	509	coding	0.925696
TRINITY_DN6037_c0_g1_i3	298	coding	0.502462
TRINITY_DN6040_c0_g1_i1	480	coding	0.879235
TRINITY_DN6004_c0_g1_i1	551	coding	1.48629
TRINITY_DN6087_c0_g1_i1	444	coding	0.324304
TRINITY_DN6005_c0_g1_i1	895	coding	6.98387
TRINITY_DN6008_c0_g1_i1	623	coding	1.72104
TRINITY_DN6085_c0_g1_i1	564	coding	2.8237
TRINITY_DN6012_c0_g1_i1	486	coding	0.610808
TRINITY_DN6016_c0_g1_i1	247	coding	0.555534
TRINITY_DN6100_c0_g1_i1	238	coding	0.754122
TRINITY_DN6017_c0_g1_i1	504	coding	3.21386
TRINITY_DN6048_c0_g1_i2	514	coding	1.16808
TRINITY_DN6056_c0_g1_i1	359	coding	0.966241
TRINITY_DN6025_c0_g1_i1	328	coding	2.45422
TRINITY_DN6024_c0_g1_i1	617	coding	0.806725
TRINITY_DN6023_c0_g1_i2	415	coding	0.0422268
TRINITY_DN6075_c0_g1_i1	479	coding	2.19072
TRINITY_DN6029_c0_g1_i1	253	coding	0.390252
TRINITY_DN6057_c0_g1_i1	572	coding	3.22528
TRINITY_DN6022_c0_g1_i2	423	coding	0.702357
TRINITY_DN6022_c0_g1_i3	499	coding	1.05444
TRINITY_DN6030_c0_g1_i1	227	coding	0.803393
TRINITY_DN6027_c0_g1_i1	975	coding	3.44332
TRINITY_DN6078_c0_g1_i1	284	coding	0.243674
TRINITY_DN6045_c0_g1_i1	525	coding	2.73367
TRINITY_DN6044_c0_g1_i1	498	coding	2.21361
TRINITY_DN6062_c0_g1_i1	473	coding	0.914162
TRINITY_DN6061_c0_g1_i1	893	coding	0.244348
TRINITY_DN6065_c0_g1_i2	359	coding	0.339091
TRINITY_DN6066_c1_g1_i1	247	coding	0.510916
TRINITY_DN6072_c0_g1_i1	577	coding	1.13535
TRINITY_DN6071_c0_g1_i1	492	coding	2.16076
TRINITY_DN6074_c0_g1_i1	592	coding	3.828
TRINITY_DN6082_c0_g1_i1	340	coding	1.42127
TRINITY_DN6084_c0_g1_i1	257	coding	0.785361
TRINITY_DN6083_c0_g1_i2	669	coding	3.45146
TRINITY_DN6094_c0_g1_i1	804	coding	2.26749
TRINITY_DN6097_c0_g1_i1	790	coding	4.64534
TRINITY_DN6095_c0_g1_i1	528	coding	1.37624
TRINITY_DN6142_c0_g1_i1	310	coding	1.53843
TRINITY_DN6181_c0_g1_i1	363	coding	1.10731
TRINITY_DN6143_c0_g1_i2	670	coding	2.76551
TRINITY_DN6141_c0_g1_i1	1021	coding	5.16812
TRINITY_DN6147_c0_g1_i1	629	coding	1.17458
TRINITY_DN6102_c0_g1_i1	431	coding	1.64453
TRINITY_DN6108_c0_g1_i1	241	coding	1.31943
TRINITY_DN6107_c0_g1_i1	815	coding	0.95538
TRINITY_DN6150_c0_g1_i1	608	coding	1.85343
TRINITY_DN6109_c0_g1_i1	590	coding	2.10829
TRINITY_DN6194_c0_g1_i1	289	coding	0.114948
TRINITY_DN6111_c0_g1_i2	223	coding	1.01082
TRINITY_DN6114_c0_g1_i1	446	coding	1.46131
TRINITY_DN6148_c0_g1_i1	443	coding	0.798761
TRINITY_DN6117_c0_g1_i1	486	coding	0.22847
TRINITY_DN6123_c0_g1_i1	450	coding	2.22395
TRINITY_DN6155_c0_g1_i2	707	coding	3.69443
TRINITY_DN6125_c0_g1_i1	630	coding	2.44167
TRINITY_DN6134_c0_g1_i1	253	coding	0.625933
TRINITY_DN6185_c0_g1_i1	205	coding	0.714785
TRINITY_DN6145_c0_g1_i1	259	coding	1.28333
TRINITY_DN6160_c0_g1_i1	412	coding	3.38715
TRINITY_DN6158_c0_g1_i1	972	coding	4.66927
TRINITY_DN6167_c0_g1_i1	345	coding	0.240957
TRINITY_DN6170_c0_g1_i1	245	coding	1.63436
TRINITY_DN6176_c0_g1_i1	600	coding	1.73923
TRINITY_DN6178_c0_g1_i1	632	coding	0.519667
TRINITY_DN6179_c0_g1_i1	665	coding	2.69218
TRINITY_DN6189_c0_g1_i2	325	coding	2.35415
TRINITY_DN6188_c0_g2_i2	238	coding	0.0730557
TRINITY_DN6233_c1_g1_i1	389	coding	1.77555
TRINITY_DN6236_c0_g1_i1	762	coding	1.5391
TRINITY_DN6239_c0_g1_i1	579	coding	3.54994
TRINITY_DN6244_c0_g1_i1	370	coding	1.19412
TRINITY_DN6299_c0_g1_i1	230	coding	0.768171
TRINITY_DN6277_c0_g1_i2	470	coding	0.833944
TRINITY_DN6210_c0_g1_i1	650	coding	2.04606
TRINITY_DN6212_c0_g1_i1	507	coding	0.873116
TRINITY_DN6214_c0_g1_i1	621	coding	2.62068
TRINITY_DN6257_c0_g1_i1	378	coding	2.97428
TRINITY_DN6225_c0_g1_i1	357	coding	1.04273
TRINITY_DN6224_c0_g1_i1	721	coding	1.9027
TRINITY_DN6216_c0_g1_i2	1223	coding	4.17656
TRINITY_DN6228_c0_g1_i2	525	coding	1.72495
TRINITY_DN6226_c0_g1_i1	899	coding	4.00306
TRINITY_DN6230_c0_g1_i1	689	coding	2.33553
TRINITY_DN6253_c0_g1_i1	616	coding	2.9395
TRINITY_DN6262_c0_g1_i1	967	coding	5.47054
TRINITY_DN6237_c0_g1_i1	413	coding	2.24571
TRINITY_DN6268_c0_g1_i1	530	coding	0.0918531
TRINITY_DN6260_c0_g1_i1	254	coding	0.582053
TRINITY_DN6282_c0_g1_i2	557	coding	1.15592
TRINITY_DN6273_c0_g1_i1	587	coding	3.2766
TRINITY_DN6285_c0_g1_i1	352	coding	0.40683
TRINITY_DN6283_c0_g1_i1	513	coding	3.67416
TRINITY_DN6286_c0_g1_i2	465	coding	0.396684
TRINITY_DN6287_c0_g1_i1	315	coding	0.569662
TRINITY_DN6297_c0_g1_i1	636	coding	2.44874
TRINITY_DN6300_c0_g1_i1	449	coding	2.07178
TRINITY_DN6296_c0_g1_i1	730	coding	3.13297
TRINITY_DN6292_c47_g1_i1	1272	coding	0.262862
TRINITY_DN6292_c51_g1_i1	210	coding	0.00762157
TRINITY_DN6281_c64_g1_i1	270	coding	0.496955
TRINITY_DN6355_c0_g1_i1	613	coding	1.20617
TRINITY_DN6374_c0_g1_i1	704	coding	0.249333
TRINITY_DN6349_c0_g1_i1	822	coding	3.02705
TRINITY_DN6301_c0_g1_i1	478	coding	0.765593
TRINITY_DN6392_c0_g1_i1	742	coding	4.04296
TRINITY_DN6304_c0_g1_i1	212	coding	1.19445
TRINITY_DN6387_c0_g1_i1	329	coding	1.88988
TRINITY_DN6354_c0_g1_i1	489	coding	1.52643
TRINITY_DN6306_c0_g1_i1	522	coding	3.04445
TRINITY_DN6347_c0_g1_i1	830	coding	1.85473
TRINITY_DN6352_c0_g1_i1	856	coding	1.42859
TRINITY_DN6313_c0_g1_i1	239	coding	0.203659
TRINITY_DN6314_c0_g1_i1	470	coding	2.14127
TRINITY_DN6316_c0_g1_i1	218	coding	0.417034
TRINITY_DN6365_c0_g1_i1	236	coding	0.0233749
TRINITY_DN6365_c0_g1_i2	599	coding	1.86648
TRINITY_DN6323_c0_g1_i1	450	coding	0.0112607
TRINITY_DN6388_c0_g1_i1	394	coding	0.754451
TRINITY_DN6321_c1_g1_i1	455	coding	2.6981
TRINITY_DN6332_c0_g1_i1	441	coding	1.45433
TRINITY_DN6400_c0_g1_i1	414	coding	1.72502
TRINITY_DN6337_c0_g1_i1	588	coding	0.644284
TRINITY_DN6345_c0_g1_i1	1406	coding	3.61745
TRINITY_DN6362_c0_g1_i1	678	coding	2.42306
TRINITY_DN6367_c0_g1_i1	720	coding	2.61168
TRINITY_DN6364_c0_g1_i1	1484	coding	10.2
TRINITY_DN6369_c0_g1_i2	727	coding	1.92596
TRINITY_DN6370_c0_g1_i1	317	coding	0.217695
TRINITY_DN6376_c0_g1_i1	529	coding	4.49024
TRINITY_DN6381_c0_g1_i2	656	coding	2.37618
TRINITY_DN6380_c1_g1_i1	447	coding	0.237748
TRINITY_DN6382_c0_g1_i1	441	coding	2.50321
TRINITY_DN6382_c0_g1_i2	380	coding	0.260904
TRINITY_DN6393_c0_g1_i1	430	coding	1.72675
TRINITY_DN6391_c0_g1_i1	465	coding	2.33879
TRINITY_DN6391_c0_g1_i3	412	coding	1.5793
TRINITY_DN6395_c0_g1_i1	539	coding	0.405582
TRINITY_DN6394_c0_g1_i1	883	coding	1.86809
TRINITY_DN6396_c0_g1_i1	514	coding	0.593123
TRINITY_DN6441_c0_g1_i1	1624	coding	5.77566
TRINITY_DN6447_c0_g1_i1	933	coding	0.198862
TRINITY_DN6458_c0_g1_i1	476	coding	1.8506
TRINITY_DN6482_c0_g1_i1	606	coding	2.99037
TRINITY_DN6402_c0_g1_i1	312	coding	2.71138
TRINITY_DN6405_c0_g1_i1	458	coding	2.78264
TRINITY_DN6404_c0_g1_i1	525	coding	2.15956
TRINITY_DN6404_c1_g1_i1	206	coding	0.88973
TRINITY_DN6452_c0_g1_i1	636	coding	1.00589
TRINITY_DN6455_c0_g1_i1	505	coding	0.780642
TRINITY_DN6420_c0_g1_i1	1034	coding	4.85155
TRINITY_DN6428_c0_g1_i1	273	coding	0.852986
TRINITY_DN6425_c0_g1_i1	533	coding	3.71062
TRINITY_DN6451_c0_g1_i1	928	coding	1.34422
TRINITY_DN6457_c0_g1_i1	621	coding	2.04363
TRINITY_DN6427_c0_g1_i1	604	coding	0.476414
TRINITY_DN6432_c0_g1_i2	399	coding	1.73494
TRINITY_DN6463_c0_g1_i1	374	coding	0.189032
TRINITY_DN6435_c0_g1_i2	656	coding	1.78419
TRINITY_DN6440_c0_g1_i1	214	coding	0.758625
TRINITY_DN6444_c0_g1_i1	635	coding	1.80835
TRINITY_DN6461_c0_g1_i1	604	coding	3.1494
TRINITY_DN6445_c1_g1_i1	760	coding	4.674
TRINITY_DN6462_c0_g1_i1	926	coding	4.4983
TRINITY_DN6465_c0_g1_i1	539	coding	2.38982
TRINITY_DN6465_c0_g2_i1	322	coding	2.11591
TRINITY_DN6469_c0_g1_i1	498	coding	1.88433
TRINITY_DN6474_c0_g1_i1	719	coding	1.69445
TRINITY_DN6478_c0_g1_i1	627	coding	4.14479
TRINITY_DN6475_c0_g1_i1	554	coding	1.26164
TRINITY_DN6480_c0_g1_i1	424	coding	1.75137
TRINITY_DN6470_c1_g1_i1	771	coding	2.22336
TRINITY_DN6470_c1_g1_i2	1331	coding	2.39106
TRINITY_DN6486_c0_g1_i1	294	coding	1.08398
TRINITY_DN6485_c0_g1_i1	840	coding	1.31676
TRINITY_DN6499_c0_g1_i1	471	coding	3.51094
TRINITY_DN6497_c0_g1_i1	782	coding	3.07178
TRINITY_DN6496_c0_g1_i1	1095	coding	3.24198
[truncated: 10,063 more rows]
